# Supplementary material for: Genome-wide expression patterns of invasion front, inner tumor mass and surrounding normal epithelium of colorectal tumors
Source: Mol Cancer. 2007 Dec 14;6:79. doi: 10.1186/1476-4598-6-79 (PMC2222649; doi:10.1186/1476-4598-6-79)
Supplement: Additional File 1 — Microarray expression data of 7433 genes. The pre-processed expression data for all 7433 genes that were considered for subsequent analysis. The data are logarithms (base e) of expression ratios between each measurement and the mean value over all experiments with normal epithelia. Therefore, these log ratios indicate relative changes compared to normal epithelia. Positive values indicate up-regulation compared to normal epithelia. For further preprocessing steps see legend of Figure 1 in the manuscript. [file 1476-4598-6-79-S1.xls]

## Sheet: Log e expression ratios
Gene Symbol	CO1IT	CO5IT	CO8IT	CO11IT	CO14IT	CO24IT	CO32IT	CO33IT	CO1RT	CO5RT	CO8RT	CO11RT	CO14RT	CO24RT	CO32RT	CO33RT	CO1N	CO5N	CO8N	CO11N	CO14N	CO24N	CO32N	CO33N
CARD4	0.0281089	-0.214781	-0.367938	-0.415526	-0.36657	-0.884077	-0.179056	-0.0628213	-0.681521	-0.308052	-0.418283	-0.720728	-1.00101	-0.487683	-0.327459	0.262217	-0.0390264	-0.19725	0.0375609	0.0941055	-0.0425943	0.0536826	-0.642253	0.0627825
C14orf132	-0.0683444	-0.68519	-0.644939	-1.20294	-0.978637	-0.705716	-0.699977	-0.604421	-0.369681	-2.24219	-0.542207	-1.10764	-1.34228	-0.985917	-1.00263	-0.136617	0.0696317	-1.26952	-0.0576698	-0.299865	0.054525	0.16833	0.333207	-0.6585
RTN3	0.19144	-0.0763023	0.536359	-0.149573	-0.212682	-0.229141	0.185854	0.366741	0.0565292	0.164182	0.324376	0.67532	-0.068274	-0.246289	0.218037	-0.093119	0.0141535	-0.0925818	0.268697	-0.738052	0.453349	-0.0133012	-0.655442	0.0131266
IRF7	-0.222989	-0.331023	-0.408621	-2.44756	0.157804	-0.0250316	0.283595	-0.795471	-0.524697	-0.743404	-0.457982	-1.02528	-0.36962	-0.296156	-0.604439	-0.359317	0.187397	-0.159041	-0.0668732	-0.0834437	0.0626792	0.177312	-0.354608	0.101482
VTI1B	-0.69406	-0.471168	0.0117986	-0.0892494	-0.0247351	-0.145568	-0.566997	-0.324305	-0.62534	-0.484317	0.356927	-0.432964	-0.0464793	-0.315133	-0.0675601	-0.497361	0.173357	0.0215098	-0.588663	0.10387	-0.667192	-0.021982	0.0770734	-0.122428
ZNF189	-0.417077	-0.34064	0.208042	0.603273	-0.0884461	-0.016073	0.28434	-0.57258	-0.694435	-0.509825	-0.667112	0.256267	-0.701852	-0.33305	-0.105463	-0.412544	-0.0729347	-0.107258	0.170866	0.847366	0.122676	0.000749545	-0.632344	-0.000750406
ZCCHC2	-0.57433	-1.05003	-1.31476	-1.05809	-0.752173	0.263902	-0.440502	-1.3058	-0.524066	-0.853791	-1.44462	-1.08574	-1.0769	0.278097	-0.865476	-0.957856	-0.149839	0.0808044	0.974166	-0.410922	0.597683	-0.519126	0.162081	-0.0879114
DDX18	0.440465	0.657705	0.511286	0.429802	0.85949	0.404328	0.278123	0.744136	0.408814	0.891586	0.213549	0.419719	1.02276	0.695807	0.20761	0.423113	0.126053	-0.345364	0.0388534	-0.721	0.062617	-0.0629288	0.247365	-0.0657311
PRPSAP2	-0.202267	-0.639712	0.0512544	-1.08056	0.087252	0.223339	-0.543442	0.113631	-0.802493	-0.157627	0.21702	-0.979906	0.390414	0.31762	0.143267	0.232362	0.329368	-0.0366868	0.0353892	-0.407683	0.0716011	-0.354147	-0.380662	0.181502
EIF2AK2	0.450339	-0.106973	0.379952	0.575926	0.138917	-0.277871	-0.601025	0.10923	1.07582	0.275317	0.519311	0.196988	-0.0232661	0.0965218	0.172832	0.685126	0.604419	0.183677	-0.00833813	-0.614554	-0.138638	-0.454794	0.00907393	0.00826947
CLDN10	0.0312814	0.698797	-0.505326	-0.0984372	-0.487673	-0.268181	-0.190465	-0.50881	0.310944	-0.0356499	0.239997	0.431859	-0.460744	0.090278	-0.118896	0.369989	0.06463	-0.0289837	0.0281677	0.324287	-0.171658	0.508532	-0.0831245	-0.251077
SEC61A2	0.833061	0.380643	0.554863	0.440908	-0.308475	-0.0711663	0.0685245	0.452218	0.997711	0.669652	0.105917	0.595335	-0.499904	0.231083	-0.0802237	0.170793	1.09517	0.697164	-0.0148913	-1.26876	0.191993	-0.042144	-0.163285	0.0146725
RNGTT	0.221557	-0.097391	-0.167531	-0.816473	-0.128811	0.0618009	0.0306921	0.00160101	0.31673	0.0192091	0.6974	-0.111685	-0.1036	0.805311	-0.607309	0.225041	0.655856	-0.128765	-0.187426	0.456142	0.365212	-0.233318	-0.0434574	0.182964
NXF1	0.33282	0.131899	-0.0753122	0.403835	0.473836	-0.238233	-0.82915	-0.331505	0.358711	0.0433261	0.025737	-0.126441	-0.241118	-0.536299	-0.111918	-0.622746	0.410876	0.235801	-0.495268	0.117232	-0.75939	-0.359066	-0.0215088	0.0210556
KIF15	1.26159	0.997857	1.11044	0.756802	-0.0394765	0.106689	-0.445131	0.680327	1.07883	1.21534	1.24329	0.33529	0.375835	0.70255	0.183544	0.0984751	0.200051	-0.162957	-0.0615854	0.450598	0.0580107	-0.130567	0.16498	-0.354149
AHSA1	0.0311067	-0.231743	0.630329	0.550354	0.657745	0.198643	0.164726	0.413633	-0.272169	0.145094	0.655649	0.597442	0.576746	0.386717	0.45273	-0.0871288	0.0992791	0.12443	-0.0922099	-0.507966	-0.198552	-0.136452	0.148653	0.08442
GBA3	-0.523504	-0.432365	-0.383882	-0.674533	-1.12312	-1.74231	0.179645	-0.30775	-0.276565	-0.12311	-0.805281	-0.19272	-0.40941	-0.213944	-0.597707	-0.408427	-0.312751	0.276869	-0.48049	-0.0710977	0.0663763	0.630165	-0.307105	0.114271
FMR1	0.000668064	0.230919	-0.0817477	0.58566	0.223392	-0.729241	0.579646	0.939649	0.237479	0.470138	-0.045993	0.141733	0.251162	-0.599697	0.371586	1.03372	-0.354436	0.16239	0.279076	-0.0162056	0.0142736	-0.303935	-0.0582687	0.162982
DNASE1L3	-1.52983	-1.29153	-0.242456	-0.220325	-1.37133	-0.892994	-0.613348	-0.942711	-0.74954	-1.12207	-0.569236	-0.109442	-0.886323	-0.660684	-0.335385	-0.981185	0.183365	-1.00957	0.553848	-0.320305	-0.224711	0.680543	0.345545	-0.573074
KIAA1043	-0.111552	0.058754	-1.19254	-0.348569	-1.53661	-0.957063	0.0321597	-1.25451	0.199313	-1.08123	-0.17786	-0.0371659	-1.47239	-0.750967	-0.801188	-1.12186	0.0356814	-0.216005	0.0320433	0.42556	0.410098	-0.261377	-0.040902	-0.206053
ADCY3	0.0663567	-0.210947	0.397704	0.311601	0.279438	-0.226725	0.12653	0.230999	-0.0853652	0.483526	0.122216	-0.686352	-0.0755967	0.097385	0.0294361	0.100441	0.143329	-0.632216	-0.309801	0.220058	-0.173352	0.440962	0.193914	-0.125983
HCA112	0.982418	-0.338151	0.119285	0.890165	0.737323	0.721781	0.804177	0.694061	0.940548	-0.386054	-0.277328	0.616439	0.655949	1.15042	1.05439	0.64527	0.218152	0.269341	-0.431078	-0.09856	-0.0163342	0.84677	0.0160725	-0.0481264
VAPA	-0.195415	-0.927831	0.313696	-0.486744	-0.492505	0.1342	0.276511	-0.23967	-0.167659	-0.742477	0.121485	-0.644557	-0.410368	0.203541	-0.0477526	-0.236585	0.248556	0.171263	-0.0173413	0.187608	-0.0341719	0.017046	-0.584387	-0.163315
ACAD8	-0.396778	0.139385	0.0921843	-0.335957	-0.0958634	-0.24868	-0.136168	-0.514059	-0.690076	-0.0612851	-0.0318868	0.128821	-0.159896	0.0212125	-0.387029	-0.246015	0.0493725	0.752524	-0.0519372	-0.378834	-0.0706659	-0.209667	0.17716	0.0710949
LOC552889	-0.0781959	-0.0598544	0.214259	-0.190903	-0.451607	-0.323977	0.022539	-0.717282	-0.346456	-0.147047	-0.13686	0.260668	-0.372197	0.217166	-0.0540445	-0.187838	-0.0248802	0.175662	-0.0117421	-0.0756312	0.158253	0.0224832	-0.901757	-0.0986379
PKNOX1	0.31178	-0.199426	-0.0633946	-0.0226134	0.489846	0.244907	0.0133967	0.422581	0.18176	0.201319	0.57212	0.0750222	0.0403951	0.0658242	-0.191408	-0.12969	-0.126556	-0.135949	0.348177	0.00206234	0.158514	0.215087	0.209985	-0.00154997
ADIPOR1	-0.0084209	0.450524	0.511196	0.617059	-0.262939	0.353474	-0.25498	-0.275162	-0.0580478	0.601751	0.329187	0.427142	-0.10187	0.426888	0.0678649	0.111425	0.0220269	0.1176	-0.232379	0.19253	-0.136183	0.393689	-0.0225239	-0.505299
CASP7	-0.542198	-0.804827	-0.684993	-0.923509	-1.14641	-0.59202	-1.1219	-0.254109	-0.675582	-0.770649	-0.396831	-0.477521	-0.662338	-0.441948	-0.437283	-0.202175	-0.566994	0.0517523	0.221585	-0.0191191	-0.456379	0.0187606	-0.587193	0.172738
NOX4	1.50594	0.502238	1.21171	0.338285	0.534224	0.491472	1.9134	0.385781	1.48803	0.258555	0.785145	-0.604461	-0.301498	0.487888	-0.0809893	2.11527	0.452678	-1.32305	-0.400649	-1.78709	0.386423	0.518188	0.210906	-0.267612
CAMLG	0.591661	0.626742	0.544911	0.341771	0.846145	-0.0662858	0.469908	1.0807	0.235153	0.966742	0.782104	0.475621	0.901429	0.0364476	0.430392	0.639423	-0.0399929	0.306702	0.038455	-0.683496	0.2718	0.243768	-0.227985	-0.173138
C1D	0.503216	0.201118	-0.127891	0.502768	-0.383736	0.241678	-0.364037	0.650381	-0.0474975	0.253883	-0.231713	0.212607	-0.0979622	0.319132	-0.386059	0.434936	-0.285435	-0.0654485	1.0048	0.915084	0.0437825	-0.0227634	0.0222561	-0.12489
hCAP-D3	0.793008	0.955998	0.717121	0.584446	0.936043	0.146839	-0.406422	0.642343	0.661446	1.11479	0.96793	0.480246	1.21917	0.927064	-0.0810273	0.666627	-0.0240421	-0.381539	0.0632728	0.0234772	-0.0322271	-0.12133	0.372503	0.144907
LRPAP1	-0.439949	-0.0393636	-0.828833	0.166997	-0.627543	0.0384282	-0.717119	-0.474662	-0.470678	0.00205306	-0.635084	0.309394	-1.09851	0.0320124	-0.603269	-0.473001	0.259112	-0.230274	-0.0333522	-0.21036	0.0777216	0.288774	-0.232076	0.0322763
UQCRH	-0.414696	-0.325201	-0.00125236	-0.422622	0.146512	0.613845	-0.35791	0.987421	0.185539	0.0823063	-0.189282	0.208035	0.500068	0.618353	0.102937	0.799862	-0.481877	-0.0944128	-0.090243	0.0827688	0.647531	1.12006	-0.738032	0.591522
CGGBP1	0.156172	0.200795	-0.223711	-0.0485212	0.204323	0.108508	-0.0776902	0.370092	0.24911	0.0462999	-0.0851924	-0.692498	-0.201128	-0.10479	-0.22668	0.368249	0.134859	-0.0839523	-0.0298705	0.143459	0.0290032	-0.0735841	-0.0596024	0.475105
SUOX	-0.29604	-0.584078	-0.259234	0.376408	-0.22873	-0.0858386	-0.0270432	-0.504912	-0.315068	-0.234106	-0.120339	0.225958	-0.255939	-0.238717	-0.235369	-0.10579	-0.0647306	0.139052	-0.0609433	0.0923794	-0.101224	0.236486	0.0574416	-0.0647761
HIG2	1.00071	1.22427	0.214285	1.06077	1.00779	0.218049	1.07576	0.919753	0.76329	1.27743	0.326618	0.583506	1.03111	0.470261	0.619408	0.484923	0.158011	0.175982	-0.0518914	0.213519	0.0493302	-0.242756	-0.876329	-0.105691
PARC	-0.667012	-0.380735	-0.630343	-0.32543	0.437576	-0.229974	-0.459814	-0.441381	-0.718573	-1.31312	-0.399649	-0.561448	0.0368782	-1.03524	-0.0196345	-0.298265	-0.285532	-0.437239	0.313256	-0.111543	0.125667	-0.128398	0.10034	0.29768
CYB5R1	-0.0379799	-0.293686	0.179907	-0.0331568	-0.195213	0.389213	0.176182	-0.201513	0.140652	-0.121297	-0.335763	0.0173994	0.199641	0.403347	0.138987	0.284657	0.293285	0.114162	-0.548037	-0.250626	-0.128894	0.248979	0.307322	-0.224377
CHD9	-0.468596	-0.179132	0.0950933	-0.0967513	-0.585956	-0.538393	-0.817393	-0.153559	-0.375371	-0.430325	-0.367982	-0.0838326	-0.961658	-0.515603	-0.181727	-0.190441	-0.270198	-0.097101	-0.272463	0.0979165	-0.0669064	-0.189693	-0.12209	0.185513
DNAJC8	0.190926	0.292057	0.490163	-0.178708	-0.0558721	0.0966362	0.230278	0.0655271	0.532928	0.302702	0.272677	-0.273082	-0.246334	0.299118	0.165767	-0.160624	0.108815	-0.00835808	-0.0554866	0.118551	-0.0504968	-0.0486895	-0.0726544	0.00168456
PTD008	-0.803565	0.0262007	0.509015	0.46126	1.13465	0.199327	-0.642842	0.524595	-0.398921	-0.137862	0.497539	0.988263	0.867261	0.151897	-0.264458	0.241514	0.130332	-0.0418253	-0.219214	0.0401463	-0.0666328	-0.374326	0.150531	0.268254
STOM	0.174866	0.327808	0.808713	0.318068	-0.685782	-0.0717282	0.0903793	0.15865	0.643827	0.0506108	0.292061	0.536777	-0.925575	-0.340104	0.0411384	0.0518149	0.0426407	0.890458	0.0743894	0.242085	0.0361479	0.1094	-0.248205	-0.651619
SPHK1	0.808615	0.147849	0.330155	-0.17025	-0.0806849	-0.326912	0.446079	-0.255986	0.520294	0.0725106	0.589854	-0.878178	-0.761297	0.388611	-0.322214	0.366138	0.432839	-0.0222912	0.0218059	-0.298994	-0.222568	0.579907	0.112407	-0.0525116
ASMTL	-1.01997	-0.322746	-0.0797726	-0.339928	-0.198609	0.105626	0.128765	-0.400071	-1.01488	-1.36519	-0.62064	0.237735	0.081087	0.101412	0.234593	-0.288337	-0.631995	-0.339887	-0.0778686	-0.0972096	-0.0964386	-0.194866	0.300879	0.125335
CLASP2	0.105805	0.204357	0.381535	0.0963893	0.00414548	0.250356	0.296349	-0.144055	-0.173735	0.184977	0.380173	-0.127441	0.184469	-0.10374	0.487051	-0.252091	-0.19299	-0.264048	0.0340618	-0.274671	0.211351	-0.565932	0.370831	0.200421
MKRN2	0.206191	0.612831	0.690212	-0.46453	0.734465	-0.528519	0.0813526	-0.098389	-0.522225	0.0237729	0.205881	0.82061	-0.267932	0.296538	0.0965092	0.158943	0.416239	0.0600289	-0.0198913	-0.627645	-0.737524	0.0897678	0.269848	-0.489529
FLJ21820	0.367863	0.125451	0.122261	0.0195239	0.176268	-0.32361	0.123199	-0.0227054	-0.191933	0.0252405	-0.0858773	0.435578	-0.0872772	0.299586	0.37834	-0.320786	-0.0831975	0.126302	0.00881554	-0.351641	-0.0273924	0.169492	-0.087426	0.491025
JARID1A	-0.328347	0.135951	0.301664	-0.969709	-0.136058	-0.134394	0.811276	0.38835	0.097861	0.024721	0.556136	0.341084	0.334215	-0.486232	0.434339	0.315213	-0.110003	0.0222599	0.368239	-0.0238333	-0.0856634	0.0149625	0.00522522	-0.00611952
LOC441135	-0.272376	0.471073	0.272133	-0.625299	-0.174486	-0.523226	0.179996	-0.151052	-0.360312	0.459855	-0.0647805	-0.12845	-0.29653	-0.0132254	-0.0373177	0.444316	0.0693161	0.0591821	-0.0629057	-0.314493	0.0939057	0.322557	-0.427094	-0.394968
KIAA1107	-0.518126	-0.76765	-0.164246	0.111234	-0.647229	-0.302544	0.0968253	0.356557	0.0966724	-0.433474	0.0343997	-0.0423742	-0.769186	-1.03694	0.00847139	0.222512	-0.279489	0.335517	-0.485236	0.172433	-0.0252307	-0.89242	0.0395403	0.0246094
GJA1	0.366825	-0.237059	0.185382	0.171307	-1.24423	1.02662	0.828111	0.498656	-0.0345905	-0.130253	-0.115369	-1.35453	-0.266349	1.09601	0.245732	0.491697	-0.606608	-0.827668	0.374871	-0.954374	0.538233	0.570028	1.54405	-0.882856
TNRC9	-0.249402	-0.419521	0.472027	0.965739	0.671964	0.252758	0.301381	1.09682	0.373253	0.230485	-0.453057	0.955402	0.720019	0.318024	0.646088	0.917855	0.133853	-0.44849	0.120262	-0.00612582	-0.0495064	-0.373336	0.0752448	0.0861849
NCOR2	-0.23311	0.0797457	-0.322784	0.0502462	-0.126461	0.186918	-0.144242	-0.0462705	-0.16771	0.511092	0.0245118	0.678924	-0.226093	-0.231269	-0.268793	-0.11288	-0.39913	-0.187302	-0.157158	0.174478	0.010946	0.322924	0.0828836	-0.24788
RLF	0.181504	0.212063	0.821129	0.358783	0.0178691	0.172463	0.356597	1.1137	0.785791	0.564267	0.472148	0.476566	0.0713303	0.199734	-0.0168466	0.82632	0.132331	0.358907	-0.285791	-0.0797222	0.179233	0.0284817	-0.123452	-0.0293171
PSMB6	0.178304	-0.250487	0.094981	0.136242	1.0906	0.419818	0.31749	0.858802	0.596753	-0.591444	0.099706	0.0856582	0.719073	1.02457	1.10563	0.286462	-0.233294	-0.211673	-0.10455	0.13687	0.308716	0.311956	0.0946457	-0.271782
RAD17	-0.340604	-0.0932601	-0.691906	0.417052	0.170009	0.0160369	0.281697	0.182963	0.0736221	-0.16908	-0.28437	-0.522252	0.403704	-0.650207	-0.669609	0.105341	-0.411582	-0.374421	-0.0510843	0.150796	0.403192	0.023282	0.107892	-0.545571
STRN4	-0.321248	0.320224	-0.0124607	0.351288	0.366056	0.362383	0.92522	-0.240387	0.0621846	0.772137	-0.149075	-0.520397	0.196748	0.584933	0.468461	0.509283	0.553884	-0.0797574	0.0708519	-0.0189012	0.219208	-0.453294	0.0185504	-0.632739
FLJ22405	-0.283394	-0.658953	0.177382	-0.701488	0.054652	0.236574	0.231259	-0.0591323	-0.188597	-0.281839	0.0778525	0.064999	-0.086059	-0.0227031	0.00654186	-0.176311	-0.0120895	0.326406	-0.352285	-0.161306	0.0119449	0.338796	0.211491	-0.0326517
SYNPO	-1.1218	-1.65468	-1.77636	-0.501495	-1.00294	-0.389324	-0.0632658	-0.432366	-0.65473	-0.707929	-1.35799	-0.716672	-0.887242	-0.594994	-0.428926	-0.598539	0.0631449	-0.14423	0.25819	0.66131	-0.0922159	0.228419	-0.205408	-0.0674022
KIAA0947	0.493815	0.170261	0.0518773	0.387355	0.978061	0.236216	0.481258	0.987108	0.506676	0.311265	-0.14057	0.2863	1.30878	0.0251293	0.312045	0.462577	-0.0753744	-0.0494756	0.0137708	0.0339055	0.466701	-0.233318	0.588628	-0.0139634
LGALS1	-0.179831	-0.121186	-0.119675	-1.10412	0.339536	0.514796	0.310609	-0.54459	0.614122	-0.994894	0.0487575	-0.747535	-0.259158	0.681477	-0.303191	0.395174	0.450796	-0.831354	0.0746411	0.227867	0.234829	1.04284	-0.0463524	-0.922465
HSPC152	1.03501	1.64657	1.59694	1.75825	2.0344	1.21167	1.43469	1.64021	1.10256	1.50715	1.65772	1.67847	2.05562	1.63598	1.37065	1.52767	-0.218537	-0.245597	-0.0963475	-0.0947795	0.501532	0.196251	0.489634	0.0865696
C20orf18	0.270145	-0.0939699	0.425328	-0.286095	0.233139	0.566137	0.466252	0.657183	0.296127	0.240539	0.113874	0.287088	-0.115121	0.105473	0.62292	0.54981	-0.0435431	0.0887683	-0.0565683	-0.0268686	-0.207647	0.0707503	-0.105341	0.202751
ATP2A2	0.092829	0.376128	-0.0157372	0.210494	-0.322789	0.108787	0.22435	0.173567	0.171788	0.21032	-0.348374	-0.171795	-0.402101	-0.0417095	-0.127775	-0.193887	0.176275	0.238698	-0.156553	-0.0404568	-0.191318	0.203035	-0.497739	-0.00360787
NFYB	-0.288634	0.585252	-0.287594	0.779319	-0.250222	0.331075	-0.109695	0.450789	0.489359	0.650241	0.477844	0.450358	0.680898	0.61267	0.475317	0.699096	-0.0756878	0.241417	-0.133234	-0.155349	-0.0680339	-0.335045	0.440569	0.221977
IL6	-0.414902	0.0941315	0.0474174	0.131628	-0.555996	0.726689	0.164115	-0.585644	0.641787	-0.307744	-0.114352	-0.6282	-0.442211	-0.303674	0.358339	0.237024	0.116794	-0.204304	0.340353	1.39373	-0.273908	0.11758	-0.132261	-0.231684
ATP5J2	0.370696	-0.0411141	0.781884	0.0264264	0.781742	0.60082	0.654456	1.2926	1.0544	0.388667	0.335442	0.100425	0.43339	0.882896	0.608468	1.11893	-0.0159128	-0.263059	-0.354912	0.183568	-0.0161845	0.543074	0.0463692	0.0156636
HRB2	-0.0909219	0.00686323	-1.16759	0.135763	0.432937	0.40449	0.387338	0.785892	-1.99905	0.49489	-0.0425915	-0.183237	0.685371	0.456196	0.658108	0.415175	0.0144784	-0.15454	0.0555343	0.0336428	-0.865414	-0.316321	0.0184284	-0.160901
LAT2	-0.216882	0.243159	-0.688021	-0.250394	0.140217	-0.0793213	0.571354	-0.981146	-0.0784419	-0.589459	-0.585357	-0.294827	0.0516219	-0.296154	0.221757	-0.167858	0.538243	0.259185	-0.459248	0.319777	0.0847208	0.469353	0.360084	-0.459117
HNRPA2B1	-0.239706	-0.442736	0.297831	-0.0686961	0.240189	0.0459088	-0.34021	0.388193	0.232555	-0.372217	0.590634	-0.0277969	0.354348	0.345368	0.305405	-0.0391195	-0.730877	-0.704453	0.188534	-0.3685	-0.0414221	0.0724794	0.201702	0.0397747
DNAJB4	-0.462567	-0.225934	-0.783049	0.0589144	-1.28017	-0.526671	0.248053	-0.105637	0.326943	-0.501119	-0.673449	0.345667	-1.09574	-0.775784	-0.774175	0.531353	0.0976901	-0.155801	-0.191905	-0.276857	0.503114	0.463513	-0.0293443	-0.322811
FMO4	-0.230796	-0.424746	-0.170596	-0.423526	-0.288707	-0.585037	0.0236149	-0.963	-0.789942	-0.26335	-0.232442	-0.939132	-0.314073	-0.370469	-0.608821	-0.528884	0.172985	0.218035	-0.0833918	0.0769707	-0.190842	0.0862208	-0.540501	-0.324084
COX17	0.493227	0.117615	0.445178	0.33601	0.903327	0.423907	0.661413	0.63005	0.463488	0.388958	0.506982	-0.362867	0.688039	0.627429	0.744842	0.295145	0.291861	-0.139405	-0.00127934	0.00127818	0.288957	0.0347408	-0.0372453	-0.0193674
NGLY1	0.2022	0.323759	-0.0540754	-0.0543247	-0.247627	-0.119861	-0.248147	-1.12585	0.8716	0.495049	-0.163155	0.241124	-0.158765	0.130984	-0.533872	-0.831506	0.65766	0.114231	0.2714	-0.103802	0.138934	-0.4223	-1.15073	-0.112288
PFN1	0.108385	-0.0956633	0.218669	-0.379812	-0.15556	0.172493	0.0739545	-0.106637	0.247045	0.0258563	0.174045	0.0600643	0.0581309	0.22124	0.224895	-1.20831	0.418558	0.0336036	0.114977	-0.0514529	-0.289667	0.370068	-0.232163	-0.0347732
BAT3	-0.486443	0.116651	0.149359	0.28183	0.404535	0.497579	-0.408762	0.107494	-0.289082	-0.135932	0.283834	0.404331	0.135216	0.606314	0.426939	0.0557655	-0.235496	-0.112599	-0.0954425	0.16973	-0.233517	0.365033	0.103469	-0.0209516
REXO4	0.0140445	0.530517	0.159442	0.143463	0.313424	-0.149866	-0.26987	-0.280145	-0.359534	0.114734	0.151526	0.563412	0.0606164	0.0887824	-0.00895252	-0.687992	0.450055	-0.120653	0.214803	0.213024	-0.0409738	0.0342047	-0.228094	-0.0354166
SPON1	-1.87271	-1.55617	-1.11005	-1.04147	-2.26175	0.0703513	-1.65021	-0.684326	-1.35813	-2.58598	-0.624575	-0.65481	-2.50367	-0.649338	-1.81581	-0.373718	-0.21472	-0.246463	0.0665054	-0.0276073	0.201839	-0.94912	-0.25659	0.0930983
S100A13	-0.131472	-1.85381	0.124543	-0.046379	-0.155774	-0.142696	-0.256084	-0.109635	-0.0508453	-1.38072	-0.0759297	-0.354035	-0.241484	-0.235631	-0.0796435	-0.0831348	0.307756	-0.0785447	-0.197074	0.222913	0.0227433	0.0737004	-0.00674119	0.205092
FLJ11017	-0.593055	-1.21212	-0.785964	-1.28099	-0.392186	-0.0223088	-1.25081	-0.87255	-0.285139	-1.06515	-0.983571	-1.5233	-0.61793	-0.112009	-1.05546	-0.866551	0.178648	-0.132798	-0.357231	0.0116737	-0.10374	-0.0118119	0.399307	0.194467
TPP2	0.64907	0.688395	-0.232577	0.634712	-0.0211944	0.0142662	0.0560205	-0.133999	0.204279	0.620405	-0.158577	0.426005	0.20542	0.102975	0.0473137	0.254578	0.502046	0.521766	0.235938	-0.157904	-0.0572757	-0.149386	-0.338775	-0.150326
CRIPT	0.61543	0.0381361	0.102745	-0.0171196	0.330357	0.283069	0.385263	0.839734	0.603247	0.34431	-0.0666378	0.553416	0.490273	0.0367659	0.0744243	0.948246	-0.0212095	0.020769	0.192132	0.0651848	-0.408623	-0.0291527	-0.366011	0.10834
SLC39A14	-0.72636	-0.621568	-1.3956	-0.762769	-0.590062	-1.01873	-0.762773	-0.16757	-0.92682	-0.293293	-1.50685	-1.18709	-0.462062	-1.08862	-0.522151	-0.0618596	0.0327308	0.214064	0.473194	-0.0201242	-0.217682	-0.685585	-0.441015	0.0197277
YPEL5	0.097295	-0.245416	0.25981	0.299559	-0.193295	-0.155973	0.268652	-0.0810375	-0.0979006	-0.177975	-0.23908	0.257182	0.0113948	-0.534737	0.119735	0.203958	0.0428343	0.133947	-0.275465	-0.0148807	0.0146623	0.082352	-0.0362696	-0.155945
LOC286440	0.722396	-0.0646261	0.926546	0.597702	-0.299301	0.496709	0.84891	-0.25936	0.181579	-0.92297	0.472882	0.467681	-0.302126	-0.0889992	-0.144345	0.391161	0.0111716	-0.011298	-0.0444569	-0.515157	0.529267	-0.0927105	0.722666	0.375315
C9orf6	-0.103668	0.372185	0.811026	-0.0497445	-0.614365	0.551476	-0.000258479	0.549515	0.553413	-0.0465451	-0.000177936	0.436748	0.0130656	0.229785	0.360553	0.656944	-0.309291	-0.0089877	0.545355	-0.446939	0.331135	0.00890841	-0.505546	0.440385
CETN2	0.54055	0.394934	0.823764	0.834365	1.02253	0.168413	0.914465	1.39504	0.418242	0.501404	0.779175	1.37041	0.867131	0.55298	1.3318	0.758119	-0.528859	-0.19607	-0.494836	0.0721702	-0.0509152	0.176029	0.0484489	0.164948
SLC35B1	0.557818	0.957307	-0.00540439	0.79183	0.325163	0.11243	-0.183926	0.548557	0.342649	0.8597	0.143494	0.297663	0.316402	0.672192	0.549325	-0.0342405	0.241237	0.226675	-0.165814	-0.159026	-0.322652	0.286435	0.09916	-0.110085
MLLT11	0.521065	0.290151	0.451305	-0.0583439	-0.6881	0.175466	0.877798	-0.351794	0.603379	0.146922	0.484166	-0.971802	0.0761879	0.268281	-0.0201022	0.494089	0.0279262	-0.0287293	-0.420218	0.125986	0.390604	-0.412021	0.127512	-0.394019
OAS1	0.383047	0.090821	-0.192107	0.151596	0.282643	0.310015	-0.197332	-0.077005	0.150402	0.180589	-0.809721	-0.278415	0.516487	-0.0603989	0.00607359	-0.200387	0.195703	0.599172	-0.135284	0.315662	-0.549008	-0.442468	-0.370343	-0.0104286
DSCR5	0.226127	-0.182299	0.543193	-0.0462935	0.824528	1.21989	-0.471501	1.07772	0.631091	-0.105723	0.323053	-0.035922	1.09882	1.37435	0.176369	0.455586	-0.325471	-0.0127918	-0.722644	0.424594	-0.0498697	0.0304235	0.313227	0.0126301
LSM1	0.637862	0.454682	0.934034	-0.388169	0.15375	-0.427866	0.00907393	0.279529	0.454709	0.910418	0.365514	0.207839	0.123018	-0.0589162	-0.0786705	0.349876	0.156224	0.297515	0.00527882	-0.0885685	-0.0465376	0.300613	-0.00530749	-0.178208
CNGA1	-0.551941	-2.33898	0.298404	-0.258569	-1.34174	-0.47306	-0.544635	-1.07908	-1.27752	-1.23846	-0.224253	-1.57072	-1.57781	-0.873185	-0.434886	-0.298812	-0.272222	0.270587	0.160604	0.704463	-0.356543	-0.191427	-0.691715	0.284389
PPAN	-0.587597	0.00534842	0.305307	0.142709	2.01762	0.538203	-0.598475	-0.00753444	0.315705	-0.0918018	0.425625	0.270242	1.48873	0.161934	-0.49356	0.0693508	-0.349068	-0.15508	0.786279	-0.616156	0.283804	-0.423467	0.134227	0.463928
TK2	-0.472544	-0.0543778	0.0570489	-0.237245	0.171589	-0.155976	0.166464	-0.332779	0.0464253	-0.428717	-0.0191073	-0.134569	-0.151993	-0.339535	0.127022	-0.178978	-0.266524	0.121017	0.130281	0.0605849	-0.0107454	0.0366861	0.11004	-0.0166933
OFD1	-0.187224	-0.362069	0.301369	0.111872	0.358982	-0.371613	-0.0188479	-0.00866593	0.27212	0.0126996	-0.226565	-0.662824	-0.0156174	-0.678031	0.0467581	-0.128694	0.195732	-0.172762	0.44123	-0.157382	0.135947	-0.301753	-0.527432	0.4276
CSNK1G3	-0.164816	0.0495162	0.0104424	0.0387855	-0.335728	-0.843058	-0.249758	-0.311978	-0.196688	0.189812	-0.278278	-0.222485	0.056398	-0.598751	-0.374048	-0.0451309	-0.315419	-0.0101957	0.0270466	0.20845	-0.220844	0.133751	-0.00386244	0.00384817
PTGS2	-0.892651	-0.84786	1.04416	-0.88342	-0.107448	0.793489	-0.833401	-1.7351	-2.6738	-0.129389	0.282099	-2.26887	-0.0702654	1.27925	-0.421241	0.221959	-0.889105	-1.39548	-0.195133	0.791186	0.163202	0.270966	0.330639	-0.65979
GLRX	-0.656583	-0.633413	0.380026	0.422298	0.351155	-1.1346	-0.357481	0.108621	-1.00765	-0.0293046	0.0122166	0.593293	0.344621	-0.870777	0.0994912	-0.0679007	-0.710112	-0.0562762	0.103503	0.526188	-0.213007	-0.157721	-0.700475	0.16585
PSMD12	0.521386	0.89857	0.50345	0.478923	0.231744	0.30488	0.328954	0.417064	0.685343	1.08361	0.43711	0.143828	0.335511	0.503363	0.59412	0.552584	0.179651	0.00782922	0.01788	-0.266236	0.121302	-0.0103095	0.20818	-0.0828575
BMS1L	0.175801	0.0645245	0.0954421	-0.114883	0.627199	0.179883	0.0267891	0.454478	0.329515	0.0912031	0.0122693	-0.657726	0.334602	0.199909	0.441256	0.202886	0.009818	-0.0495838	0.581621	-0.0281024	-0.00991577	0.229517	-0.0745189	0.580395
CNIH	-0.546848	-0.430605	0.575728	0.484883	-0.621144	0.57632	-0.319607	-0.114205	-0.395963	0.175781	0.421977	0.44035	0.116506	0.81686	-0.356599	0.165397	-0.182783	0.194268	0.0994831	0.240535	-0.110484	0.109266	-0.204774	-0.177547
MUTYH	-0.130754	-0.335854	0.0875454	0.178726	0.799152	-0.0267291	-0.563768	0.474795	-0.567438	-0.706784	-0.000386432	0.401835	0.453477	-0.0437413	-0.343065	0.15391	0.136173	0.0555824	-0.218638	0.39804	-0.0588542	-0.156106	-0.0858786	0.425675
RGS19	-0.536418	0.0444819	0.490578	-0.110353	0.54192	0.279726	1.13362	-0.358273	0.412446	0.172076	0.354814	0.409548	0.571672	0.512465	0.115967	0.00594668	0.508748	-0.201776	0.167819	-0.560094	0.2198	0.827172	-0.347838	-0.354447
CIDEB	-0.670074	-0.918021	-0.097412	-0.337327	-1.52851	-0.430018	-0.107477	-0.802627	-0.556194	-0.364385	-0.549835	-0.0450115	-0.98071	-0.437436	-1.08934	0.0800541	0.0880119	0.153578	-0.0965118	0.258592	-0.186385	0.168388	-0.140904	-0.465464
SLC30A5	0.571114	0.0413259	-0.00369515	0.919609	0.267551	0.532159	-0.30213	0.295932	0.44684	0.488366	-0.482824	0.702387	0.530847	-0.136637	-0.318733	-0.106093	-0.0315945	-0.0109789	0.609728	0.197162	-0.358755	-0.230302	0.414653	0.382027
CBARA1	-0.210744	-0.0849668	0.21878	-0.448352	-0.219775	-0.130695	-0.182878	0.0324548	-0.202526	-0.327496	-0.141276	-0.184836	-0.441809	0.158436	0.234357	-0.127859	-0.00320734	-0.11072	0.00808952	-0.201392	0.130062	0.13658	-0.296303	0.00319673
HBEGF	-0.159429	-0.250207	-0.183198	-0.317781	0.802535	0.634999	0.234948	-0.843807	-0.794614	-0.0704907	-0.496085	-0.278299	0.435337	0.074238	-0.00389577	0.0183012	0.346067	-0.212552	0.0704563	1.05415	-0.28603	0.0767484	0.148806	-0.673279
PSMB8	-0.288125	0.228865	-0.721449	-0.163759	0.564465	-0.223858	0.0134767	0.134255	-0.933506	-0.37704	-0.191684	-0.224456	0.733576	0.40142	0.591372	0.506433	-0.328352	-0.0549914	0.26981	-0.0848099	-0.165551	0.0521249	0.100655	0.128956
NFRKB	-0.106101	0.217084	-0.0875839	0.112267	0.247601	-0.237592	0.179991	0.287669	-0.0976623	0.171825	-0.108428	0.181228	0.0152023	-0.503522	-0.260489	0.10882	-0.00603263	-0.0461547	0.245975	0.321958	-0.0790704	-0.0866861	-0.0664339	0.222917
SYNJ2BP	0.1281	-0.480868	-0.162094	-0.0161712	-0.280798	0.0570777	0.0415375	-0.59973	0.0126402	-0.559662	-0.451195	0.373498	0.481654	0.273928	-0.417908	-0.343424	-0.221516	0.658184	0.304381	-0.0504731	0.178541	-0.0889595	-0.00715064	0.00710023
FXYD5	1.48934	1.48438	0.752115	0.54425	1.41917	0.624127	0.979869	0.161009	1.14461	1.13934	0.728275	0.103746	0.545812	0.832989	0.126997	0.545184	0.0802142	-0.67004	-0.313721	-0.0586877	0.425203	1.45528	-0.0949301	0.564155
CSPP1	0.279092	-0.385094	0.354085	0.0918838	-0.382403	0.121309	0.0819335	0.168417	0.813088	0.387403	0.557477	0.167513	0.268881	0.142215	-0.241015	0.181691	0.231669	-0.485022	-0.0666891	0.131093	-0.110052	-0.181903	0.0302274	0.333062
DST	0.131686	-0.60258	0.189051	0.191919	-0.277179	-0.546301	-0.38438	-0.318234	0.0868343	-0.797523	0.197948	0.305648	-0.379754	-0.383039	0.0327905	0.28492	0.0762944	0.171494	0.0431573	-0.0336015	-0.469281	0.0325913	-0.0760188	-0.209328
CUGBP2	-0.258915	0.170998	0.143716	0.101223	-1.20912	-0.417602	-0.211586	0.00780663	-0.0222207	0.136161	0.302852	0.155426	-0.762506	-0.623603	-0.124344	-0.10301	0.0695725	-0.206904	-0.196856	0.460974	-0.381481	-0.0170949	-0.0718633	0.0045965
MAK10	0.705773	0.349279	-1.27359	-0.267486	-0.833448	-0.046237	-0.531781	-0.40759	0.606388	0.337244	-0.357845	0.12044	-0.175099	-0.00113713	-0.32973	-1.49414	0.80098	0.692088	0.0412503	0.378219	-0.246537	-0.139312	-0.209596	-0.224744
DKFZp566O084	0.11854	-0.284216	-0.54598	-0.304198	-0.0819645	0.226074	0.620569	-0.423881	0.376276	-0.566772	0.177423	0.0501453	0.000225995	0.667801	1.20231	-0.165605	-0.0465096	0.0277515	-0.210442	0.164424	-0.155562	-0.0285446	0.222613	0.259404
KLK1	-1.23173	-1.3863	-0.0367161	-0.970759	-0.953055	0.0669193	-0.72305	-1.06933	-1.02828	-0.989252	-0.559802	-0.697775	-1.06574	-0.469694	-1.25028	-1.53562	0.164285	-0.00706138	-0.693469	-0.674879	0.386364	0.00701193	-0.0283117	0.274785
PABPN1	-0.514292	0.0719879	-0.0666755	0.00708839	0.32381	0.107586	0.207176	-0.239827	-0.173285	-0.3432	0.00476084	-0.195106	0.214819	0.123749	0.0200001	-0.152261	0.0185078	-0.118085	0.0924317	-0.140952	0.166908	-0.016963	0.158037	0.15828
LCN2	-0.490055	-1.16095	2.63881	-0.182873	0.296934	1.42459	-0.355578	0.679463	0.510303	-0.668052	0.292692	-0.460401	0.308073	2.64853	0.863016	0.447263	0.386221	-1.0644	-0.383322	-1.07372	-0.02752	1.57932	0.0267836	0.0505008
C14orf138	-0.768248	-0.302053	0.0121011	-0.705145	-0.5924	0.286199	-0.320881	-0.291534	-1.16003	-0.866965	0.283649	-0.853822	-0.93451	-0.334948	-0.512358	-0.124172	-0.0546766	-0.0190858	0.300843	-0.359664	0.218272	-0.290544	0.661141	0.018728
PARP12	0.452743	-0.0817426	-0.0661985	-0.947168	0.30505	0.0390305	-0.604142	0.0259562	0.275276	-0.880114	-0.333282	-1.36968	-0.546329	-0.232596	-0.497914	-0.152719	0.366339	0.232695	0.111048	0.111577	-0.474679	-0.131698	-0.593549	-0.124938
SMOX	-0.104455	0.953118	0.187692	0.427262	0.0881938	0.282184	0.826798	0.184917	0.576705	0.290902	-0.555836	0.330839	-0.0751348	-0.0687737	0.431032	-1.04156	0.06046	0.159131	-0.16267	0.607361	0.00226242	-0.23343	-0.379697	0.217336
HOXA2	-1.13384	-0.311363	-0.377707	-0.1638	-0.436246	-0.673905	0.186852	-0.291206	-2.92797	-0.393145	-0.335877	-1.26147	-0.886908	-1.27127	0.132699	-0.648062	-0.303164	0.259559	-0.00772898	0.00766894	-0.0486159	-2.91295	0.0732702	0.159058
MTDH	0.319031	0.833918	-0.261121	0.241375	0.229758	-0.0442455	-0.202939	-0.0454633	0.505069	1.10574	0.266226	0.554517	0.357793	0.585178	0.166411	-0.319571	-0.0521446	0.0773875	0.270293	-0.550318	-0.187488	-0.0446013	0.168428	-0.348163
ANP32A	0.0220263	0.0268415	-0.538862	-0.00424402	-0.0255488	0.0771681	-0.104038	0.212513	0.204601	0.0421157	-0.364288	0.16969	0.0649626	0.0855833	0.275804	0.0985282	-0.288483	-0.0706854	-0.398255	0.208812	-0.0873247	0.0852094	0.18778	0.105113
NPC1	-0.852682	0.289482	0.104774	-0.0374058	0.640193	0.085837	1.20622	0.172756	-1.41633	-0.387508	1.06659	-0.09732	0.369548	-0.113185	-0.280848	1.11919	-0.174852	0.842781	0.698418	-0.311638	-0.205872	-0.0583228	-0.239232	0.338899
CRYL1	0.0226572	-0.175039	0.210128	0.0586936	0.598908	0.379479	-0.671251	0.574764	0.0988444	0.0959126	-0.270411	0.277439	0.686335	0.404167	-0.228262	0.533555	-0.107826	0.472345	-0.353714	0.634953	-0.548391	0.097323	-0.333044	0.180324
PML	-0.124521	0.130526	0.875509	0.216025	0.228963	0.305564	0.440599	0.31033	0.282884	0.0170806	0.04015	0.0458783	0.103494	0.581341	0.13805	0.438858	0.233831	-0.0715219	-0.180526	0.179912	0.145404	0.594623	-0.157634	0.0487419
LRRC17	-0.393007	-0.959472	0.777906	-0.327161	-0.703451	-0.978156	-1.15902	-1.45899	-0.651679	-1.00545	1.32672	-0.711471	-1.1544	-1.39238	-0.877348	0.164621	-0.913158	-1.09385	-0.559713	0.354005	0.266694	0.314122	0.273176	-0.364765
LRRC40	-0.557899	-0.331302	-0.617817	-0.201767	-1.08437	-0.513915	-0.281872	0.318568	-0.162877	-0.123458	-0.688636	-0.428222	-0.814837	-0.521115	-0.661825	0.0684703	-0.340531	-0.172186	0.0703882	0.397818	-0.0934322	-0.123204	-0.322994	-0.532121
NIF3L1BP1	0.14043	-0.309122	0.396853	-0.259051	0.253774	0.254279	0.446128	0.45219	0.80059	0.33834	0.156384	0.0902632	0.543756	0.438157	0.464335	0.548269	-0.457812	-0.385611	0.0410941	0.0633656	-0.160889	0.0203446	0.181693	-0.0207677
SDCBP	0.511326	0.980525	0.787966	0.913497	-0.129759	-0.0322977	0.0900488	-0.238173	0.60657	0.749716	0.321418	1.17846	0.0325365	0.0481836	0.188372	-0.117051	0.160882	0.470255	0.000277004	0.289712	-0.121283	-0.000278035	-0.630635	-0.409367
DHX40	0.471615	0.431589	0.346262	0.857887	-0.0272667	-0.45927	0.432003	-0.170333	0.096875	0.680689	0.0762258	1.08943	0.452899	0.153672	0.89722	-0.267237	-0.022526	-0.488924	0.203022	0.295265	0.0220292	-0.385545	0.323918	-0.273561
TOB2	-0.858321	-0.385988	-0.583466	0.435748	-0.252849	0.547365	0.0599072	-0.760013	-0.737921	-0.558785	-0.493039	-0.596081	-0.556323	-0.480825	-0.600563	-1.07945	-0.670373	0.38223	0.0256725	-0.918541	0.220786	-0.0322645	0.0583696	-0.164827
SH3BP5	0.0378561	-0.113184	0.579852	-0.303042	-1.05307	-0.240312	0.431491	-0.612347	-0.112792	-0.22315	0.746233	-0.427385	-0.836024	-0.122365	0.205812	-0.0898932	-0.449883	-0.940791	0.308346	-0.361308	0.167682	0.305609	0.532299	-0.681032
DRG1	0.437867	0.660256	0.212204	0.463664	0.276481	0.103106	-0.351398	0.396881	0.290524	0.774193	0.215888	0.728497	0.532479	0.5064	-0.213757	0.300736	0.383043	0.0694976	-0.495024	-0.129359	0.0353765	0.08194	-0.0366741	-0.140109
RSC1A1	-0.460831	-0.467564	0.423769	-0.626171	-0.734835	-0.362109	0.308615	-0.0867005	-2.11241	-0.664053	0.17775	-1.34499	-0.227754	0.100623	-0.0761268	0.702582	-0.200185	-0.738667	0.242163	0.357962	-0.542849	0.166717	-0.588079	0.215333
TMEM47	0.550565	-0.408599	0.261491	-0.192856	-1.476	-1.33112	0.239089	-0.350458	0.69292	-0.924946	-0.10272	0.0119615	-0.377288	-1.04815	-0.195295	-0.360882	-0.0463987	-1.26498	0.393572	0.0965395	1.22906	-0.904226	1.34546	-0.867604
PPP3CA	-0.487901	-0.363958	0.185873	-0.281343	-0.358111	-0.108385	0.200494	-0.551755	-0.258732	-0.167698	0.0320035	-0.401931	-0.0430975	0.0910758	0.132866	-0.37887	-0.0785169	0.071379	0.0816009	-0.33198	0.271645	-0.381141	0.116166	-0.490976
GORASP2	0.606365	0.442092	0.289435	0.557793	0.25882	0.500894	0.449884	-0.0362394	0.522689	0.777236	0.0818288	0.475717	0.60617	0.714995	0.54765	0.0615282	0.254637	0.157452	-0.0764189	0.460404	-0.0754757	-0.0999479	0.146024	-0.179362
XPO4	0.650056	0.925687	0.842445	0.29164	0.742979	0.563219	0.494555	0.679379	0.974655	0.77348	0.319444	0.476264	1.24612	0.807284	0.0374774	0.720031	-0.0747393	-0.0719527	-0.00831379	0.522798	0.388305	-0.0786723	0.00824488	0.678346
GALNACT-2	0.0778239	-0.0676682	-0.048475	-0.205487	-0.672624	-0.19127	0.359625	0.521781	0.158818	0.12333	0.287652	-0.557587	-0.0122994	-0.191432	0.0827002	0.927897	-0.203817	-0.579098	0.318458	-0.711199	0.0354864	0.0635986	0.378853	-0.129982
PAPSS2	-1.02402	-0.858294	-0.696184	-1.33602	-1.44957	-0.223511	-1.47762	-0.158941	-0.954214	-0.501845	-1.00894	-1.25549	-1.27754	-0.217812	-1.56132	-0.485611	-0.0194778	0.0998117	0.200409	-0.098799	-0.279768	0.400643	-0.485772	0.0119822
SDC2	0.624411	-0.090433	0.353673	-0.0954979	-1.29245	-0.128648	0.478985	-0.337817	0.879409	-0.407566	0.453247	-1.16977	-0.223572	0.0503732	0.0256888	-0.77232	0.127519	-0.0878763	0.162496	-0.753101	-0.294047	-0.605388	-0.122441	-0.918255
BBS4	0.79107	4.17232e-06	-0.571956	-0.255561	-0.905877	0.0221592	-0.322414	0.121224	1.04795	-0.478851	-0.438288	-0.560585	-0.366081	-0.810735	-0.129941	-0.572463	0.06246	-0.0328721	-0.109325	-0.824611	0.333128	-0.0354385	0.122962	0.21637
CAMSAP1	-0.0102244	0.0846018	0.132271	-0.174148	-0.173505	-0.299869	0.354595	-0.281154	0.777532	0.147157	-0.0199572	0.413374	-0.0343421	-0.171061	-0.495159	-0.0302561	-0.143043	-0.0859744	0.229991	-0.0217614	-0.329703	-0.310392	0.284951	-0.296244
PTPRB	0.368625	0.274512	-0.100297	-0.448862	-0.105629	-0.288611	0.0417532	0.0919114	-0.225032	-0.0853515	-0.0747791	0.00634157	-0.0149334	-0.183994	-0.16994	-0.152365	0.227102	0.834814	-0.142691	0.157227	0.0383397	0.337929	-0.307377	0.281791
BRD9	-0.0952582	0.776229	0.319116	0.322493	1.46307	-0.0986383	0.464858	0.339897	-1.37526	-0.134137	0.536279	0.662723	0.901343	0.417552	0.713064	0.46365	0.576384	-0.0970629	-0.18764	0.0884699	-0.79658	-0.109636	0.268062	0.656148
DKFZP564C152	0.546673	-0.105109	-0.294992	0.33166	0.238035	0.114839	1.17141	0.458306	0.781064	0.000745734	0.308558	0.933224	0.617097	0.340399	0.433795	0.195337	-0.22169	-0.166772	-0.795216	0.72666	0.283595	0.142894	0.161517	-0.311598
DFFB	-0.0257629	-0.44509	-1.90064	-0.421498	0.0701614	-0.456731	0.12262	-0.089324	-0.134923	-0.402714	-0.068919	-0.352027	0.0260289	-0.572289	0.186811	-0.681341	-0.918449	-0.370076	0.0775617	0.0930778	-0.00245784	-0.503254	0.00245163	0.413681
CDC14B	0.659082	0.257151	0.077954	0.0251558	0.174407	0.0119881	0.334804	0.0506083	0.642721	-0.109876	-0.0017775	-0.266741	-0.141947	-0.0966576	0.0232829	0.377326	-0.0725576	0.498048	-0.0931152	-0.40428	-0.248958	0.484628	-0.0913709	0.102011
AP1M2	0.33917	-0.122423	-0.10291	0.232731	0.831218	-0.361941	-0.417683	0.183389	-0.421507	-0.204821	0.263829	0.167829	0.712107	-0.0686703	-0.317412	-0.152559	0.150334	0.0576653	-0.243526	0.44972	-0.178355	-0.0449286	-0.16655	0.0679468
EEF1B2	0.191507	0.17313	0.320009	0.109543	0.416833	0.284087	-0.285025	0.7061	0.184325	0.279576	0.063045	0.600194	0.24694	0.431989	0.321461	0.498299	0.0189881	0.10661	-0.32804	0.164768	-0.0193564	0.261608	-0.259623	-0.0250881
ZNF331	-0.284848	-1.58357	-0.326229	-0.829322	-0.786728	-0.151776	-0.109642	-2.10319	-1.00359	-1.11546	0.476807	-0.739447	-1.0657	-0.788727	-0.449698	-1.19036	-0.0254772	-0.332539	0.298301	0.0593455	0.418631	-0.376455	0.0248447	-0.701312
NDUFA2	0.0716081	-0.937032	0.474016	-0.470831	-0.891321	0.102582	-0.0576962	0.377792	0.277276	0.203742	0.489166	0.0100912	-1.17226	0.171544	-0.879712	0.585197	0.394576	0.0167286	-0.0403486	-0.169179	0.18758	-0.171036	-1.22575	0.00931961
BLZF1	-0.138181	0.319975	0.0767862	-0.217278	-0.322355	0.267415	-0.140426	0.363127	-0.0278268	0.138812	0.290086	-0.275422	-0.0296674	-0.483254	-0.0718499	0.931218	0.0827776	-0.378846	0.254653	-0.715259	-0.354881	0.127851	0.136504	0.0397861
SIPA1L3	-0.603778	-0.540057	-0.0837393	-0.589035	-0.50835	-0.253993	0.22816	-0.328336	0.00886942	-0.638421	-0.457361	-0.302205	-0.631327	-0.454796	-0.665327	-0.18627	-0.00186779	0.189385	-0.333311	-0.269084	0.11952	0.118748	-0.170368	-0.313179
HTATIP2	0.406752	0.273818	0.023309	0.332866	-0.0569707	0.219421	0.362612	0.152093	0.152462	0.127731	-0.172536	0.305047	-0.0373817	0.127578	0.357392	0.24805	0.142221	0.403013	0.117755	0.253747	-0.0840113	-0.160334	-0.427116	-0.243116
ZNF22	0.0841727	0.311696	0.643117	0.0656178	-0.269344	0.313563	-0.113818	0.467411	0.286173	0.296299	1.09297	0.130729	0.0297384	0.0906978	0.403741	0.114612	-0.365987	-0.154962	-0.307285	-0.395203	0.180304	0.183	0.613281	0.263835
TNFRSF10B	-0.201247	-0.954024	-0.00783116	-0.271544	0.347467	0.128447	0.951806	0.460123	-0.654068	-0.304006	0.0522723	0.216975	-0.106551	0.506762	0.57615	1.01456	-0.209681	-0.925884	0.196545	0.340464	0.138071	0.565875	-0.439266	-0.0195769
UNG	-0.04632	0.174809	0.178836	0.154455	0.255779	0.322384	0.199017	0.347258	0.215046	0.78938	0.151602	0.427932	0.581203	0.188048	0.479737	0.283933	-0.100735	0.197489	-0.126467	0.436726	-0.155942	-0.131391	0.419114	0.0915105
CPSF1	-0.33535	-0.086677	0.50748	-0.184847	0.0379949	0.472617	0.275377	-0.481124	-0.199552	-0.614601	-0.0685644	0.093592	-0.0243715	-0.145878	0.0318122	0.31881	0.104465	-0.389711	0.147227	-0.0604645	0.447665	0.0872022	0.188288	-0.169592
GNAI1	0.395541	-1.69901	0.0289542	-0.0797577	-0.0367992	-0.785833	-0.436775	-1.42065	0.685303	-0.841588	-0.412503	-0.651791	0.330433	-0.31461	-0.521827	-2.31585	0.395248	-0.164642	0.141328	-0.348043	-1.20184	0.22045	-0.34153	0.573286
LOC51326	-0.271216	0.100363	0.223153	-0.243633	-0.179036	-0.425012	0.216791	-0.563313	0.0470771	0.221827	0.23608	0.00637829	-1.10559	-0.426073	0.523966	-0.00968638	0.0822687	-0.829359	0.556018	-0.766499	-0.0328485	0.209244	0.0318032	-0.306787
APRIN	0.340945	0.239377	0.673875	-0.0199342	0.63335	0.0727967	0.975636	0.370562	0.617644	0.62585	0.173674	0.427801	0.804559	0.257912	0.824534	0.921209	-0.220881	-0.346644	0.0787741	-0.162798	-0.0100704	-0.270231	0.299486	0.278559
TOE1	-0.189035	-0.337823	-0.27289	-0.46911	-0.15854	-0.983296	-0.272626	0.350825	-0.481186	-0.665243	-0.135085	-0.552039	-0.414056	-0.541557	0.115255	0.358084	0.0512411	-0.398567	-0.0540096	-0.117247	0.2368	-0.0837085	0.407317	0.0597572
NFIL3	0.178196	-0.275197	0.0202154	-0.179359	-0.171124	0.0337252	0.0696301	0.493662	0.0871863	-0.299584	-0.0292835	0.314783	0.12296	0.16203	0.110039	0.297022	0.00428947	-0.00430771	-0.197047	-0.509577	0.10105	-0.482436	0.218979	0.0895555
ANXA7	0.068887	-0.308411	0.259032	-0.190249	-0.431398	-0.25152	-0.109652	0.29655	-0.0547927	-0.0570421	0.290309	-0.267721	-0.344606	-0.112069	-0.11593	0.348121	-0.00442349	0.114838	0.0724847	0.0422079	-0.0460309	-0.141597	-0.0518423	0.0152527
RAC2	0.328323	0.792849	0.075467	-0.494015	0.0869843	0.344903	0.0159498	-0.767302	-0.296623	-0.183221	-0.166016	-0.992122	-0.022032	-0.203727	-0.57134	0.341378	0.0226139	0.00294632	-0.0234223	-0.29534	-0.317192	0.947468	0.337992	-0.289948
CTNNAL1	0.815003	0.400779	0.859278	0.242854	-0.327485	-0.23689	-0.354578	0.406712	0.907789	0.960378	0.584898	0.561121	-0.084015	0.450747	0.344523	-0.0282404	-0.0254625	-0.204927	-0.47215	0.335259	0.0691493	0.02483	0.555849	-0.256928
CYP27A1	0.488583	0.03177	-0.455358	0.0420965	0.284969	0.0970005	0.065443	0.162861	0.883137	-0.0419326	-1.2559	0.0619716	-0.0497334	-0.316831	-0.25995	-0.111994	0.0870074	0.316635	0.162505	1.11783	-0.106282	-0.29715	-0.0953052	-0.100133
MAP4	-0.138598	0.104408	0.109168	0.193842	-0.0359511	0.274776	0.0374493	-0.0289464	-0.460747	0.266515	0.0411029	0.55825	0.108	0.207096	0.161991	-0.0491233	-0.147529	-0.336297	-0.019298	-0.134674	0.0178158	-0.0995538	0.0225007	0.163831
SP3	0.279148	-0.294833	0.240863	0.42269	-0.0740946	-0.166737	-0.226238	0.344187	-0.109037	-0.115715	-0.083272	0.266979	-0.0631634	-0.495577	0.153551	0.431619	-0.0398315	-0.128699	0.243476	0.188567	0.0383064	-0.4927	-0.4298	0.057504
SPRY4	-0.0829842	-0.135048	0.668293	0.193403	0.165826	0.234459	0.423882	0.555039	0.792744	0.454082	1.18165	-0.00673849	0.168246	0.282183	0.0112688	0.756298	-0.345136	-0.156111	-0.165407	0.33806	-0.0341579	-0.0742146	-0.0104343	0.588666
VIL1	0.10145	-0.330209	-0.87677	-0.151386	0.220808	0.0944836	-0.186067	0.470339	0.0716134	-0.155668	-1.17071	-0.0371926	0.216715	0.0810838	0.529378	0.258653	0.0689772	0.1192	0.29674	-0.103175	-0.564273	-0.0740888	-0.398275	0.275949
C10orf86	0.446842	0.206929	0.229998	-0.115556	-0.795587	-0.136818	-0.273838	0.165687	0.453488	0.33151	0.0271969	-0.160122	-0.333804	-0.0643301	-0.708107	-0.255303	-0.125837	0.229965	0.0626214	-0.294106	-0.155865	0.231222	0.187778	-0.0392777
NEU1	1.04056	1.10179	-0.285068	1.0695	1.11067	0.430953	0.17781	0.423647	0.684549	0.935027	0.166762	1.43272	1.07528	0.361239	0.704189	0.184413	0.256472	0.346167	0.00699145	0.553015	-0.476677	-0.00704151	-0.0295639	-0.247251
AGT	0.562543	0.462673	0.649084	0.620994	0.600828	0.763888	0.741567	0.936018	0.992299	0.972513	0.680821	0.399025	1.06858	0.877194	0.366335	0.5052	-0.222581	-0.0663724	0.146258	0.0622394	0.128078	-0.549579	-0.446953	0.186332
SAE1	-0.41352	0.139191	0.171393	-0.0768122	0.276609	0.0212542	0.464375	0.429349	-0.0413729	0.0495924	0.480461	0.555162	0.105775	0.101239	0.563687	0.10188	0.00858143	-0.246452	0.113393	0.327806	0.0552295	-0.119061	-0.0420209	-0.00865553
THRAP5	-0.307306	-0.238776	-0.424973	0.185091	-0.133665	0.0392823	-0.424535	-0.303892	-0.637653	-0.493398	-0.065546	-0.0623042	-0.16519	0.0446189	-0.262859	-0.680753	-0.192013	-0.109905	0.0348126	0.0300936	0.110783	0.570712	-0.220922	-0.0478643
PTBP2	-0.129756	-0.282789	0.154942	0.0640241	-0.809049	-0.415318	-0.189322	-0.562834	-0.113748	-0.289066	-0.197373	-0.207459	-1.37703	-0.593573	-0.13495	0.0327395	-0.158699	0.0482702	0.107996	0.0765681	0.0270512	-0.573917	-0.0278037	-0.460371
CYFIP1	0.0204342	0.553767	-0.219605	0.0444246	-0.0783077	-0.138509	-0.155073	-0.313105	-0.159665	0.259309	-0.440824	0.239772	-0.144073	0.0432283	-0.172975	-0.382943	0.104652	0.410947	-0.0371742	0.464402	-0.0546782	0.0238954	-0.268552	-0.122412
PHF14	-0.586267	-0.0755846	-1.00596	-0.942237	0.761296	-0.526109	0.0826166	-0.0892116	-0.435314	0.183575	0.47087	-0.113486	0.314378	-0.221802	-0.319525	0.243282	-0.144717	0.403022	-1.00893	0.24889	-0.610059	-0.753895	0.443141	0.0215206
AK2	-0.534069	0.0104459	-0.348006	-0.186759	-0.507503	-0.546624	-0.301639	-0.680552	-0.40695	-0.0660228	-0.227452	-0.0755946	-0.66318	0.0490397	-0.141542	-0.204523	-0.079948	0.225514	-0.164098	0.399348	-0.0694669	-0.181601	-0.105704	0.0884805
C1orf24	-0.552947	-1.04032	-0.257353	-1.3549	-1.09813	-0.596946	-0.375182	-0.674588	-0.0560984	-0.58238	-0.670567	-2.07534	-1.21505	-1.08518	-0.991456	-0.517561	-0.172524	-1.55152	0.321736	-0.265607	0.615243	-0.42053	0.334108	-0.57974
C9orf125	-0.504838	-0.423345	-0.0223346	-0.52575	-0.572239	0.270294	-0.223552	-0.48007	-0.254198	-0.550855	-0.121103	0.105966	-0.520387	0.0862431	-0.22904	-0.273246	0.102591	-0.00841537	-0.195028	0.00834514	-0.0494827	0.277582	-0.126762	0.248907
KPNA4	0.00344196	-0.705407	0.410569	-0.470802	0.293971	0.683831	0.337922	0.827384	0.883965	-0.304819	-0.018618	0.143985	0.628423	0.285972	-0.216317	0.614891	0.0548327	-0.874548	0.371165	-0.0580156	0.0616482	-0.531029	-0.196937	0.465433
C14orf173	-0.7136	-0.999354	-0.946171	-0.377637	-0.314404	-0.104166	-0.248429	-1.21924	-0.511191	-0.863833	-0.724858	-0.815253	-0.579601	-0.260409	-0.521152	-0.977461	0.0441038	-0.156084	0.066128	0.0515975	0.188026	-0.0461398	-0.291716	-0.240309
JRKL	-0.0606684	-0.251737	-0.388599	0.276816	-0.325084	-0.687346	-0.12268	0.276421	-0.101048	0.130863	-0.537938	-0.157144	-0.489042	-1.06565	-0.19245	0.417608	0.0206374	-0.00960863	-0.0595848	0.280855	-0.0447944	-0.561143	0.0364552	0.00951647
MAP3K7	-0.0568833	-0.0946694	0.113628	-0.242253	0.0340673	-0.0993807	0.097202	-0.189016	-0.279156	-0.485265	0.201666	-0.391428	0.0430846	-0.116355	0.214933	0.164401	0.0122754	0.0777945	-0.0946695	-0.0557187	-0.291919	0.20794	0.0456862	-0.0476244
POLR3B	-0.432591	-0.456608	0.276373	-0.332334	0.076689	0.249865	0.524391	0.386668	-0.385007	-0.262739	0.248013	-0.571219	0.434639	0.400651	0.0304085	0.617496	-0.250197	-0.181229	0.201514	0.000460399	0.156751	-0.0600375	-0.000459896	0.150142
PTPNS1	0.00876284	-0.114466	-0.155109	0.0933214	-0.358404	0.114765	0.115884	-0.400089	-0.0533139	0.142248	-0.172885	0.144841	-0.902563	-0.118751	-0.00633004	-0.00742851	0.376075	-0.544722	-0.394388	-0.177011	0.324187	0.361544	-0.0940165	-0.241143
EXOSC4	0.0464353	-0.0933642	0.236723	0.627744	0.640261	0.498118	-0.0234821	0.304829	0.343843	0.0515921	0.257327	0.912732	0.476319	0.773622	0.267052	-0.169011	-0.282375	-0.532768	-0.179901	0.314476	-0.0887167	0.252478	0.238964	0.0539793
RPL7A	0.163771	-0.102189	0.323172	0.280823	0.218165	0.336652	-0.169089	-0.00960917	0.24629	0.363148	0.26596	0.992803	-0.550569	0.492196	-0.382102	-0.00881048	0.00703335	0.297673	-0.586112	-0.00708269	0.170152	0.476925	-0.714617	-0.523833
MAPK13	-0.19609	0.259103	0.121482	0.0651059	0.340167	-0.018328	-0.0461914	0.261607	-0.120972	0.222458	-0.180481	0.38135	0.346503	0.348059	-0.0051396	0.357554	0.0803776	-0.176458	0.115488	0.0553758	-0.151469	0.0183575	-0.154372	-0.111266
ISL1	-2.15492	-2.67335	0.188724	-1.29543	-0.805917	-0.0161781	-0.646946	-0.754403	-1.48639	-1.45117	0.464993	-0.78822	-0.974025	-0.546826	-0.781124	-0.105205	-0.285045	-0.420421	0.544411	-0.34783	0.729133	-2.63655	0.221559	0.405095
MBNL1	-0.749347	-0.784759	-0.727142	-0.455337	-0.869133	-0.102704	-0.0122999	-0.00698749	0.141012	0.0250934	-1.14176	-0.797406	-0.69822	-0.556435	-0.723185	0.0599465	0.388349	-0.418843	-0.176232	0.0307995	-0.406357	-0.0460236	0.139186	-0.0619638
CDIPT	-0.704174	0.383024	0.0962761	-0.175603	0.589095	0.345963	-0.336191	0.334351	-0.860066	0.352184	-0.170842	0.155066	0.375582	0.376359	-0.557881	-0.479772	-0.0296252	0.528943	-0.270622	-0.594011	0.0991113	0.0482366	-1.27467	0.0287724
WASPIP	0.129317	-0.349871	-0.414487	-0.196878	-1.49326	-0.239179	-0.308031	-0.240143	-0.0754971	-0.617273	-0.415675	-0.806748	-0.91776	-0.352796	-0.0892992	-0.0565566	-0.492996	-0.281154	0.240358	-0.61042	0.295916	0.518886	0.476392	-0.684365
VARS	0.722859	0.62703	0.493468	0.418069	0.174996	-0.109532	-0.0439369	-0.32868	-0.35207	0.397256	-0.111821	0.0628602	0.320312	0.551145	-0.134267	0.565225	-0.142124	-1.13314	0.0249931	0.0840175	0.213488	0.145513	0.38704	0.584452
BCLAF1	0.322486	0.181645	0.200822	0.327851	0.12779	0.561653	-0.0903199	0.0165129	-0.280389	-0.0779253	0.287487	-0.150919	0.165641	0.0503612	-0.189862	-0.272477	0.068683	-0.549092	0.314047	-0.37384	0.548927	0.0118285	0.155082	-0.120072
LOC440434	0.289176	0.903137	0.188878	0.328376	-0.0538738	-0.115779	0.218933	-0.125457	-0.268474	0.54113	0.208554	-0.139627	0.0120885	0.127233	0.51901	0.319208	0.00364794	0.717444	0.0172073	-0.153374	0.0464435	-0.243598	0.226752	-0.0487151
SAFB	-0.471209	-0.0763921	0.0219672	0.104077	-0.000452621	0.565121	0.331081	0.350181	0.100265	0.166162	0.126145	0.0204457	0.313188	-0.0109081	0.0734837	-0.0259479	-0.614624	0.277191	0.310574	-0.274692	-0.169065	0.899952	0.071362	-0.352434
HDHD3	-0.807148	-0.984679	-0.989042	-0.708164	-0.480407	-0.0489464	-1.26265	-0.753159	-1.31141	-1.24344	-1.68669	-0.118273	-0.415436	-0.334915	-0.779744	-1.42219	0.00169503	-0.335072	-0.00169725	-0.255202	-0.436847	0.237052	0.0119699	0.581649
JUN	-0.401921	-0.112481	-0.87361	0.259554	0.188777	0.117022	0.244297	-0.440037	-1.16414	-0.504047	-0.376294	0.167777	-0.177271	-0.560306	-0.148098	-1.09832	-0.228293	0.295836	0.183964	-1.13894	0.47333	0.15735	-0.924793	-0.545504
GOLGA8B	0.338573	0.820705	-1.22033	-0.227133	-0.91934	-2.1019	-0.693993	-1.31665	-0.0609639	-0.0246753	-0.506346	-0.582346	-0.704634	-2.24093	-0.527416	-1.29527	-0.00636681	0.100795	0.0063257	0.114774	-0.652361	-1.28845	0.055282	-1.38382
DAZAP2	-0.204626	0.162518	-0.00627659	-0.0673937	-0.0353445	0.334398	-0.629678	0.279533	-0.427593	-0.0694665	0.217643	0.147612	-0.0738311	0.288062	0.0830768	-0.425554	0.0413489	0.168349	-0.313796	0.278777	-0.275964	0.0886975	-0.1285	-0.0387901
WEE1	0.484671	-0.211879	0.632265	0.459195	0.633054	0.833821	0.416018	-0.372016	0.65686	0.233617	0.62254	0.544082	0.235441	0.633744	0.370256	0.656297	0.699957	0.0727714	0.373799	-0.387816	-0.399355	-1.32751	-0.210998	0.0649724
PIK3CD	0.0605753	-0.414218	0.27213	-0.639703	-0.41994	-0.107318	-0.528064	-0.746857	-0.0853267	-0.34723	0.017531	-0.878763	-0.889575	-0.171491	-0.0619682	-0.0876565	-0.624756	0.253766	0.0253356	0.193353	-0.164515	0.583267	-0.0171935	-0.121932
TMEM45A	-0.0458038	-1.03285	0.0843443	-0.860436	-0.585752	-0.111027	0.387238	-0.898261	0.229616	-0.149989	0.0236323	-0.605907	-0.850954	-0.10438	-0.328133	0.415487	-0.258144	-0.0760305	0.12925	-0.433758	0.0706566	0.257327	0.243092	-0.889304
GTF2E2	-0.23478	-0.401135	0.2726	-0.781489	0.593434	-0.386198	0.0825699	0.399855	-0.52828	-0.192298	-0.248226	-0.664042	1.12056	0.167684	0.633495	0.564096	-0.023033	-0.648611	-0.043411	-0.352249	0.163109	0.0225148	0.345632	0.22918
MORC2	-0.531655	0.372997	-0.373764	0.35988	0.780047	0.0298083	-0.00120677	0.532563	-0.105521	0.155091	0.0894202	0.49105	0.508964	-0.162149	-0.0811752	0.560909	-0.224904	-0.447415	0.292164	0.14375	0.0523178	-0.0487699	-0.18433	0.198683
PPP1CA	0.242228	0.613756	0.101929	-0.0464404	0.300553	0.435367	-0.0965899	-0.0871302	0.0307033	0.284702	0.132305	0.00454714	0.185476	0.568957	-0.261366	-0.75325	0.623868	0.12545	-0.227688	0.491799	-0.481664	0.0122807	-0.196864	-0.0124329
RNF128	0.344554	0.25556	-0.963737	0.832419	-0.590498	-0.37032	1.19138	0.282704	-0.124118	0.156065	-1.70117	0.488792	0.0454275	-0.167811	0.434993	0.658428	0.31364	0.569058	-0.137648	0.624265	-0.0163711	-0.321749	-0.435335	0.0161072
PLAGL1	0.374945	-0.492709	-0.774753	-0.596388	-0.77104	0.0696271	-0.542373	-2.32502	0.696216	-0.527532	-1.47571	-0.996557	-0.475431	-0.122124	-0.828432	-0.827278	-0.31268	0.233981	0.400432	-0.364927	0.288891	-0.183819	-0.166632	0.00527218
POLD3	0.748553	0.869383	0.45119	-0.183471	-0.259491	-0.1504	-0.435057	-0.353561	0.185429	0.653921	-0.196633	-0.397081	-0.0681605	0.291832	-0.628358	0.0160182	1.03916	0.637299	-0.0185318	0.0181942	0.0277314	-0.0217215	-0.477732	-0.850142
TM4SF13	0.30332	-0.0730114	0.320697	-0.728684	0.0647803	0.0785111	-0.291655	0.155585	0.381287	0.207838	-0.101918	-0.59179	-0.580672	0.0669179	-0.434633	0.381944	0.191555	-0.0037408	0.00372621	-0.250022	0.332385	0.138112	-0.820119	-0.195639
C14orf103	-0.306032	0.0570898	0.319353	0.256886	-0.0925607	0.260654	-0.223511	0.115058	-0.0706247	-0.0137814	0.680386	0.16799	-0.237295	-0.212827	0.214288	0.325753	-0.382456	0.377218	0.0505714	-0.00620354	0.0061647	-0.356648	-0.543677	0.83345
FER1L4	0.770582	1.15933	0.334931	1.25692	0.812814	-0.277781	0.173325	0.0895298	0.747699	1.00749	0.726439	1.5737	0.655303	0.606598	0.314326	1.12058	-0.463158	-0.314362	0.0177493	0.295735	-0.23016	0.292037	0.991867	-0.503975
SEPHS2	0.228073	0.0112647	-0.520597	0.46034	-0.300532	-0.57168	-0.215725	-0.0257883	0.487385	0.353568	-0.553133	0.312805	-0.279656	-0.589349	-0.201531	-0.0527916	0.0709892	0.526919	0.148301	-0.0509712	-0.401413	0.0484981	-0.581877	-0.133818
FLJ11259	0.625253	0.455716	0.313694	0.55853	0.308592	0.466522	1.03625	-0.322648	0.573944	0.149094	0.822364	0.565542	0.500041	0.612555	0.980582	0.334472	-0.0190729	0.411917	-0.230277	-0.0461747	0.0187158	0.957884	0.541331	-0.0761365
DLD	0.657439	0.305343	-0.0901347	-0.235434	-0.0919713	-0.478365	-1.03478	0.336259	0.429184	0.54237	-0.308586	-0.318894	0.372966	-0.256635	-0.159804	-0.127774	-0.00295886	0.623745	-0.0758263	0.00295025	-0.388145	0.0831738	0.223101	-0.0424615
SLC5A1	0.539896	1.13849	0.529677	1.6755	0.874692	0.157911	0.842074	0.689296	0.632016	1.33731	0.135297	1.79644	0.734741	0.634639	0.617297	0.96841	-0.219717	0.0307399	-0.459595	0.0200939	0.107458	0.457463	-0.0848649	-0.0205062
RNF111	0.265814	0.142217	-0.373271	0.152006	-0.702784	-0.186179	-0.777822	0.00703844	0.251892	0.198059	-0.642529	0.139627	-0.606586	-0.307442	-0.799568	-0.240288	0.17578	0.164259	-0.225431	0.144825	0.0131735	-0.608148	-0.242539	-0.0133489
M11S1	0.444481	0.774748	0.521101	0.30618	0.988387	0.246966	0.182298	0.626839	0.16463	0.500598	0.835927	0.389412	1.1767	0.697854	0.46145	0.276161	0.0411601	-0.158614	0.00681943	-0.156711	-0.149176	-0.480214	0.440748	0.0248889
HCFC2	-0.452018	-0.950765	0.0506124	-0.309425	-2.0755	-0.34262	-0.913266	-0.887034	-0.658564	-0.142419	-0.344721	-2.97265	-0.87308	-0.381075	-0.890195	-0.135008	-0.109422	0.566684	0.391318	-0.11621	0.0608536	0.672707	-0.0647987	-0.399253
DDX19A	-0.629855	0.568259	0.377815	0.828459	0.541572	0.0693743	0.201468	-0.342659	-0.199022	0.257515	0.00248873	0.729219	0.200706	0.190755	0.297563	-0.550196	0.08658	-0.257077	-0.615322	0.60373	0.139232	0.255709	0.207222	-0.537562
CDC27	0.266581	0.446074	0.0825902	-0.446829	-0.262212	-0.338152	-0.214525	-0.417933	0.141115	0.594962	-0.118848	-0.0450692	-0.243618	0.0711692	-0.235495	0.180751	-0.216062	0.268926	0.179384	-0.177987	-0.229795	0.413987	-0.64507	-0.111416
PLCG2	-1.40584	-1.53801	-0.845458	-1.85059	-1.69499	-0.614688	0.434692	-2.15557	-1.57061	-2.01939	-1.1832	-1.58789	-2.18969	-0.472933	-0.726488	-1.73734	-0.212966	-0.104311	-0.258143	0.630767	0.0944501	0.225217	0.20024	-0.634121
HMGB3	0.617814	0.746179	1.1285	0.720126	1.1552	0.00310736	1.03492	0.868497	0.675558	0.626119	1.53364	1.19065	1.05025	0.515042	1.55884	-0.00328729	-0.22328	0.561633	-0.212896	0.463492	-0.289977	-0.203857	0.169253	0.180964
ChGn	0.686295	-0.0427774	0.469638	0.403654	0.678043	0.0449201	2.04686	0.0796335	-0.514559	0.138852	0.646388	-0.131327	0.371322	0.152211	2.07206	1.14378	-0.170892	0.13713	-0.158969	0.788088	-0.7883	0.471227	1.22428	-0.306295
TXN	-0.303624	-0.255478	0.112109	-0.12586	-0.545622	-0.00264362	0.0373915	0.378218	-0.189903	0.248469	-0.339126	-0.0821902	-0.556418	-0.240613	-0.217436	0.15477	-0.239703	-0.107132	0.184324	0.240613	-0.119118	-0.0460003	0.0189402	0.212937
AQR	-0.328134	-0.659251	-0.720163	0.132411	-0.355106	-0.0603314	-1.1301	-0.802101	-0.80162	0.47705	-0.21193	0.291576	0.297574	-0.847607	0.308804	-1.08338	-0.334588	-0.130291	0.127326	0.202081	-0.00148675	0.194317	0.25153	-0.609828
ZNF267	0.140004	0.0502024	0.700858	0.507205	0.368974	0.378952	0.346321	0.702174	0.176606	0.291299	0.566265	0.470057	0.664537	0.211142	0.594258	1.01366	0.00164957	0.156696	0.16589	-0.00165265	-0.324193	-0.254197	0.226546	-0.0660291
FLJ12700	0.00643704	0.541735	-0.204648	0.00129461	-0.267763	-0.21954	-0.0100804	0.270583	-0.0308752	0.102542	-0.271944	0.171123	-0.306833	-0.213063	-0.464432	-0.0133947	0.63473	0.452878	0.132475	-0.152744	0.366773	-0.528985	-0.276908	-0.247001
CTBS	0.02872	0.0596004	-0.0444859	0.172178	-0.896887	-0.170243	-0.1436	-0.30514	0.55768	0.0267067	-0.227103	-0.188649	-0.612115	-0.507328	-0.244869	0.0828246	0.0112075	0.635299	0.394755	0.359347	0.0702574	-0.239123	-0.303143	-0.203045
MRPL40	-0.532927	0.211308	-0.243268	0.706712	0.683817	-0.0919517	-0.568424	1.05296	-0.296699	0.586702	-0.000629623	1.13763	0.852729	0.250527	0.0486275	0.709096	0.206398	-0.288514	-0.608303	-0.404316	-0.190109	0.159677	0.216364	0.191925
ANXA13	0.0875266	-0.759421	1.08788	-1.13513	-1.53363	1.98776	-1.15023	0.249042	0.278506	-1.07399	0.550522	-0.501565	-1.16417	1.34985	-0.113547	-1.08989	-0.509605	-0.761263	0.295569	-0.0664471	0.403347	-1.03715	0.0623065	0.86478
SYF2	0.170291	-0.158881	0.276345	-0.118691	0.286139	-0.181348	0.286343	-0.0387699	0.016842	-0.0587641	0.174517	-0.237593	0.283929	-0.659034	0.0240957	0.209704	0.532749	0.434094	-0.176102	0.0202479	-0.0206662	-0.17648	-0.185205	0.32054
MLX	0.157951	0.149597	-0.125574	0.0756852	0.482689	-0.0870738	-0.0978613	0.214065	0.133673	0.495154	-0.125262	0.496208	0.0199586	-0.0276179	0.0287889	-0.0389175	0.315019	-0.00673771	-0.136696	0.184688	-0.173502	0.0472921	-0.0909849	0.0442142
GPR124	0.510028	-0.110358	0.330707	-0.254901	-0.480016	-0.0633814	0.383322	-0.890036	-0.0329552	-0.0014261	-0.058409	-0.46508	-0.553892	0.236807	-0.525291	0.0111985	0.538291	-0.132502	-0.00116619	0.133596	-0.0525592	-0.00679634	0.202027	-0.250786
ATP5H	-0.36877	0.429682	0.181517	0.195479	0.0198759	-0.0176259	-0.0989591	-0.0271684	-0.0823392	0.224924	0.0447329	1.75036	-0.1108	0.125933	-0.110834	0.0824549	-0.297062	0.0306059	-0.337387	0.152142	0.675053	0.483208	-0.0796512	-0.0315727
CDRT1	-0.60321	-0.161147	0.25274	0.53159	-0.114231	-0.420361	0.479786	0.352988	-0.474939	0.823269	-0.163935	0.204112	-0.529284	0.12939	-0.274262	-0.0953979	-0.086116	0.104523	0.309861	-0.292146	-0.237732	0.215102	-0.408274	0.233941
MRPS30	-0.118493	-0.0483146	0.107026	0.0643375	0.855607	-0.266817	-0.110685	0.555101	-0.110809	0.0373092	-0.0832797	0.0818256	0.921516	-0.0326752	-0.128068	0.317945	-0.507294	-0.0931397	-0.126437	-0.0125095	-0.121612	0.12696	-0.0266999	0.0647064
CS	-0.133893	-0.359047	-0.0443658	-0.235368	-0.149815	-0.0530741	-0.163737	-0.0853315	-0.195491	0.0822458	-0.153705	-0.429428	-0.319695	0.140572	-0.368451	-0.0871689	0.166147	0.15203	-0.261657	0.0699617	-0.195416	0.174703	-0.788157	-0.0752276
COBL	-0.4212	-0.345878	-0.118598	-0.359154	0.0557806	-0.225386	-0.547742	0.195628	-0.687117	-0.0312696	-0.110206	-0.223635	-0.130936	-0.494344	-0.151996	-0.0401712	0.2037	-0.0698095	-0.0766085	-0.0170119	0.0370377	0.0167271	-0.300348	0.425372
IQCB1	-0.305006	-0.269152	-0.272833	-0.299236	0.380197	-0.321625	-0.0581174	0.944763	-0.341088	-0.148667	-0.206974	-0.304744	0.228327	-0.33678	0.206106	0.458628	-0.458927	-0.217801	-0.0113705	0.0676823	0.0507056	-0.812975	0.0390734	0.0976344
RAPGEF2	0.173387	0.288471	0.296115	-0.000806597	-0.791066	-0.450849	-0.198559	-0.16962	-0.478606	0.164871	-0.154302	-0.546498	-0.138268	-0.641649	-0.752311	-0.516434	0.561063	0.639733	0.257077	-0.295942	-0.296225	-0.0343378	-0.445288	-0.233555
Cep72	0.30597	1.1096	0.312207	0.950246	1.28601	0.945178	0.688781	1.19318	0.21162	1.21843	0.235293	0.456711	1.73989	1.29259	0.553509	1.03597	0.118808	-2.31497	-0.360938	-0.0562262	0.15018	0.32273	0.0532324	-0.255355
SEC6L1	0.713627	0.130044	0.136153	0.3387	1.12874	0.345026	0.284141	-0.0768684	0.259871	-0.159403	-0.158128	0.557853	0.69281	0.589832	0.436884	-0.206705	0.131365	-0.257204	0.501639	-0.159107	-0.532741	-0.151269	0.245724	0.341745
KIAA0649	0.350649	0.665215	-0.26193	-0.084761	-0.214358	-0.533625	-0.211686	-0.624011	0.299681	0.124409	-0.707986	0.0208676	-0.601693	-0.698164	-0.346412	-0.267522	0.291841	0.423232	-0.211766	-0.0944603	-0.22246	-0.285628	0.0863022	0.168883
PRKD1	0.237337	-0.391183	-1.04399	0.315025	-0.426179	-0.1056	0.617932	0.20809	-0.150491	-0.0754755	-0.664718	-0.215393	-0.560561	-0.637502	-0.00274385	0.442808	0.0979386	-0.993961	-0.0379074	-0.124342	-0.393408	-0.0307427	0.763682	-0.041163
HSPH1	1.79996	1.66135	0.32616	1.50084	1.68279	1.15449	1.50551	2.00238	1.29832	1.85837	0.682362	1.48035	1.73344	1.05466	1.26522	0.381545	0.553665	0.919124	-0.0421545	0.199591	-0.363057	0.0222308	-0.509192	-0.558852
KCTD9	-0.435983	-0.901384	-0.574854	-0.701639	-1.35819	-0.789767	-0.6385	-0.165957	-0.519615	-0.542932	-0.867914	-0.644814	-0.930947	-0.907752	-0.845269	-0.319452	0.0474369	0.524738	0.36689	0.0413407	-0.149708	-0.390488	-0.176703	-0.0431243
SECTM1	-1.77555	-1.3032	-1.00965	-1.58477	-2.20677	-1.57751	-0.964854	-0.502367	-1.36747	-1.94977	-1.85583	-2.91561	-1.27518	-1.50149	-1.69874	-0.715629	0.448585	0.00187317	0.062049	0.194002	-0.394772	-0.00187644	-0.708668	-0.163494
RBM15B	0.432078	0.199522	0.624335	0.0618565	0.693942	0.138032	0.584997	0.335654	0.631776	0.590743	0.340467	0.501845	0.490411	0.43414	-0.368626	0.103611	-0.631512	-0.0370113	0.58668	0.388834	-0.366702	0.363874	-0.166042	0.0356895
GLRX2	0.557234	-7.80851e-05	0.423018	0.560824	0.087307	0.809549	-0.0489183	0.66824	0.662472	0.73948	0.0982197	0.424019	0.0262765	1.06415	0.30534	0.482891	0.130911	0.0242695	-0.0248727	-0.280777	-0.144263	0.702811	0.148039	-0.0278735
DHX16	-0.264249	-0.118322	-0.220885	-0.520464	0.015889	-0.292468	-0.928574	-0.345222	-0.449571	-0.592722	-0.163262	-0.536671	-0.311425	-0.452035	-0.300956	-0.245615	-0.0279064	-0.136164	0.490131	0.420935	0.0271484	-0.310777	-0.0700076	0.32474
SCMH1	0.0112842	0.350326	0.0768186	-0.0389678	-0.880138	-0.512786	-0.91573	-0.119163	0.376944	-0.0976024	-0.25057	-0.0284406	-0.626922	-0.838131	0.067083	-0.604885	0.0711671	-0.238535	-0.349054	0.340803	-0.00358628	-0.125439	0.00357441	0.140639
POLA	-0.10655	0.333688	0.00982379	0.558534	0.698791	0.317084	1.00882	0.647507	0.375622	-0.112897	-0.00314497	0.721137	0.464155	0.343112	1.10309	0.518849	0.00504068	-0.594019	-0.743511	-0.355724	0.11513	0.43799	0.324618	-0.00506531
CNOT6	-0.563779	-0.897325	-0.372285	-0.185456	0.179302	-0.104917	0.0485698	-0.101501	0.178526	-0.0217783	-0.0880507	-0.0709075	0.276719	-0.188024	0.0996142	0.0975068	-0.442275	0.105382	0.00806055	0.107	-0.00812563	-0.0100268	0.38151	-0.0146449
ICMT	0.0304538	-0.262505	-0.470375	-0.568819	-0.284122	-0.156849	-0.955544	-0.73635	-0.0390028	-0.789673	-0.442954	-1.0493	-0.51466	-0.287579	-0.293271	-0.164329	0.257357	0.153048	0.122672	0.137404	-0.108643	-0.314164	-0.112715	-0.581199
HNRPA3	0.282284	0.203252	0.413554	0.204002	0.420666	0.30178	0.109571	0.281362	0.144926	0.319833	0.0792249	0.156559	0.382301	0.267639	0.551348	-0.0232871	-0.0784128	-0.159227	-0.113595	0.212979	0.00544363	0.154366	0.0808625	0.0691379
C9orf40	1.45701	0.517431	0.226945	0.0661306	-0.125573	-0.154002	-0.102656	0.0949598	0.821299	0.682557	0.171353	-0.239466	0.38499	0.416466	0.291475	0.25532	0.256884	0.380843	0.0786381	-1.36152	-0.383761	0.182889	-0.0853535	-0.191414
WARS2	-0.376537	-0.219727	0.363531	-0.320764	0.0895082	-0.42494	0.404978	-0.0523051	-0.0199329	-0.556188	0.105515	-0.749687	0.00983134	-0.134418	0.185411	0.197558	0.0467055	-0.048995	-0.305093	-0.0894738	0.121004	0.169957	-0.463168	0.0557196
MTRF1L	-0.0256517	-1.45301	0.385575	0.0919302	-0.334912	0.468618	-0.0259042	-0.157266	0.797069	-0.027587	-0.0320188	0.0118449	-0.153869	-0.20503	-0.0590918	-0.0857887	-0.32294	0.359674	0.0508374	-1.64013	-0.0415194	0.0169963	0.26147	0.143106
SLC9A3R1	-0.140809	-0.0825749	-1.18003	-0.0885494	-0.503702	-0.619949	-1.20304	-0.593144	-0.101243	0.212539	-1.11339	-0.174487	-0.483425	-1.207	-0.709898	-0.555742	0.376947	0.316013	0.177135	0.371518	-0.919652	-0.215413	-0.324845	-0.351742
BRCA2	1.18855	1.21085	-0.129487	-0.163143	0.879722	0.619323	0.882652	0.343661	1.07691	-0.292593	0.968103	0.41893	1.10781	-0.0424016	-0.977264	-0.282261	0.81815	0.116299	-0.346522	-1.13104	0.479211	0.0874326	0.18596	-0.675692
KIAA0195	-0.109071	0.11731	0.297043	0.395728	-0.0989561	-0.160494	0.223689	-0.428816	0.169937	0.495592	0.384041	0.296965	-0.0807061	0.0265133	0.168069	-0.107065	-0.043573	-0.115368	0.0170527	0.244415	-0.0176688	0.844525	0.879261	-0.0438763
C6orf211	0.19791	-0.734183	-0.438885	-0.25709	-0.51962	0.261015	-0.769423	0.0637343	-0.10312	-0.0986279	-0.632871	-0.101435	0.0312642	0.431032	0.0859816	0.116742	-0.0900728	0.016022	0.115346	0.264201	-0.463325	-0.432694	0.0626111	-0.0162826
NUCB2	-0.144337	0.298735	0.841889	-0.434548	-0.959748	1.09877	0.252284	0.111385	-0.405155	0.647699	0.288625	-1.05311	-0.421115	1.21739	0.283878	-0.0710468	-0.102311	-0.641404	0.0928086	-0.762904	0.116629	0.304393	0.537886	-0.476199
SSR4	0.131211	0.0517749	0.368222	0.80693	0.875705	0.260493	0.680925	1.00178	0.0814369	0.0965409	0.343837	1.13281	0.542685	0.709591	1.09506	0.961397	-0.0186474	-0.506914	-0.312915	-0.294947	0.317692	0.651059	0.14623	0.0183049
FLJ21839	-0.623274	-0.217143	0.640937	0.196997	0.409988	0.721082	-0.193472	0.560016	0.219395	-0.103056	1.04264	0.156873	0.463329	0.859942	0.0651184	-0.614258	-0.204048	-0.607502	-0.192461	-0.0150282	0.337943	0.13613	0.485821	0.014806
C20orf116	-0.411218	-0.346178	-0.271761	-0.250982	0.293421	0.34251	-0.260868	-0.448974	0.0043976	-0.417801	0.263799	-0.0519116	0.135991	0.480797	0.19334	-0.218714	0.00858887	-0.167889	-0.132761	0.0153066	0.239373	-0.008664	-0.150923	0.0946645
GALNT10	0.116068	-0.476688	0.0383641	-0.540699	0.225727	0.150829	-0.317208	-0.0923343	0.479611	-0.426833	0.100643	0.351407	-0.0577853	-0.58219	-0.286926	0.0784315	0.214601	0.307318	0.236333	-0.149792	-0.076311	-0.259755	-0.279976	-0.174001
AKR1C3	-0.588383	-1.62957	-0.715214	-1.73761	-0.799934	-0.0637951	0.446527	1.12312	-0.964612	-1.70525	-1.29913	-1.71562	-1.25572	-0.494583	0.431346	1.30586	-0.292434	0.244618	0.0437754	-0.0457804	-0.765926	0.358208	-0.258335	0.580253
POLR3C	-0.0835561	0.260018	0.0757151	-0.0691214	0.282207	-0.0532291	-0.0545696	0.258791	0.219153	0.553369	0.0639535	0.336567	0.196643	0.113478	-0.00734469	0.286272	0.0728515	0.222834	-0.37158	-0.391018	-0.107116	-0.326786	0.173439	-0.0682165
CDKN1A	-0.928175	-0.999575	-1.52807	-1.13865	-1.38735	0.0047415	-0.63598	-0.742458	-2.30027	-0.755506	-1.91278	-0.677086	-1.13229	-0.499754	-0.993543	-0.392336	0.321487	0.552486	-0.233932	0.609298	-0.543685	0.189449	-0.720601	-0.332059
ZNF37B	-0.22748	-0.167681	-1.0673	-0.747417	-0.455931	-0.279853	0.284218	0.0881347	-0.389723	-0.703974	0.454762	-0.907764	-0.635673	-0.509448	0.27944	-0.260209	-0.476239	0.309917	0.321309	-0.896781	0.206349	-0.214393	-0.0754733	0.0701747
NCALD	-0.267542	-0.316253	0.228328	-0.671361	0.10089	-0.349843	0.197418	-0.302204	0.25058	-0.428895	0.582194	-0.221536	-0.55505	-0.379774	0.321543	0.298414	0.094254	-0.931122	-0.0169405	0.333547	0.0166577	-0.314076	-0.131554	0.214229
ZC3H11A	0.421056	0.332954	-0.0181055	0.440903	-0.342578	0.306278	0.169543	-0.0933031	0.313153	0.351379	0.000655675	0.446503	-0.686898	0.193019	0.0224011	-0.399349	-0.0843611	0.644041	-0.0385278	-0.10972	0.118832	0.317659	-0.908347	-0.0626094
UFD1L	0.58968	0.176497	-0.142273	0.192756	0.0574146	0.39233	-0.293349	0.497757	0.816037	0.542898	0.0850618	0.279761	0.25408	0.699842	-0.0944698	-0.0267182	0.095009	0.0074103	-0.46922	-0.128104	-0.00746514	0.380149	0.314887	-0.228548
MST1R	0.124357	0.018957	-0.121732	-0.35751	0.0869341	-0.057104	-0.246985	-0.472414	-0.323389	-0.285373	-0.169194	-0.576987	-0.657638	0.15651	-0.453558	-0.323083	0.484465	0.197284	-0.157899	-0.0734689	-0.0208442	0.0204195	-0.638501	0.137562
HIGD1A	-0.179327	-0.569503	-0.520366	-0.418705	-1.00235	-0.131544	-0.732986	-0.886269	-0.145321	-0.0415521	-0.258585	-0.10626	-0.752329	0.151425	-0.647234	-0.501553	0.182475	0.495778	-0.0150065	0.460589	-0.507526	-0.171685	-0.399013	-0.464387
C1S	0.651973	-0.607996	-0.593287	-0.759756	-1.5187	-0.250453	0.155345	-1.07585	0.204909	-0.814924	-0.094955	-2.99778	-0.749468	-1.30737	0.0178067	-0.639509	-0.534379	-1.60777	0.3464	-0.669333	0.357095	0.423446	0.790576	-0.704255
RAB21	0.496527	0.772121	0.587351	0.685747	0.346021	0.129907	0.828921	0.451491	-0.310605	0.460886	0.566996	0.805262	0.435921	0.267518	1.11228	0.289278	0.193559	0.432738	-0.063168	0.817528	-0.212193	-0.0128304	-0.0919441	0.0126684
MYCBP2	0.972736	0.993713	0.365276	-0.0988023	0.347033	0.510446	0.952839	0.416847	0.130918	0.870891	0.248705	-0.286073	1.58686	0.408328	0.761483	0.293464	-0.504868	-0.475487	-0.207134	-0.615811	0.194297	0.369143	0.453506	0.064643
ZNF544	-0.672475	0.134493	0.211655	-0.0894792	-2.80766	-0.236172	0.40402	-0.171666	0.0701207	-0.443259	-0.125253	-0.271872	-2.68541	-0.318848	0.0384103	0.339714	-0.347814	0.328362	-0.0841003	0.242278	-0.0581355	0.0549405	0.0588579	-0.11144
GRB2	0.301236	0.209986	-0.0794135	-0.0419648	-0.197835	0.366235	0.000498528	-0.761043	-0.230878	0.247534	0.219935	0.668919	-0.883125	-0.0650521	-0.641456	-0.0737689	0.447316	0.0818157	-0.475282	0.610476	-0.15394	0.362141	-0.856435	-0.08911
ATP6V0D1	0.375493	-0.029585	-0.746136	0.276991	-0.515767	-0.539364	-0.984104	-0.951305	-0.41627	-0.277262	-1.20761	0.608824	-0.601599	-0.0432971	-0.797094	-0.946076	0.330592	0.63525	-0.22629	0.185777	-0.474037	0.184414	-0.377082	-0.430389
HNRPAB	-0.0557204	0.483769	-0.062503	0.231383	0.776517	-0.112239	-0.151299	0.406539	-0.0392742	0.388583	0.687393	0.0059404	0.921899	0.0603409	0.249345	-0.462512	0.0381301	0.208934	-0.571834	0.439385	-0.200002	-0.176425	0.244851	-0.0396428
FAS	-0.252187	-0.525531	-1.09433	-0.703051	-1.73804	-0.719509	-1.5603	0.00507946	-0.398282	-0.542212	-1.00234	-0.88321	-1.38004	-1.02009	-1.15152	0.318844	-0.201854	0.161476	0.0799203	-0.257043	-0.114208	-0.49528	0.151603	0.137148
TM2D3	0.434143	0.718467	-0.186993	0.830512	0.081391	-0.05971	0.15011	-0.196324	0.0154991	0.517115	0.0320653	0.681835	0.191214	0.420084	0.409304	-0.176317	0.0838618	0.489969	-0.0775146	0.0719358	-0.258637	-0.431337	-0.168283	0.113398
TRIM14	-0.1634	-0.0384082	-0.127173	-0.812454	0.0983614	0.0450474	0.110684	-0.0446011	0.068547	-0.0626198	-0.0895553	-0.291	-0.289278	0.0238439	-0.104389	0.134765	0.223395	-0.0344739	0.0127454	0.0638632	-0.00606375	-0.224579	-0.365912	-0.0509616
GIMAP6	-0.816507	-2.18825	-0.243503	-1.12012	-3.33317	-0.340479	0.218775	-0.0310823	-0.890586	-0.828696	-0.141304	-3.93121	-1.26202	-1.78315	-0.441425	-0.824753	-0.253459	-0.213991	0.643266	0.176173	-0.279177	1.05599	0.693888	-1.28066
CSPG2	1.46345	1.12428	0.933374	-0.281025	0.0385936	0.468041	1.63116	0.122934	1.57639	0.327471	0.599914	-0.428062	0.49677	0.0989677	0.424471	1.46461	-0.231002	-0.694744	0.38038	0.220582	0.291697	0.277649	0.274137	-0.477017
PIP5K1B	0.299407	0.255767	0.0750508	-0.120271	-0.241337	-0.329168	-0.22681	-0.322979	0.340339	0.0817848	-0.06475	-0.0710379	-0.262251	-0.173405	-0.412274	-0.0929288	0.537429	0.544312	-0.248232	0.17104	-0.193963	0.0486268	-0.224017	-0.105492
UBC	0.00187103	0.11158	0.0365048	0.227881	0.219031	0.151414	0.113644	0.312355	0.119541	0.272735	0.100326	0.293149	0.10961	-0.456974	-0.0627579	0.167162	0.4131	0.227218	0.153055	0.0180427	-0.0313145	0.0413699	-0.398415	-0.269386
MARCKS	-1.00788	-1.22952	-1.52777	-1.00434	-1.19872	-0.0632808	-0.533253	-0.805057	-0.518229	-1.36033	-0.884519	-1.44467	-0.452972	-0.323514	-0.831654	-1.54917	-0.226455	0.176167	0.193681	-0.0765891	0.0158773	-0.0230151	-0.361041	-0.311885
UCRC	-0.15172	-0.512023	-0.6166	-0.507929	0.0433299	-0.551787	-0.505883	0.374728	-0.547933	-0.25122	-0.322934	-0.462768	-0.0675853	-0.152968	-0.475395	-0.0118368	0.145767	0.296332	-0.400025	0.207158	-0.139014	0.122026	-0.386501	-0.172163
C1orf160	0.175323	0.487779	-0.851105	0.494823	0.0704762	0.392177	0.253131	0.369218	0.735306	0.111453	-0.565148	0.0189202	-0.0361029	0.742372	0.676523	-0.520791	0.356822	-0.610431	-0.276007	-0.216995	-0.144443	0.49337	0.633714	0.0607008
PSMD1	0.757934	-0.0128898	0.0492028	-0.0971065	0.373954	0.410799	0.00706519	0.233744	0.710942	0.308499	0.104878	0.254811	0.090915	0.662647	0.514322	-0.0988664	0.142151	0.0132826	-0.0163782	-0.0120414	-0.0646071	0.0579072	-0.274533	-0.234754
BIRC1	-0.632144	-0.817849	-1.20951	-0.481432	-1.17044	-1.6618	-0.758235	-0.301212	-0.457901	-1.67622	-1.38384	-1.59682	-0.866727	-2.0762	-1.01287	-0.978844	-0.0545863	-0.178238	0.0723583	-0.0517309	0.146411	-1.6902	-0.120456	0.177046
HARS	-0.701285	-0.521228	-0.322335	-0.0730151	0.43992	-0.554897	-0.310477	0.0687948	-0.340796	-0.353063	0.146161	-0.129189	0.218139	-0.730152	-0.119367	-0.544383	-0.0035188	-0.403639	0.0356161	0.00350599	0.0467815	-0.11111	-0.156779	0.0123912
RDX	-0.301612	0.605272	-0.604563	-0.221763	-0.61395	-0.0924322	-0.752362	-1.23731	0.137427	0.707611	-0.155502	0.472348	-0.077743	-1.08457	-0.353007	-0.142473	0.384031	0.263938	-0.0021639	-0.641103	-0.0732266	-0.164166	0.241031	-0.134936
TMEM43	-0.0972955	0.156888	0.479328	0.337613	0.25	0.0706907	0.2344	-0.566986	-0.0230692	0.168769	0.147117	0.400409	-0.0418803	0.357505	-0.0631633	-0.184234	0.00401346	0.157957	-0.0772976	-0.00402939	0.284721	-0.123764	-0.340683	0.156395
CLCC1	-0.215955	-0.246524	-0.0433646	-0.0168575	-0.261166	-0.513022	0.178036	0.104842	0.21878	-0.0913187	-0.208302	-0.370592	0.079375	-0.668331	-0.302731	0.422049	-0.565867	-0.379242	0.437512	-0.463207	0.217709	-0.117196	0.186561	0.131245
CRSP8	-0.163802	0.00885607	-0.181831	-0.384455	-0.186853	0.0584339	-1.07541	-0.285887	-0.516969	0.528317	-0.11488	0.374089	0.0825607	-0.0712314	0.00956299	-0.399792	0.338301	0.802021	-0.0584574	0.0263464	-0.554523	0.147574	0.049852	-0.936186
KIAA0286	0.290287	0.60265	0.52433	-0.30732	-0.124772	0.349511	0.0860097	0.251132	0.45508	0.226947	0.416218	0.595393	0.0159224	0.338673	0.613909	0.669879	-0.557343	-0.114444	-0.16023	0.220273	-0.841045	-0.160491	0.465837	-0.124156
SIL	0.319877	0.676897	1.31159	0.711027	0.331528	0.348531	-0.0212826	1.47565	0.657015	0.431411	1.39708	0.430843	0.399778	0.838437	0.465336	1.3918	-0.134413	-0.126059	0.99808	0.993761	0.111933	-0.615847	-0.225489	0.64749
C8orf32	0.884141	0.629441	0.489192	0.879212	0.680565	0.110359	0.102818	0.574994	1.21459	0.786873	0.147123	0.726332	0.865891	0.290018	0.104736	0.160631	0.00642129	0.307014	0.077063	-0.0340613	0.0692916	-0.0156112	-0.00646321	-0.20458
REG1B	-0.416236	-0.362225	4.81672	-0.0376168	-0.613939	3.21677	0.500721	-0.367154	0.388387	-1.7098	4.68499	0.606602	-0.351043	3.94364	0.942067	0.547807	0.16885	-0.485382	0.0554924	0.323058	-0.310425	1.15024	-0.058754	-0.092017
TCF3	-0.20214	-0.220489	0.236259	-0.119875	0.0688539	-0.314723	0.0234849	-0.123388	0.135347	-0.219195	0.164642	-0.0475289	0.0669687	0.0653635	-0.461918	0.414894	0.0560376	0.047617	-0.0723643	-0.141181	0.0664833	0.0852654	-0.277261	-0.199966
RBMX2	0.167755	0.120668	0.431753	0.469323	0.139038	-0.0572991	0.531371	0.269514	0.0171677	-0.00515212	0.272216	0.904786	0.502568	0.168468	0.155716	0.287613	0.0615191	0.222932	-0.713206	0.0280844	0.012164	0.00990169	-0.412463	-0.488402
SUCLG1	-0.12036	-0.413264	-0.216985	-0.337889	-0.237541	-0.176104	-0.574431	0.276816	0.0887198	-0.00826619	-0.274882	-0.0279945	-0.522143	-0.151762	-0.0737231	0.0374673	0.0283319	-0.142352	-0.0291576	0.224837	0.230988	0.0785938	-0.786309	-0.155491
JMJD3	-0.633889	-0.514143	-0.76883	-0.564508	-0.266374	0.194402	0.13717	-0.252069	-0.423283	-1.1543	-0.427665	-0.74794	-1.10084	-0.0324679	-0.175162	-0.345812	-0.112298	-0.591616	0.107464	0.299212	0.0140084	-0.34726	-0.327792	0.232787
EDN3	-0.659382	-1.00294	-0.905814	-0.685454	-1.67784	-0.886471	-1.23356	-1.16008	-0.914003	-1.00496	-1.42969	-0.904559	-1.49528	-0.706189	-0.430531	-1.00982	0.0931892	-0.710789	0.226552	-0.147055	0.0996094	0.00463115	-0.669211	0.184878
ZNF271	0.0250811	-0.264671	-0.180184	-1.01432	0.0352542	0.129005	0.434603	0.324746	-0.899426	-0.511285	-0.382514	-0.0859737	0.0663182	0.0991166	0.191065	-0.042324	-0.645742	-0.610641	0.343308	-0.533643	0.100614	0.478159	0.0142825	-0.014489
C14orf32	-0.632591	-0.570708	0.510804	-0.223082	-0.15755	0.204698	0.20402	0.494939	0.0642064	0.202434	-0.0646487	0.88856	0.138543	0.154211	-0.13975	0.533635	-0.174433	0.1045	-0.363097	0.192939	-0.118746	0.253053	-0.167704	0.180457
C5orf14	-0.510962	-0.355867	0.0231523	-0.197931	-0.0186486	-0.259701	-0.0511101	0.388828	-0.619454	-0.0890262	0.344851	-0.148672	0.0626584	-0.0498532	-0.0171171	0.481819	-0.0598474	-0.0860379	-0.0337045	-0.725892	0.29672	0.439538	0.631647	0.0326051
SLC3A1	0.0699814	-1.49432	-1.7712	-0.386275	-0.807635	-0.243435	-1.27833	0.466256	-0.493173	-0.969284	-1.685	-0.545639	-0.0912714	-1.22356	-0.994447	0.231238	-0.537077	0.165613	0.506882	-0.0408962	-1.31594	0.227235	-2.08586	0.0392888
LMNB2	1.17028	1.38583	0.759415	0.478073	1.08428	0.309534	-0.649173	0.650203	0.450858	0.85948	0.947078	1.00601	1.03316	0.900342	0.120147	0.255609	0.582582	-0.0883694	-0.140531	-0.0278529	0.0270987	0.0834399	0.0544977	-0.394629
UBE3B	-0.177594	0.50233	-0.116114	0.201044	0.106489	-0.0596687	-0.508871	-0.776899	-0.0257328	0.375122	-0.102784	0.602658	-0.250563	-0.408249	-0.178449	0.109159	-0.0483752	-0.327421	0.0368887	0.19907	0.0348752	-0.0722217	-0.441216	-0.148095
ASCIZ	-0.207854	-0.345118	-0.215266	-0.062054	0.194403	-0.232004	0.00528214	-0.237698	-0.114851	-0.090867	-0.259614	0.12269	0.0727606	-0.379413	0.00744213	-0.174525	0.0625859	0.257175	-0.0370283	-0.00166937	0.023431	-0.101327	0.0846975	-0.0514531
C13orf22	0.514902	0.855147	0.334433	1.08085	0.578024	0.0818605	0.591256	0.45584	0.11983	0.761853	0.264689	0.817712	0.45119	-0.0008545	1.04136	0.288024	-0.0423543	-0.10787	-6.38386e-05	-0.188053	0.145951	6.38941e-05	0.28113	0.725041
ST7	0.357713	0.20847	0.650251	-0.0884963	0.737573	0.501242	0.168738	0.502053	0.483963	0.184248	0.681689	0.138055	0.648076	0.590496	0.00278288	0.531506	-0.281625	-0.14797	0.0466952	-0.373433	0.260783	0.238308	0.112334	0.0440253
NBN	-0.126314	0.360422	0.443795	0.294649	-0.532022	0.122814	-0.107343	0.191836	0.228165	0.704398	0.640389	0.181245	0.0611235	0.358234	0.10006	0.0947556	-0.608249	0.0613951	0.0563491	-0.245232	0.0867364	-0.0842014	0.21606	-0.048799
PSME4	0.368897	0.153643	0.0762408	-0.0397609	0.169865	0.306692	-0.0540629	0.322517	0.244251	0.226152	0.496232	0.217168	0.188829	0.0669407	-0.0656352	0.441242	0.0236059	-0.0937232	0.246297	-0.147859	-0.0695353	-0.313735	0.0432914	0.0279573
TMEM8	-0.226604	-0.133136	-0.560179	0.168906	-0.17123	0.185871	-0.179225	0.198715	-1.18783	-0.721952	-0.132915	0.049469	0.137839	-0.166357	-0.0596015	0.331627	-0.193625	0.30873	-0.127932	0.113407	-0.532373	0.417498	-0.306363	0.563357
CDK5RAP1	-0.023375	0.840641	0.289412	0.747077	0.990783	0.157614	0.432466	1.08382	-0.186031	1.00473	0.608272	0.942045	0.683899	-0.00428718	0.741429	0.683757	-0.184438	-0.00206343	0.239303	-0.509217	0.171132	-0.161858	0.00205865	0.348733
RDH14	-0.0944918	0.123271	-0.110508	-0.0215105	-0.743932	0.093572	-0.384892	-0.689755	-0.389964	0.211422	-0.404507	-0.0604228	-0.14142	0.190216	-0.0858753	-0.672035	-0.379258	0.210142	0.269124	-0.511047	-0.15087	0.154722	-0.196707	0.131063
PPAP2A	-0.785214	-0.895654	-1.16246	-1.13353	-1.58064	-0.705955	-0.678891	-0.491744	-0.86464	-0.980266	-1.02235	-1.43382	-1.11707	-0.868897	-0.77771	-0.6067	0.0938565	0.230962	0.114152	0.285373	-0.345618	0.205808	-0.684097	-0.256313
ACLY	1.19558	1.44434	1.53793	1.53181	0.620814	1.12579	0.33753	1.21272	1.21494	1.51126	1.41191	1.74533	1.02661	1.22583	0.719978	1.27505	0.0915585	0.0130366	-0.0471915	-0.0876293	0.176825	0.048792	-0.242568	0.340108
CBFA2T3	-1.97882	-0.476376	0.127175	-1.9761	-1.56992	-0.0507957	-0.826791	-1.13308	-1.11617	-2.7871	0.258506	-1.30521	-1.29695	0.398139	-1.38652	-1.49603	-0.694505	-0.357018	0.152374	-0.0525945	0.162498	0.829806	-0.0732366	0.049966
ANXA4	0.326217	0.13662	0.72944	0.213975	0.299766	0.334066	0.330348	0.511805	0.377985	0.484287	0.486321	0.161756	0.416897	0.471907	0.388416	0.416882	-0.00888631	0.269634	0.0465589	0.320919	-0.159078	0.0727821	-0.487314	-0.208367
KIAA0841	-0.0782274	0.215815	-0.316195	0.233615	0.543692	0.0650956	0.570649	0.300571	0.273413	0.343317	0.140879	0.27339	0.527992	0.0670128	0.403951	0.495251	-0.523044	-0.00923769	0.202804	0.235165	-0.159364	-0.0260324	0.304002	-0.324324
AGBL2	-0.763372	-1.81329	-0.952772	-0.878885	-1.20224	0.32317	-0.443359	-1.04957	-0.86943	-4.77483	-0.966128	-0.649913	-1.55095	-0.850056	-0.696167	-0.633389	-0.318988	0.412195	0.00999281	-0.0951904	-0.010093	0.137948	-1.04213	0.457116
TRIO	-0.0187184	0.045634	-0.280021	0.292554	0.149835	-0.0416622	-0.0207548	-0.259596	0.062207	0.0615119	-0.12827	-0.0108898	0.0581629	-0.415947	-0.235491	-0.0216001	0.105202	0.0405191	-0.0583478	-0.201308	-0.372158	0.312533	-0.141635	-0.208019
MEIS1	-0.123095	-0.854097	-1.28723	-0.873542	-1.23722	-1.31382	-0.54196	-1.13083	-0.226591	-1.04579	-0.880367	-1.35796	-1.74504	-1.42693	-1.02793	-0.598621	-0.0452592	-0.0104183	0.300547	-0.220056	0.529732	0.0103108	-0.318872	0.188334
MGAT1	-0.0549785	-0.321796	-0.880621	-0.658187	0.101718	-0.0971172	-0.313789	-0.470362	0.11731	-0.422873	-0.231465	-0.23547	-0.403633	0.130665	-0.203605	-0.554959	0.496815	-0.141189	0.0220401	0.182528	0.0985891	-0.111785	-0.0259195	-0.0225367
PTPRM	-0.251812	-0.139645	0.00938031	0.107862	-0.429228	-0.0145237	-0.130727	-0.400205	-0.552582	0.0961631	-0.404578	-0.578573	-0.479719	0.00462118	-0.568845	-0.0192163	-0.324888	0.234193	-0.184192	-0.0831316	-0.00176878	-0.150628	0.181344	-0.258204
MUC4	-3.02085	-3.25507	-0.491686	-1.81281	-3.76578	-0.442481	-3.44702	-2.99601	-3.18306	-3.79302	-0.202598	-1.97789	-4.46275	-0.3516	-2.6344	-2.39741	0.577051	0.259518	-0.202364	-0.43964	-0.176735	0.0402598	-0.335823	0.468645
HCCS	0.192032	-0.187927	-0.804355	0.365345	0.110814	-0.387268	0.268184	0.128919	-0.0609659	-0.153433	-0.878455	0.178964	0.453148	-0.376158	0.250339	-0.195878	-0.190504	0.210064	-0.045382	0.097115	-0.143255	-0.170681	-0.0790375	0.0191888
MRPS17	0.849713	0.451609	0.952065	0.699522	1.73743	0.440312	0.565858	1.80566	1.22278	0.78946	1.20068	1.03431	1.68308	0.660952	0.85782	1.37305	-0.305539	-0.537033	-0.444595	0.23801	0.0548371	-0.0580203	0.308411	0.0994056
TNFRSF11A	-1.63166	-0.81596	-3.79543	-1.01064	-0.941305	-0.746662	-0.665189	-2.33152	-1.71806	-1.06006	-1.48087	-1.5976	-0.84197	-0.201946	-0.932657	-1.85278	-0.680615	-0.296592	0.172988	-0.0848404	0.277722	0.0969817	-0.229962	0.0782027
LOC221362	-0.533772	0.28372	0.938501	-0.330997	0.200849	0.788032	-0.436976	0.313153	0.201875	0.322064	1.1127	-0.00990759	0.485921	1.05399	-0.267753	0.555225	-0.156542	0.144512	0.244348	-0.514047	0.242638	0.135322	-0.163319	-0.193105
MRPS18B	0.241313	0.113889	-0.461936	0.331177	0.712517	0.90824	0.18819	0.121798	0.14017	0.0786885	0.282014	-0.00286196	0.945503	0.894188	0.859232	-1.114	-0.0292625	0.175744	-0.503876	-0.17312	-0.143136	0.408657	0.429241	0.0763306
AATF	0.191562	0.43563	0.482487	0.791499	0.6454	-0.28038	0.533244	0.31618	0.469754	0.608913	0.91321	0.809337	0.588003	0.624503	0.880766	-0.219465	0.0357872	-0.208348	0.139727	-0.416814	-0.0371155	-0.196819	0.401771	0.142275
KIAA0232	0.12465	0.151371	-0.696858	-0.331835	-0.548015	-0.897564	-0.419913	-0.383491	-0.388565	0.186979	-0.906627	-0.250733	-0.822725	-1.02956	-0.489036	-0.851506	0.341981	0.514047	0.129759	0.575201	-0.345706	-0.278161	-0.149143	-0.26188
GALNT8	0.125609	0.385238	0.420907	-0.218547	-0.33657	0.624667	0.313932	-0.0613517	0.187866	-0.613415	0.875655	-0.861652	-0.696012	0.695163	-0.278459	0.220549	-0.0143013	0.229049	0.0517257	0.0131422	-0.00996315	-0.0480501	-0.0255752	0.00986486
GSK3A	0.127021	0.276427	0.389135	0.179317	-0.477386	-0.52042	0.156021	0.03974	-0.438089	0.491177	0.345817	0.272854	-0.462167	0.488487	0.0928548	-0.258456	-0.173199	0.423728	-0.697855	0.0806104	0.141745	0.540524	-0.120746	0.0155454
SLC25A14	-0.0519824	-0.42976	-0.173094	1.17326	-0.0647281	-0.578806	1.33918	0.454072	0.0345319	-0.363144	0.530166	0.223341	0.503539	-0.789719	1.22856	0.184228	-0.552968	0.65434	0.174522	0.359862	0.194448	-0.106338	-0.282064	-0.633338
PLCL1	-0.274196	0.461603	0.589436	0.300181	0.21997	-0.498559	-0.432391	0.0959224	0.468799	0.00418988	-0.128692	-0.550287	0.309135	0.153763	-0.180371	0.0811637	-0.621015	0.045362	-0.0475174	1.03095	0.112105	-0.47969	0.164404	-0.472164
CD47	0.110457	0.732819	0.797298	0.363532	0.430833	0.522017	0.134649	0.65305	0.890323	-0.227867	0.386257	1.00645	0.423645	-0.223446	0.573663	0.906074	-0.0232531	0.26716	0.36383	-0.212233	0.372405	-0.0174703	-0.881672	0.419055
RNU17D	-0.548667	-0.169916	-0.689679	-0.911481	-0.443693	0.150244	0.0641708	0.600601	-0.257075	-0.292688	-0.313429	-0.651169	-0.362288	-0.20185	0.0556966	0.194543	0.00727918	-0.338316	-0.00733352	-0.44331	0.253823	0.0543105	-0.0304962	0.265029
TMEM34	-0.215988	-0.205517	-0.202754	0.392116	-0.0525671	0.0437828	0.222319	-0.0613139	0.0397912	-0.00852038	0.023315	-0.0738984	0.221665	0.0387008	0.0728463	0.280137	0.437876	0.0239668	-0.0245563	-0.0344957	-0.0719477	0.423864	-0.0745289	0.403163
HEXB	0.84629	-0.132372	0.150411	0.246067	0.194884	-0.0413663	0.0468632	0.0227389	0.694117	-0.0891493	-0.0337134	0.159325	-0.0267471	-0.00454018	0.145531	0.236673	0.348584	0.935358	-0.116065	-0.0834247	0.0498135	0.206945	-0.392751	-0.0524268
WWOX	-0.377741	-0.210314	0.281412	0.0956395	0.692065	-0.464594	0.542832	0.471758	-0.187344	0.968218	0.442892	0.305807	-0.456469	-0.0477222	0.138219	0.578724	0.0120241	-0.259844	-0.265038	0.375782	0.153395	0.0418785	0.316348	0.231206
NNT	-0.159316	-0.389511	0.263496	-0.158025	0.285364	-0.243105	-1.23794	0.0456994	0.359851	-0.0207484	-0.358631	0.0606674	0.607365	-0.106485	-0.442035	0.0392709	-0.0591833	0.117459	0.0244167	-0.174938	0.191962	0.130428	-0.104867	0.054299
NUTF2	-0.427284	0.283665	0.106603	0.071091	0.16036	0.430728	0.0962564	0.336478	0.218135	0.0251297	0.192633	0.644297	-0.227437	0.0427615	0.327636	-0.0350999	-0.0385792	0.116623	-0.217444	0.317134	0.0371466	0.331662	-0.0984448	-0.171185
TRIM45	-0.506484	-0.211831	-0.387359	-0.188332	-0.439545	-0.270518	-0.383012	-0.481545	-0.0173168	-0.0885759	-0.261608	-0.265947	-1.72413	-0.679528	-0.459661	-0.238953	-0.0477054	0.169304	-0.122747	0.0455328	0.0792622	0.188518	-0.362781	-0.35708
MTL5	-0.421826	0.00269086	-0.0274648	0.0417629	0.907635	1.0958	-0.155923	-1.62173	-0.55779	0.247573	-0.182692	0.446557	0.659761	0.748783	-0.381506	-0.559666	0.166112	0.163178	-0.0559982	-0.0366966	0.0244981	-0.200758	-0.0251134	0.210638
CLIC4	0.0545629	-0.450315	-0.206682	-1.011	-1.55	-0.0214963	-0.742714	-0.575532	0.432817	-1.2113	-0.0598482	-0.287664	-0.624145	0.626574	-0.313964	0.099458	0.839531	-0.526048	0.434553	-0.935671	0.0661206	-0.104026	0.105898	-0.159642
P2RX4	-0.515229	-1.14835	-0.384401	-0.398507	-1.82763	0.0664215	-1.14452	-0.668834	-0.431561	-0.727972	-0.431123	-0.154694	-1.02366	-0.0851412	-0.483713	-1.33097	0.180462	0.0135254	0.344825	0.00615274	-0.00619119	-0.0799882	-0.659205	-0.127778
C2orf24	-0.373082	0.889529	-0.245524	-0.533758	0.0975341	0.218158	-0.384281	0.179257	-0.383211	-0.486325	-0.0470554	0.228353	0.287589	0.0390173	-0.24135	-0.222164	-0.303104	0.912023	0.0391556	0.999309	-0.133655	-0.150366	0.0655127	-0.0804854
CRI1	0.17789	0.111084	-0.526564	0.490877	-0.877432	-0.0872092	0.16263	-0.438018	-0.649955	-0.123471	-0.351596	0.271207	-0.180637	-0.0811219	-0.829866	-0.348757	-0.338411	-0.0852353	0.0180672	-0.892432	0.236078	-0.333344	0.750249	0.170335
ZNF313	0.362113	1.16253	0.268674	0.703311	0.755351	0.356511	0.624709	0.498033	0.0601987	1.01355	0.198184	1.10231	0.793711	0.309048	0.627872	0.526825	0.202051	0.368163	-0.167914	0.123208	-0.046621	-0.339882	0.253827	-0.00679904
C3F	-0.147639	0.136383	-0.0421975	-0.0311339	-0.7021	-0.428515	-0.139491	-0.532365	-1.20362	0.0760165	0.0412865	0.624862	-0.130961	-0.00519604	0.0160536	-0.606581	0.0626416	0.581666	-0.0233248	-0.364157	-0.158427	0.0482312	0.3548	0.0821849
EHD4	-0.0432662	0.40868	-0.995668	-1.04122	-0.845447	0.00354531	-0.650907	-0.581466	-0.659819	0.212176	-1.16031	-0.288454	-0.966962	-0.193592	-0.654985	-0.517635	0.924875	0.22174	-0.0827706	0.356167	-0.0532193	0.0505293	-0.644255	-0.631344
ZNF204	-0.378423	-1.3595	-0.264368	-0.992107	-1.45436	-0.575029	-0.468064	-1.58169	-0.0844929	-0.808412	-0.0739884	-1.32265	-0.842988	-1.03321	-0.519255	-0.677018	-0.2385	0.389137	0.385126	-0.174812	0.321977	-0.375281	0.0663222	-0.071035
AVEN	-0.443437	-0.346805	0.135569	-0.449162	0.412119	0.29015	0.1755	0.555999	0.0787033	0.280142	0.411817	0.0542186	0.461997	0.232021	0.345468	0.576633	-0.612323	-0.429547	-0.27664	-0.0895604	0.178465	0.0821947	0.325536	0.370804
AP3D1	0.753702	0.22808	0.229889	-0.350089	0.0618431	0.567741	-0.442208	0.409918	0.543678	0.365724	0.0974457	0.218811	-0.212001	0.660279	0.161076	-0.488309	0.105606	0.246874	-0.105781	0.00432093	-0.290575	0.437159	-0.123242	-0.46444
SULT2B1	0.236405	0.731414	0.896773	0.759786	0.283303	0.552543	1.29801	0.600038	-0.0325046	0.745179	0.419792	0.714483	0.085854	0.36373	1.09681	0.987705	-0.143455	-0.181969	-0.00504674	0.00502122	0.253492	0.172179	0.047035	-0.0169344
SIAH1	0.136255	-0.254061	-0.0532474	0.051975	-0.156279	-0.224011	0.721569	-0.504789	0.0805826	-0.458828	-0.253012	0.0646657	-0.273191	-0.56217	0.466624	-0.226214	0.154336	0.215637	-0.0813358	-0.0236657	-0.112825	-0.216763	0.318107	-0.0159787
DKFZP434F0318	0.941624	-0.0836136	0.638762	0.255652	0.569176	0.352824	2.09254	0.0247233	-0.230694	0.0846822	1.00552	0.412395	0.648163	0.240287	1.24071	0.949406	0.0324092	-0.606376	0.461207	-0.0888445	0.387933	-0.0334946	0.206528	-0.229558
PAPOLG	-0.713188	0.18867	0.838241	0.253907	-0.0432624	-0.0964392	0.793936	0.341456	0.445247	-0.0287395	0.0584426	-0.11001	0.0756805	-0.147335	0.112383	0.464402	0.407591	-0.150382	-0.136873	-1.17366	-0.0340583	0.0788589	-0.0181742	-0.0169919
SLC1A4	0.743	0.384982	-0.0276161	0.0910196	0.342343	0.216156	-0.106557	0.658041	0.986531	0.443214	0.0239658	0.509869	0.0422142	0.58057	-0.29747	0.602564	-0.0252088	-0.089987	-0.426458	0.304623	-0.167218	0.175577	-0.102043	0.13517
PHF20L1	0.0519116	-0.0329177	1.54701	0.143103	1.57345	1.13513	1.71426	0.695929	0.860193	0.555411	1.61081	0.522768	1.39637	-0.447475	-0.255259	-0.0809065	-0.289201	-0.119285	-0.00461557	0.937626	1.5741	1.27699	-0.753313	-0.545199
SAV1	0.044301	-2.57022	1.50482	0.360349	0.527641	0.458053	0.469426	0.00193337	0.197858	-2.32829	1.53626	0.162365	0.56642	0.0431911	0.587547	0.542843	-0.894012	0.120261	0.021886	-0.0223754	-0.0792268	0.0979028	0.0224526	-0.194708
ZNF198	0.482637	0.352987	0.0745577	-0.101745	0.132908	0.00528925	0.335368	-0.382212	0.505257	0.39217	0.115456	0.143351	-0.0719542	0.0233733	0.0376328	-1.24021	-0.0562391	-0.0521834	0.238561	-0.410612	0.142035	-0.0499841	0.0506681	-0.263606
KCTD14	-0.879715	0.723392	0.911094	0.64738	1.54484	0.97102	0.341714	0.865344	0.00975237	0.562299	1.06213	1.32704	1.58041	1.40759	0.344465	0.747812	-0.117991	-0.347651	0.0968766	-0.476586	0.679557	-0.351348	0.319617	0.5373
C9orf156	-0.573004	-0.177389	-0.758464	0.251197	-0.506683	0.229122	-0.384519	-0.888426	-0.639695	0.211289	0.137255	0.0481137	-0.0540451	-0.521535	-0.446962	-1.20823	-0.233298	0.367452	-0.0457696	0.163893	-0.220192	-0.332779	-0.0171595	-0.181075
SAC3D1	0.474859	0.221193	0.148342	0.234365	0.234465	0.362513	-0.702784	0.256868	0.7792	-0.0674014	0.355643	-0.130549	0.143489	0.91143	-0.680205	0.26751	-0.244025	-0.0976446	0.198368	0.0109042	0.231414	0.439053	-0.319739	-0.0110251
THBS1	-0.342557	-0.309783	-1.3684	-1.14358	-1.41035	-0.593855	-0.376426	-0.0717836	-0.370405	-0.519925	-1.01267	-0.47591	-0.823699	-1.5046	-1.01616	-0.0380472	-0.036671	-0.111465	0.198025	-0.0820461	0.321728	-0.027902	-0.272994	-0.426886
DKFZP434H132	-0.0896354	0.106505	0.207504	0.129864	-0.192654	-0.122612	0.364383	-0.281643	-0.43729	0.11391	-0.0474507	-0.0288413	-0.62649	0.329392	-0.341204	-0.0708315	-0.142721	0.204245	-0.11425	0.301903	-0.102172	0.186997	0.0231623	0.0586836
CCL20	2.20802	1.45365	1.50749	0.316803	1.84613	1.41959	-1.03679	1.42333	1.57015	1.56478	0.76428	-0.0772908	1.78045	1.79699	0.601183	1.58551	0.860428	-2.2502	0.940592	-0.55192	0.122756	1.16366	-0.348571	-0.139963
TAF15	-0.314063	0.215632	-0.320187	-0.0777192	-0.465118	-0.276479	-0.42103	-0.265207	-0.561759	-0.164796	-0.325768	0.151236	-0.610386	-0.450972	-0.366399	-0.660762	0.0658924	0.0860849	-0.328588	-0.496159	0.065335	0.072706	-0.0699033	-0.116426
TEX264	-0.147918	0.146295	-0.125504	0.232522	0.551564	0.316884	-0.0816208	0.0620194	-0.383926	-0.247313	0.227471	0.620756	0.136447	0.120389	0.130751	-0.0808508	-0.151336	0.0985437	0.0402931	0.410053	-0.271835	-0.0419846	-0.0699785	0.466646
FGFR3	-0.682173	-0.633632	-1.3202	-0.691216	-0.650736	-0.239681	-0.665901	-0.712828	-1.14983	-0.529643	-1.34214	-1.66195	-1.39996	-0.799994	-1.00637	-0.568534	-0.709768	-0.0197042	-0.498763	0.0491739	-0.630769	0.166373	-0.130073	0.127437
ABR	-0.682371	-0.748979	-1.10587	-1.16014	-0.901608	-0.480966	-0.241335	-0.681184	-0.715143	-1.34835	-0.792394	-0.929176	0.292809	-0.197749	0.402327	-0.439566	-0.774941	0.454832	-0.15196	-0.629929	0.175787	0.838555	0.473315	-0.0311003
ABCB7	0.288601	-0.354577	-0.434945	-0.0129504	0.214846	-0.167478	0.512003	0.295467	-0.108346	-0.222639	-0.278575	0.286194	0.777207	0.042248	0.693345	0.111451	-0.167268	0.233893	-0.259812	-0.348107	0.439558	-0.0595188	0.654627	0.0561751
FSHPRH1	0.312003	0.372158	0.410346	-0.386358	0.000731558	-0.606064	-0.100474	0.264072	-0.692553	-0.465726	0.372334	0.351694	-0.338691	-0.340845	-0.0346225	-0.214465	-0.376509	0.197246	-0.188645	0.245197	-0.0395972	0.312295	-0.013016	-0.186676
AMIGO2	1.09306	-0.0604012	1.69139	-0.459693	0.446921	0.693527	1.60709	0.987264	0.955018	0.27338	1.30478	-1.44973	0.644175	0.129204	0.856127	2.03117	-0.0648336	0.0608849	0.214155	0.535191	0.406411	-0.506377	-0.298716	-0.102993
SMAD7	0.0896822	-0.931059	-0.99313	-0.566235	-0.785371	-0.989412	-0.798974	-1.72723	-0.181756	-0.883802	-1.04245	-0.267515	-0.336105	-1.25436	-1.22289	-1.14077	0.574409	0.129807	0.550464	0.412297	-0.697171	-1.09459	-0.340628	-0.149205
IVNS1ABP	-0.00773217	-0.587588	-0.193188	-1.01133	-0.781075	-0.120874	-0.474935	-0.560088	-0.39664	-0.609737	-0.318255	-1.54146	-0.499589	-0.532007	-0.724348	-0.645874	-0.00887843	-0.090658	0.427891	-0.0170226	0.133686	-0.647532	-0.308107	0.0240841
AQP1	-0.106027	-0.212644	-0.0274934	-0.0744181	0.0126192	0.0566845	-0.0035779	-0.458224	-0.19007	-0.526464	-0.231114	0.241041	-0.819986	-0.0930425	-0.733521	-0.257231	-0.0484663	0.0169982	-0.0848951	0.0178711	0.0106823	0.320199	-0.141269	-0.265697
SCARF1	-0.487748	-3.28744	0.00248493	-0.740137	-1.50349	-0.702616	-0.365196	-0.920697	-0.323279	-0.363782	-1.64808	-0.427451	-1.49193	-1.64692	-0.845784	-0.642101	-0.40554	-0.010338	0.361773	-0.250115	-0.177617	0.508882	0.70098	0.0102321
C6orf47	-0.325167	0.291037	0.00940039	-0.0724707	0.441809	0.0994299	0.432656	-0.54372	-2.45411	-0.0460225	0.0389426	-0.187447	0.0520062	0.134448	-0.433711	-0.192457	-0.240146	-0.170072	0.362685	0.173136	-0.128101	0.11354	-0.39685	0.251764
GTPBP6	-0.615475	-0.676585	-0.765281	-0.0920171	0.398491	0.302216	-0.491269	-0.0603892	-0.55198	-0.945369	-0.585964	-0.0348528	-0.0702221	0.391162	-0.0625046	-0.214908	0.029067	-0.600101	-0.0180125	-0.199543	0.0606835	0.339504	-0.237977	0.0176945
TAP2	0.219135	0.00157125	0.37213	-0.472951	1.0551	0.0875742	0.534528	-0.27409	0.764471	0.718064	0.56515	-0.0337355	0.647616	0.245544	0.38395	0.615698	0.571379	0.378331	-0.216412	0.247559	0.333083	-0.10485	-0.311772	-0.326686
BTF3	-0.075904	-0.147391	-0.148633	-0.50183	0.411713	0.377481	-0.413825	-0.261265	-0.270164	0.44678	0.0210105	0.430201	-0.233284	0.312703	0.202551	-0.0929493	-0.096371	0.109682	0.0852373	0.191285	-0.402583	-0.434008	0.054539	-0.682298
PIK3R3	0.351027	0.0788701	0.116499	0.626468	-0.604558	0.943163	0.927074	0.696574	1.56814	0.699922	1.4032	1.60192	-0.11077	1.39445	0.763171	-0.578362	0.037489	0.82171	0.279699	0.168759	-0.3452	1.35104	-0.105705	-0.133943
GATAD1	0.0432427	0.0145685	-0.0633469	-0.334277	0.551389	-0.899337	0.217739	0.0806356	-0.0102865	-0.31232	-0.138617	-1.08144	0.569761	-0.471109	-0.403373	0.322155	0.168407	0.178097	0.0137743	-0.805047	-0.527879	-0.426524	0.264936	-0.191596
CPNE3	0.719875	0.538215	0.0535955	0.932501	0.162565	0.170076	-0.445332	0.0797001	0.335685	0.913193	0.394269	1.11528	0.374594	0.35431	-0.352899	-0.425327	-0.257643	0.208814	0.26275	0.0283183	0.155258	-0.22013	-0.187307	0.0642141
SQLE	2.00402	1.5795	2.12234	1.4299	1.37096	0.751809	0.26323	0.440284	1.906	2.19116	1.00624	2.05777	0.57651	1.72257	1.5405	0.660271	0.379289	0.570037	-0.237762	-0.392033	0.160188	-0.277414	-0.219852	0.667158
BCL6	-0.243972	0.0712867	0.568038	-0.221919	-0.153721	0.658567	0.588622	-0.809912	-0.119082	-0.259477	0.195019	-0.38916	0.0304803	-0.44431	-0.487537	0.137903	-0.00412916	0.495789	0.108715	-0.509891	-0.0224227	1.10425	-0.348017	0.0214739
ELAC2	0.254235	-0.0555251	0.298301	-0.774623	1.19169	-0.150457	0.916309	0.517012	1.22987	0.21558	0.535134	-1.21736	0.278199	0.0773292	0.127988	-0.409824	-0.740347	-0.180402	0.580318	0.0377459	-0.0786785	0.914703	0.748489	0.072349
U2AF1	-1.80564	-0.343842	1.11515	-1.456	0.709539	0.49029	0.0822818	0.234096	-0.884445	-1.41862	1.10698	0.636336	0.0149996	0.6551	0.480449	-1.05119	-1.54832	-1.50069	0.37168	-0.452767	0.310519	-0.481194	0.765336	0.429847
RUTBC1	-0.0231738	-0.11841	-0.245656	-0.604945	-0.732298	0.293804	-0.44777	-0.616817	0.252189	-0.598969	-0.109451	-0.477657	-0.793596	-0.295535	-0.409477	0.0482759	-0.0399208	-0.2164	0.0460353	0.155557	-0.0254922	-0.272174	-0.0145594	-0.00917506
BNIP2	0.0725074	-0.321005	-0.615809	-0.182754	-0.873151	-0.70155	-0.69274	-0.792186	0.24648	-0.586766	-0.605482	-1.26202	-0.687292	-1.56295	-0.126327	-0.901418	0.471527	0.515185	-0.125116	-0.237823	-0.285182	-0.896231	0.644495	0.111188
MGC5590	0.728686	0.767464	1.09694	-0.398623	0.200718	-0.190303	0.538655	0.605701	1.30824	0.939724	0.417325	-0.616522	0.172419	0.530251	-0.0668776	0.0497083	0.228429	-0.366697	0.076503	0.241873	-0.679282	1.07417	-0.0400411	0.692797
KIAA0556	-0.527916	-0.0866483	-0.356634	-0.0320546	-0.227397	-0.4206	-0.122999	-0.640359	-0.497813	-0.580112	-0.422687	-0.146993	-0.477886	-0.489083	-0.211669	-0.459981	0.179589	0.204899	-0.0821256	0.270762	-0.202863	-0.187722	-0.618344	0.0758894
CYP2B7P1	0.48528	0.650726	-1.04973	1.53281	0.402458	0.548851	2.32775	-0.0236144	1.55663	0.6364	-0.574585	0.11974	0.646842	-0.579569	1.50037	-0.00645751	0.154285	0.599024	-0.234229	1.26589	-0.685755	-0.149688	-0.914181	-0.00859132
STAT2	-0.906203	-0.538771	-0.398546	-0.211895	-0.956261	-0.0245092	-0.575907	-0.825962	-1.0203	-0.723571	-0.26263	0.089736	-0.436563	-0.561168	-0.506791	0.274191	-0.461357	0.235301	-0.114373	0.479775	-0.164374	-0.206588	-0.179685	-0.474512
FIP1L1	-0.708025	-0.8007	-0.547121	-0.039236	-0.790099	-0.132847	0.205215	0.287167	-0.460182	-0.411453	-0.497452	-0.238456	-0.17119	-0.259682	0.460555	-0.338427	-0.516367	0.123852	0.41143	-0.603827	0.184078	-0.514572	0.410896	-0.141389
EDNRB	-1.09796	-1.0391	-0.340094	-0.427525	-1.83582	-0.338653	-0.884203	-0.43281	-0.444653	-0.960335	-0.326111	-1.29956	-1.1749	-0.332641	-0.35924	-1.17966	-0.320405	-1.00545	0.508312	-0.00351809	-0.13444	0.124645	0.687822	0.0447459
ZNF435	-0.375408	-0.396732	0.151763	-0.407286	0.153321	-0.155695	0.0684386	0.419095	-0.849465	-0.306541	0.00334454	-0.391525	0.370001	-0.299885	0.0410077	0.450523	-0.477249	0.0264619	0.0070981	-0.180952	-0.0071495	0.132137	-0.180508	0.0465926
PFKM	0.34287	0.570197	0.311343	0.284821	0.655566	-0.150296	-0.256254	0.751869	0.579323	0.459092	0.659313	0.695692	0.605712	-0.13337	0.0963639	0.735474	0.113565	-0.245746	-0.128135	-0.226651	0.294814	-0.221489	0.288843	0.366275
FLJ10038	-0.0190509	0.724962	-0.0215069	0.416688	-0.258281	0.603315	0.380671	0.540531	1.04703	0.640475	-0.109821	0.336134	-0.0679063	0.304492	0.0850431	0.7495	-0.419818	0.2857	-0.834288	-0.810811	-0.0430952	0.303408	0.494994	-0.0534299
SNRPG	0.589001	0.334505	0.636828	0.322436	0.15165	0.944758	0.49307	0.56287	0.770782	1.30412	0.312808	0.533805	0.327256	0.862347	0.564029	0.850293	0.0321209	0.110651	-0.0873224	0.301852	-0.033186	0.826133	-0.270074	-0.290931
ACVR1B	0.592544	-0.0497747	0.00703939	-0.50599	-0.227916	0.0988347	0.556041	0.248315	-0.162187	-0.233599	0.568454	-0.180456	0.0610934	-0.327064	-0.444816	0.173356	0.314343	-0.194942	-0.474771	0.0626481	0.14245	-0.238925	-0.270836	0.0528733
PSD4	-0.189277	-0.659927	-0.295415	-0.343792	-0.5747	-0.286092	0.29179	-1.16153	-0.73519	-0.0730362	-1.25947	-0.920345	-0.704422	-1.23785	0.32857	-0.478494	0.0419265	-0.320367	0.0785722	-0.23824	0.422115	0.162307	0.596685	-0.350576
BTD	-1.39828	-1.42834	-1.03033	-0.2221	0.137548	0.622415	-1.33112	-0.279182	-0.0964722	-1.3621	-0.0987108	-0.110862	0.298746	0.116852	-0.027008	-1.21885	0.0455266	-0.157972	-0.756858	-0.0216861	0.0903181	-0.196463	0.183677	-0.025368
PDCD10	0.179261	0.166673	0.0227669	-0.149055	-0.0731785	0.166897	-0.284445	0.846308	0.347404	0.422448	-0.172435	-0.127204	-0.150023	0.280616	0.287375	0.771596	0.0903771	0.17315	0.0868939	0.174282	-0.114751	-0.129851	-0.333931	-0.0951694
SEMA4F	-0.197144	0.28961	0.454231	0.153479	0.128051	-0.58836	0.445693	0.0650333	0.0515464	-0.337646	-0.108196	0.38577	-0.806724	0.175207	-0.032855	0.0744344	0.00503724	0.100874	0.0732065	0.460094	-0.0230581	-0.057997	-0.0288035	-0.261878
PEX19	0.0318451	-0.114766	0.436716	0.34359	0.416427	0.2701	-0.224095	0.170257	0.184251	0.00442265	0.360377	0.318254	0.31621	0.442812	0.511243	-0.0154096	-0.0619824	0.0382735	-0.35115	0.4654	-0.0129951	0.235714	-0.449961	-0.167181
RPP30	0.106541	0.48462	0.284137	0.276191	-0.321031	-0.0914111	0.148845	0.315881	-0.0731775	0.692198	0.471965	0.774567	-0.233972	0.514085	0.0985318	0.391727	-0.244173	0.0369866	-0.0183539	-0.0410069	0.257573	-0.0628891	0.163703	0.0180232
TYROBP	-0.357788	-0.397342	-0.113823	-1.02173	-0.734946	0.355722	0.719794	-0.523617	-0.524948	-0.665905	-0.189583	-0.773144	-0.465462	0.196579	0.268806	-0.193382	-0.531025	-0.309917	0.345313	-0.662926	0.236251	0.704047	0.844495	-0.430357
ZCCHC10	-0.45511	-0.570188	-0.329471	-0.228559	-0.228734	-0.895765	-0.317304	0.444928	-0.157076	-0.152821	-0.140488	-0.346522	-0.0377303	-1.00404	-0.0676383	0.227781	-0.22721	-0.0194721	-0.00626766	-0.0458386	0.0062288	0.107889	0.054992	0.0201261
B4GALT5	-0.0297245	0.445632	-0.119858	0.418742	-0.0187918	-0.0171759	-0.107278	-0.106417	-0.353386	0.47611	-0.413016	0.206624	-0.318924	-0.10796	-0.128371	-0.328015	0.197321	0.327857	-0.261075	0.126806	-0.261833	0.127366	-0.844901	-0.315009
RAD1	0.201502	0.247378	0.213795	-0.0267528	0.403001	-0.226878	-0.593484	0.224141	-0.104038	-0.0842494	0.113773	-0.19042	0.633679	0.310149	-0.105131	0.522797	-0.107897	0.0769674	0.333457	0.140805	-0.412308	-0.552627	-0.114945	-0.757162
CHEK2	0.561222	0.919725	0.220812	0.537285	0.901187	0.0463776	-0.414923	0.713118	0.942517	0.186408	0.543458	0.627723	0.719104	0.440137	0.46043	0.448345	-0.321397	-0.159219	0.0667927	-0.02599	-0.112364	0.025331	0.579856	0.106027
XAB1	0.523136	0.0254176	0.0357975	-0.0645468	0.463356	-0.261579	-0.371787	0.599158	0.669025	0.282853	0.104884	0.51739	0.162515	-0.15416	0.186107	0.322511	0.0889068	-0.0799145	-0.442744	0.231	-0.289642	-0.335679	0.0739972	0.173448
EGLN3	-1.26379	-2.1234	0.895999	-0.43158	-0.802427	0.136469	0.00838781	-0.635603	-0.942062	-0.508948	-0.0544453	-0.912656	-0.942722	0.0443978	-0.307199	-0.478085	-0.258959	0.442149	0.193398	0.392892	-1.12932	0.591517	-1.23174	-0.239991
MAPKAP1	-0.587335	-0.0151388	-0.144067	0.35898	-0.0340451	0.144821	0.148423	-0.636525	-0.137258	-0.106122	0.0437394	0.48202	0.230949	0.00786103	-0.131152	0.0773845	-0.429526	-0.406297	-0.0650388	0.0610659	0.124708	0.186288	-0.210328	0.117909
C10orf6	-0.033663	-0.194917	0.184973	-0.612954	-0.753031	-0.479399	-1.53815	-0.620859	-0.277475	-0.501046	-0.0796912	-0.993596	-0.759849	-1.18328	-1.13617	-0.320737	-0.241723	0.246675	0.0433965	0.0915637	-0.0308785	-0.573927	-0.20356	-0.067118
GTF3C1	0.25738	0.358946	0.148799	0.182504	-0.031641	-0.278945	0.182105	-0.0124618	-0.102322	0.33939	0.0173031	0.140637	-0.103847	0.041459	-0.255537	0.180416	0.018179	0.4903	-0.0587425	0.0324474	-0.169373	-0.0106524	0.135665	-0.371023
IL16	-1.48121	-1.3886	-0.0962984	-0.361417	-1.21923	-0.240209	-1.24488	-1.18884	0.264303	-0.427857	-0.299322	-0.566548	-0.516078	-0.723012	-0.660715	-0.379729	0.287252	-0.803899	0.0134852	-0.12496	-0.33309	0.507492	0.0574635	-0.312701
TJP2	0.104132	0.161485	0.195581	0.188525	0.0818027	0.308866	0.135672	0.11632	-0.0686156	0.0912549	0.298081	0.140841	-0.0257968	0.00640696	-0.0541114	-0.180309	0.00574165	0.129885	0.0107795	-0.375253	-0.0885383	-0.00577397	-0.165522	0.170392
MYH9	0.338052	0.23236	-1.16062	0.175122	-0.163423	0.0549517	-0.249734	-0.744679	0.244744	-0.0419675	-0.398694	0.278374	-0.132931	-0.0313947	-0.421993	-2.43069	0.307597	0.284586	0.0978239	-0.548181	-0.321438	0.0885954	-0.0972145	-0.196033
FANCA	0.672479	0.702634	-0.610261	0.502574	-0.112458	0.0113369	0.171323	0.371171	0.435255	0.248248	-0.129178	0.0138303	0.422043	-0.0463197	0.0415069	0.214479	0.0687239	-0.999188	0.0990411	0.248561	-0.586606	-1.08035	0.317371	0.120107
MAGED2	0.360546	0.423139	0.0790017	0.520832	1.09259	0.262871	0.408143	0.303812	0.153649	0.524505	-0.162862	0.747934	0.309293	0.248869	0.654069	0.450874	0.105878	-0.190532	0.183882	-0.397301	0.2251	-0.63876	-0.110638	0.375982
FLJ13213	-0.0133081	-0.0137825	-0.290986	-0.16251	-0.544371	-0.230814	-0.153191	-0.389068	-0.165669	-0.00244457	-0.500817	-0.289333	-0.498748	-0.421447	-0.346152	-0.315675	0.0268095	-0.0275489	0.459493	-0.100065	0.234438	-0.304232	-0.189505	0.17816
BLVRB	-0.0528403	-0.938556	-0.136312	-0.342481	0.268016	0.214684	0.0980538	-0.121421	-0.731457	-0.470403	0.12945	-0.292252	-0.201173	0.28039	0.391322	-0.0929224	0.256471	-0.0255982	-0.210171	-0.0729654	0.0249602	0.302299	-0.091125	0.200875
MED4	0.312104	0.467321	0.57463	0.587868	0.60951	0.178821	0.910247	0.556956	0.589308	0.521861	0.0795498	0.625252	0.676194	-0.234671	0.730104	0.482661	-0.212015	-0.194515	0.437949	0.266467	0.055994	-0.0593165	0.311388	-0.27685
BTAF1	-1.01769	-0.723477	-0.427055	-0.601326	-0.919041	-0.140882	-0.542451	0.106069	-1.04681	-0.80985	-0.237752	-1.07794	-0.844466	-0.56652	-0.477485	0.00622595	-0.302999	-0.356656	0.392382	-0.721222	0.429316	-0.0145144	0.0143065	0.192536
TEAD4	0.451111	0.717231	1.22641	0.804888	1.91151	0.460851	1.24991	1.38084	0.730453	0.57215	1.45552	1.01879	1.51788	1.01374	0.952646	1.12943	-0.850409	-0.517521	-0.953801	-0.823118	0.321188	0.693202	0.064888	0.448284
FCGRT	-0.775582	0.192599	-1.14047	0.64994	-0.951889	-0.0567823	-0.641343	-0.888701	-0.157545	0.251777	-1.79703	0.765083	-0.631968	-0.20556	0.117892	-0.646903	0.348003	0.326144	-0.109791	0.308426	-0.629385	0.0989205	-0.473632	-0.193692
ARPC3	0.266067	0.182318	0.649762	0.634271	0.432309	0.589449	0.484291	0.467212	0.276401	0.584675	0.627414	0.0136699	0.672049	0.569568	0.931648	0.335273	-0.0521054	0.483781	-0.00110825	0.435943	-0.120883	-0.000224437	0.000224803	0.281346
C2orf4	0.236795	-0.36834	0.811053	0.0254925	0.370196	0.0503112	0.654702	0.991459	0.632971	0.382962	0.577908	0.0740838	0.578111	0.129001	0.306976	0.913664	-0.198981	0.00224695	0.110678	0.082951	-0.10984	-0.277204	-0.00225207	0.00765119
ULK2	0.615237	-0.398366	-0.886669	-0.146281	-0.0145253	-0.301748	0.808594	-1.12767	0.31816	-0.505348	-0.150092	0.19056	-0.473864	-0.167594	0.372885	-0.273398	-0.930272	0.239022	-0.54783	0.100342	-0.023641	-0.0810167	0.218451	-0.104779
GART	-0.100977	0.57332	0.381711	-0.993804	-0.65295	-0.106586	-0.640779	-0.423018	0.358386	0.260847	0.353178	0.350523	-0.171701	0.11276	-0.248498	-0.345855	-0.357736	-0.107481	0.298216	0.258832	-0.575136	-0.109508	-0.321082	-0.058236
KIAA0863	0.210925	-0.257398	-0.664696	-0.117073	-0.170472	0.102804	-0.310035	-0.725172	0.183859	-0.184963	-0.686236	-0.875585	-0.344874	-0.168364	-0.361243	-0.796718	0.284016	0.237473	-0.0899345	-1.08341	-0.127158	-0.0659047	0.140648	-0.350448
RREB1	-0.0605149	0.0476429	0.191537	0.0520055	0.0435439	-0.211629	0.232145	-0.0293409	0.127885	-0.308926	-0.109458	0.219615	-0.460609	-0.304786	-0.319945	0.38288	-0.0672948	0.328948	-0.73675	0.243546	-0.0348722	0.324961	-0.335902	-0.397218
DOCK9	0.115592	0.63657	0.53875	0.139357	0.204604	-0.224652	0.656338	0.07904	0.918388	-0.165681	0.422887	0.15323	-0.361572	-0.000328774	0.0899893	-0.312691	-0.378141	-0.103173	-0.926457	0.29059	0.0021788	0.551396	0.390008	-0.467806
LOC55831	0.107125	-0.403544	-0.084374	-0.392664	-0.127462	-0.246742	0.202835	-0.492804	-0.223476	-0.106091	-0.178872	0.406833	-0.323592	-0.332153	-0.237671	-0.284592	-0.206853	0.176711	-0.0497626	0.029995	0.0929641	-0.826828	-0.116506	-0.0959175
RENT1	0.0524924	0.278559	-0.0428294	-0.722878	0.454112	0.356203	0.0288187	0.205009	-0.449954	-0.414793	0.0105728	0.476862	0.432129	0.385732	-0.338691	-0.170128	-0.777873	0.328143	0.111061	-0.303243	0.0869593	-0.486699	-0.313711	0.209989
SF3A3	-0.110508	0.120774	0.0525251	0.0482481	0.0260926	0.0610565	0.74701	0.996476	0.0624315	0.394855	-0.263693	0.496665	-0.0732829	0.22918	0.158134	0.638173	-0.0924836	-0.0123671	0.0340745	-0.488077	0.594164	-0.0142345	0.480066	0.0122163
FAM3C	0.362771	-0.024632	-0.352413	-0.183656	-0.742138	-0.0485676	-1.2608	0.328165	0.695437	0.243098	-1.09515	-0.236056	-0.00423061	-0.265032	-1.1271	0.780095	0.663088	-0.354999	0.670639	-0.579924	0.261461	-0.459103	0.520182	-0.6799
MGC11266	-0.343221	0.280496	0.250173	0.198645	-0.0375362	-0.121197	0.232925	-0.273796	0.284989	0.10266	0.333697	0.286309	0.367638	-0.905391	-0.478217	-0.590562	0.525594	-0.00135502	-0.0557848	0.771039	0.00135318	-0.391046	0.402522	-0.0027812
ATP6V1B2	-0.202844	-0.213644	-0.0877238	-0.47273	-0.461243	-0.406604	0.117784	-0.143833	-0.101422	0.00289937	-1.01445	-0.509035	-0.182891	-0.423782	0.0516649	0.0600877	-0.186875	0.317862	0.049934	-0.205909	-0.00774238	-0.15748	0.00768289	0.107988
SN	-0.279823	-0.166902	-0.268602	-1.22698	-0.831203	-0.387522	-0.452733	-0.460159	-0.194333	-0.796011	-0.742199	-1.57304	-0.937578	-0.494607	-0.577154	-0.599846	-0.114722	-1.05819	0.495658	-0.120181	0.185739	0.0955283	0.647527	-0.784616
PXMP2	0.0914481	-0.273068	-0.974772	-1.03277	-1.4449	-0.764909	-1.93354	-0.862789	-0.140469	-0.2243	-1.06034	-0.891973	-1.5175	-0.359447	-1.32022	-1.13919	0.409087	0.370674	-0.18803	0.326569	-0.572864	0.158209	-0.314632	-0.375452
BICC1	-0.0320952	-0.299129	0.473375	-0.348516	-1.08366	-0.0296499	-0.173255	-0.645159	0.179993	0.107535	-0.51363	0.254946	-0.427686	0.0234492	-0.27567	-0.168912	0.378188	0.0993709	-0.369572	0.658113	0.0563432	-0.0597085	-0.0776688	-0.309145
WDR78	-1.39721	-0.851667	0.0399168	-1.20174	-1.3221	-0.407598	-0.884828	-1.10264	-1.96585	-0.870432	-0.157179	-0.133987	-0.952026	-0.480355	-0.816386	-0.14546	0.151263	0.385007	-0.298922	0.606868	-0.797338	-0.110882	-0.585022	0.0998054
SLC41A3	-0.306306	-0.290558	0.242254	-0.131556	0.104035	-0.0729129	-0.535554	-0.152333	0.672227	0.279672	-0.228339	0.488526	-0.737652	0.103064	-0.566436	-0.0896174	0.232717	-0.041839	-0.130464	0.0610198	0.262106	0.021426	-0.528362	-0.0218945
GAPDH	-0.405697	0.205236	0.3541	0.412715	0.245866	0.372002	-0.242833	0.291476	-0.424662	0.397974	0.453799	0.975892	0.00497745	0.376077	0.00903447	0.303047	0.19797	-0.00518154	-0.331012	0.192916	-0.0510249	0.202697	-0.717729	-0.1371
ATP7B	0.0209427	0.771013	0.0478892	0.853332	0.476165	0.311597	0.811592	-0.133059	0.00528048	0.515895	-0.27202	0.532625	0.35112	0.432114	0.872493	0.109836	0.175198	0.63573	0.0146631	-0.0148816	-0.240472	-0.0914562	-0.51926	0.451421
LCMT2	-0.871785	0.514265	0.0546188	0.076016	0.010313	-0.358124	0.21246	0.330488	0.753117	0.712303	-0.0877103	1.01528	-0.59869	-0.550865	-0.441859	-0.0865943	-0.385635	0.22037	0.496658	1.27646	-0.257015	-0.331533	0.0368719	-0.691315
SCARB2	0.243615	-0.00085271	0.0473094	-0.149143	-0.615475	-0.430817	-0.0390989	-0.388621	0.325429	-0.00230608	-0.530917	-0.226909	-0.480353	-0.436126	-0.556994	-0.238548	0.559601	0.434695	0.111435	-0.0714761	-0.103132	0.0772849	-0.543865	-0.0602408
CDC2	1.02524	0.906443	0.709066	0.384431	0.252068	0.164893	-0.220846	1.50222	0.904931	1.19446	1.17095	0.565086	0.575527	0.876875	0.35048	1.05021	-0.111006	0.120799	-0.0657738	0.165633	-0.247937	-0.181428	0.471356	0.00606399
RRN3	-0.344481	0.457559	-0.412935	0.672809	0.68591	-0.0866608	0.109221	0.347677	-1.73033	0.566038	0.0149628	0.887051	0.738745	-0.427473	0.399424	0.301727	-0.352849	-0.154323	0.241744	-0.264527	-0.012945	-0.557213	0.170173	0.326245
USP6	0.297713	-0.355012	-0.00215685	-0.432048	-0.69816	-0.494215	-0.0165773	-0.5007	0.259105	-0.301801	-0.315594	-0.239806	-0.855231	-0.761576	0.0682566	0.015647	0.0162505	-0.216145	-0.0240647	-0.0165192	0.0806396	0.0272871	0.580712	-0.329548
PCGF4	-0.000373195	-0.246603	0.369473	0.1165	-0.262699	0.234617	0.699999	0.541199	-0.0542951	-0.0502234	-0.17137	0.390797	-0.340761	0.169334	0.477341	0.54199	-0.132961	-0.0883158	-0.143969	0.058132	0.304174	-0.0476989	0.0455262	0.221637
ZNF185	0.148182	0.704845	0.296982	0.236824	-0.398213	-0.229348	0.311774	0.523412	0.296845	0.714741	-0.21765	0.616581	-0.236242	-0.597267	0.481694	0.359327	0.354675	0.25649	-0.418248	-0.0742866	-0.0690285	0.0645704	0.543508	-0.148418
C1orf2	-0.618268	0.936968	0.350836	0.688449	1.2733	0.766707	-0.434419	-0.223792	-0.503406	0.844478	0.631313	-0.153768	0.841718	1.63484	-0.272236	0.324671	-0.207654	-0.143924	0.0100918	0.153367	-0.0101951	0.60648	-0.691338	0.116705
NUDT1	1.47246	0.780647	1.60812	0.0991717	2.17556	-0.00103491	0.63653	2.17246	1.90855	1.0595	1.68406	0.379093	1.65558	1.46891	1.23193	1.63785	-0.488446	-1.585	0.509316	-0.917562	0.326726	0.478973	1.37824	-1.16884
COPS5	0.277147	0.589086	0.223719	0.673863	-0.12684	0.371406	-0.137895	0.918144	0.364025	0.548497	0.234648	1.21724	0.429626	0.529482	0.410886	0.595204	-0.210101	0.222456	-0.214074	0.264135	-0.256219	-0.00545281	0.00542383	0.017629
ACTR3B	0.620437	0.846229	0.415977	0.033001	0.22768	0.0672381	-0.382206	0.0955125	0.719307	0.721792	0.631804	0.134801	0.576138	0.227266	-0.385122	0.184078	0.144754	0.244814	0.0708846	0.609529	-0.076295	-0.943917	-0.296052	-0.661661
LRBA	-0.305034	0.286996	-0.106472	0.340352	-0.349603	-0.216888	0.196866	-0.637567	-0.416476	0.243742	-0.564618	0.390721	-0.0801312	-0.0143567	0.264063	-0.381781	-0.758767	0.270969	-0.183718	0.120167	0.130659	-0.393123	0.107117	0.146067
NTRK3	-0.280655	-0.39548	0.24483	-0.0844272	-0.399553	-0.248991	-0.255114	-0.135073	0.140261	-0.290643	0.054804	0.065812	-0.278018	-0.245926	-0.431469	0.0174354	0.25973	0.334905	-0.155367	0.101566	-0.16377	0.228061	-0.0356792	-0.396683
MAP3K11	-0.735247	-0.310922	-0.208273	-0.207088	-0.0166736	-0.174642	-0.416086	-0.670846	-0.121213	-0.592202	-0.253039	-0.697364	-0.385696	-0.323644	-0.94585	-0.684688	0.00790255	-0.231161	0.369943	0.141843	-0.00796532	0.258865	-0.652971	-0.113411
RABL3	0.180425	-0.638893	0.118923	-0.128422	-0.254505	-0.0115989	-0.0904123	0.289503	0.258259	-0.292301	-0.339742	0.0848457	-0.164267	0.3043	0.28942	-0.0455879	0.0375701	0.335314	-0.0390375	-0.0748894	0.0446498	0.250563	-0.0589067	-0.222649
NDUFB7	-0.822628	-1.56063	-0.846905	-0.471561	0.103491	-0.565115	-1.21888	0.491145	-1.48503	-0.161167	-0.561791	0.293979	-0.289558	-0.550574	-0.365296	-0.591512	-0.327694	-0.665566	-0.0485863	0.340177	0.00174335	0.503362	-0.920089	-0.0178637
MYB	0.0718601	0.25781	0.678189	0.350428	0.343465	-0.0181657	0.337797	0.470345	0.048525	0.274614	0.396852	0.425147	0.467777	-0.0542999	0.509824	0.571148	-0.402808	-0.999945	0.0840162	-0.305079	0.175543	0.034716	-0.130436	0.0815866
NADK	-0.278428	-0.126107	-0.464933	-0.738777	-0.655061	-0.910406	-0.804982	-0.449627	0.186121	-0.134131	-0.406456	-0.727588	-1.01649	-0.910948	-0.616919	-0.480836	0.205831	0.327253	-0.260521	0.381557	-0.510859	-0.549719	-0.18639	-0.797473
LUZP5	1.06642	0.465949	0.0926195	0.0640971	0.55581	-0.205075	-0.25115	0.745394	0.751422	0.255592	0.864323	-0.00225649	0.803961	0.316261	0.0467862	0.689417	-0.200525	-0.129456	0.617635	0.674106	0.319116	-1.48174	0.114602	-0.192183
CDH17	-0.592119	-0.582736	-0.347693	-0.407113	-0.750684	-0.0335977	0.156411	0.0109903	-0.772903	-0.493992	-1.01877	-0.55581	-0.493834	-0.089629	-0.454368	0.188236	-0.0390965	-0.00711318	-0.204536	0.0947966	0.11938	0.467425	-0.59397	0.00706365
MAX	-1.20282	-0.345172	-0.249838	0.181665	0.0803533	-0.119992	-0.229139	0.0688848	-0.830216	-0.238392	-0.0331887	0.312457	-0.06719	-0.0440095	-0.486416	-0.0896202	0.613065	-0.0416028	-0.0911121	-0.385222	0.013057	0.245582	-0.191491	-0.00615208
TRPA1	-1.24271	-1.01057	0.324051	-0.433518	-1.61311	0.367332	-1.33923	-0.614537	-1.54403	-0.718311	-0.000999592	-0.669325	-1.49001	-0.483161	-1.74808	-0.763023	0.185647	0.148065	-0.266793	0.479056	-0.332861	0.216185	-0.104472	0.0884446
C5	0.511422	-1.32113	0.773315	-0.0781672	-1.7707	-0.111986	0.116678	0.22646	0.633427	0.0870616	0.6164	-0.296017	-0.997563	-2.34059	0.353239	0.162177	-0.068304	-0.324099	0.061657	-0.051551	0.0490232	0.545334	0.186456	-0.312098
HSA9761	0.298033	0.268128	0.651591	0.942241	0.921409	0.0889188	0.228777	0.517213	0.425567	0.307455	0.695328	-0.252745	1.39953	0.534019	0.945766	0.709435	-0.00716781	-0.256024	-0.095203	0.069649	-0.0407198	-0.338651	0.457984	-0.0166883
NDUFV1	-0.612631	-0.45178	-1.05882	-0.348852	0.531442	-0.0252724	-1.46917	-0.268889	0.00361919	-0.487114	-0.24177	-0.130892	0.553616	0.303939	-0.696692	-0.722305	-0.123914	-0.0599513	-0.21872	0.128053	-0.0445365	0.0426369	0.133056	0.393978
ERCC1	-1.22216	-0.571314	0.126004	-0.081186	0.998862	0.328439	0.31984	0.602428	-0.843435	-1.63108	0.209859	0.17923	0.85557	0.133785	0.529375	0.400165	-0.0347467	-0.79676	-1.0462	-0.653723	0.0199738	0.296808	0.260166	0.150782
PPP6C	-0.169088	-0.158283	0.397614	0.438724	-0.102086	-0.0587224	0.16184	-0.0494349	-0.26528	-0.0641615	0.232552	0.368924	-0.00488183	-0.0779579	-0.153519	-0.102939	-0.0927903	0.0381651	-0.133719	-0.0501221	0.234324	0.0769517	-0.0737911	-0.0851724
H6PD	-0.626354	-0.603743	-0.0406651	0.077169	-0.296746	-0.441429	0.33192	-0.359688	-1.2132	-0.373998	0.0738531	-0.294756	-0.445899	-0.529052	0.330226	-0.277945	0.262141	0.446596	-0.894329	0.402897	-0.338727	0.240541	-0.19853	-0.165419
HIST1H4H	0.178385	0.324506	0.214555	-0.058817	-0.0488006	0.072299	0.473361	-0.00205531	0.555207	-0.699772	-0.42342	0.7347	-0.0273812	-0.160737	-0.447923	0.628946	0.448634	-0.335991	0.0569379	-0.980958	0.0381633	0.753334	-1.40202	-0.0109289
LITAF	-0.146664	0.256461	-1.21723	-0.0670408	-0.509515	-0.507505	-0.921041	-0.70362	-0.48341	0.129235	-1.54199	0.0207551	-0.302001	-0.402045	-0.472636	-0.840076	0.457175	1.00984	0.0709666	0.160693	-0.27187	0.188606	-0.296678	-0.368009
39692	1.63324	1.15721	-0.251997	0.272172	0.113386	-0.484579	-0.0530077	0.0474238	-0.0349919	0.691495	0.343693	-0.226671	0.0694692	-0.546571	-0.0379504	-0.000187832	0.434992	0.865586	0.12745	-0.124516	-0.439017	-0.134757	0.20203	-0.369714
MOBK1B	0.134106	-0.184347	-0.124442	-0.137663	-0.342471	-0.332269	0.0164327	0.285442	0.225669	-0.0915844	0.161557	0.278435	0.111958	-0.196271	0.0112957	0.175208	0.0588337	0.0693014	0.0253361	0.224051	-0.198944	-0.0418708	-0.185812	-0.0302833
USP11	0.545544	0.244837	0.435373	0.370268	0.918672	0.123391	0.496492	0.211308	1.08883	0.401261	0.907548	1.12782	0.530047	0.593421	0.696974	0.128512	0.00204521	-1.81193	-0.661425	-0.888033	0.0981729	-0.00205006	0.718529	0.0299613
ATF5	-0.689723	-0.123767	-0.621164	-0.219282	0.10216	-0.0997749	0.30783	-0.449179	-0.174336	-0.15228	-0.000327402	0.819266	-0.10246	0.228858	-0.226352	-0.0303037	0.52714	-0.338899	0.0948585	-0.394855	-0.0761027	0.307037	-0.149493	0.0446939
SNRP70	-0.199889	-0.124791	-0.592122	0.0164154	0.0108078	-0.248786	-0.258768	-0.0385857	-0.410638	-0.0471545	0.736871	-0.350387	-0.569112	-0.318522	-0.270116	0.175628	0.113271	-0.458982	0.370539	-0.349063	0.330583	0.587373	-0.385697	-0.491842
IMPDH1	-0.0475379	0.199004	-0.0392969	-0.357086	0.18192	0.27153	0.332377	-0.468598	0.179446	0.0930176	-0.368148	-0.0801221	0.0236165	0.343839	-0.607599	0.0660061	0.0220428	-1.56819	-0.376996	-0.393578	0.0300974	0.00555318	-0.00558317	0.058659
DLEU1	0.475096	0.557685	0.325737	0.205307	0.10887	-0.130162	-0.0489246	0.413909	0.377923	1.00968	0.0970223	0.39542	0.402354	0.00318164	-0.190295	0.352817	-0.0132831	0.150703	-0.48328	0.0131091	0.148242	0.0577755	-0.334375	-0.237706
FLJ13491	-0.340689	-0.132281	-1.66293	-0.119633	0.128163	-0.0281437	0.13489	0.284771	-0.779778	-0.134524	-0.408823	0.025443	-0.0411103	-0.092788	-0.15959	-0.329613	0.135707	-0.537713	0.250169	-0.238033	0.20994	-0.0632897	-0.111571	-0.0999225
PSMB2	0.304881	0.591702	1.09458	1.06557	0.956746	0.610931	0.280591	0.439861	1.09619	0.363882	0.914959	0.581836	0.609499	0.587007	0.853674	0.888378	-0.0874409	0.348328	0.295799	0.0180835	0.0187708	-0.349157	0.259702	-0.543224
R3HCC1	-0.69289	-0.341467	-0.0872834	-0.352039	-0.433046	-0.157867	0.0117149	-0.215547	0.121924	-0.521504	-0.628022	0.63583	-0.590137	-0.435577	-0.0379901	-0.0880068	-0.756187	-0.717285	-0.127692	-0.263365	0.266211	0.220824	0.0112876	0.331251
PTGES2	0.340964	0.326532	-0.567894	0.186948	0.16027	0.0390752	-0.491807	-0.412224	-0.334484	0.073099	-0.405397	0.050389	-0.132818	0.355098	0.0544881	-0.0405888	-0.408196	0.221663	-0.28522	0.38707	-0.49676	0.385486	0.409384	-0.377515
SUPV3L1	-0.0462561	0.293346	-0.260392	-0.653656	-0.761063	-0.0116037	-0.299588	-0.483727	-0.0201199	0.198672	-0.14163	-0.338691	-0.507843	-0.343156	-0.354868	-0.731645	0.0917117	0.427002	0.507248	0.269799	-0.100981	-0.143591	-0.906402	-0.388687
FAM89B	0.686652	0.381602	-0.141085	0.892009	0.095949	-0.29635	-0.399013	0.373451	0.318639	0.302208	-0.204428	0.960644	0.434301	0.383462	-0.467904	0.162644	0.741519	0.533936	-0.171412	0.0355408	-0.08473	0.370009	-0.428325	-0.392305
TAX1BP1	0.542074	-0.483954	0.292192	0.259781	0.165429	-0.134258	0.172026	0.955863	0.722588	-0.364642	-0.0688682	-0.0237765	0.55686	-0.211865	0.117842	1.14388	0.101589	0.187255	0.0519755	0.143385	-0.13864	-0.0720523	-0.0116322	-0.0465225
KIAA1102	0.751134	0.286551	0.897737	0.121608	-0.713108	-0.279568	0.923695	-0.206597	0.337472	0.37442	0.247451	0.489369	-1.15071	-0.924385	0.585231	-0.0603989	-0.304399	-1.06718	-0.181709	-0.103021	0.414813	-0.24595	0.236246	0.226086
IFNA16	-0.254725	0.408821	0.424112	0.665167	0.0609291	0.300737	-0.205673	0.476604	0.175574	-0.027508	0.397158	0.591377	-2.87953	0.324228	0.249578	0.605597	0.943255	-0.264785	-0.350837	0.314959	0.202327	1.16702	-0.50369	-0.253923
APBB2	-0.392925	-0.0877587	-0.501384	-0.398934	-0.228004	-0.132414	0.124699	-0.391382	-0.13187	0.0527747	-0.390509	-0.0450147	-0.0112601	-0.343779	-0.0839414	0.21284	-0.379428	0.507321	-0.0869307	-0.344833	0.104175	0.15316	-0.382253	-0.112795
CRK	0.41444	0.14357	-0.242837	0.0546365	0.17896	0.174177	0.0814872	-0.331009	0.337336	0.250197	-0.252649	-0.472619	0.112084	0.0568489	-0.0399254	-0.117132	0.192794	-0.00937016	0.17386	0.467002	-0.52277	-0.0988512	-0.0326037	-0.0316859
SLC12A8	0.172194	-0.173422	0.839332	-0.60527	0.270017	1.22994	0.154316	0.315389	0.541921	0.137909	0.270534	-1.12743	0.154521	1.08526	-0.584143	0.67931	0.0125321	-0.514978	-0.358751	-0.898939	0.0964051	-0.0126914	0.0382415	0.174928
ZNF136	-0.144652	0.173103	0.153191	-0.338806	0.503923	-0.355093	-0.057473	-0.244911	-0.0202434	-0.0646071	-0.0295794	0.0840934	0.521651	-0.46197	-0.0712697	0.0751266	0.0713547	-0.323087	-0.0646874	0.307136	0.151892	0.0606392	-0.064554	-0.278282
C11orf24	-0.825809	-0.251953	0.0427886	-0.449789	-0.327704	0.599974	-0.0947449	-0.0954048	-0.634745	-0.262085	-0.140772	-0.25326	-0.215717	0.909668	-1.01448	-1.34891	0.433265	0.0964795	-0.265027	0.0881787	-0.21395	-0.0780355	-0.454807	0.0381324
NEDD9	-1.32559	-1.15704	0.0747518	-1.13323	-0.553282	-0.124442	-1.65357	-0.823921	-0.571783	-1.60493	0.265979	-0.978372	-0.56991	-0.158571	-1.43675	-1.29297	0.0368824	-0.14448	0.0281778	0.122443	-0.0903476	-0.0833427	0.126687	-0.293444
SNRPA	0.0265587	-0.0844771	-0.133003	0.167687	0.2375	0.153302	0.141314	0.0128675	-0.0793811	0.0124934	0.616504	0.0957065	0.163941	0.512721	0.244841	-0.469177	0.0347707	0.00403661	0.112457	-0.160979	-0.210431	-0.116746	-0.00405351	0.40356
COX6A1	-0.687484	-0.339228	-0.191061	-0.130426	-0.122328	0.269965	-0.0209649	0.339678	-0.105276	-0.191606	-0.375017	0.223732	-0.044343	0.181529	0.342637	0.159162	0.00511196	0.0631044	-0.417573	0.434544	-0.0871304	0.466266	-0.269235	-0.0051378
APOL3	-1.4207	0.0259597	-0.385659	-1.04654	0.379165	-0.533773	0.013099	-1.05436	-2.95165	-0.738638	-0.167618	-0.904165	0.0259484	-0.649804	0.320973	-0.465826	-0.253151	-1.57539	0.11818	0.0138592	-0.153697	0.285157	0.390789	-0.0140535
DENR	0.265272	0.0425476	0.326758	0.326243	0.382973	0.215833	0.772162	0.41687	-0.00478295	0.325022	0.259317	-0.0607613	-0.142169	0.556408	0.265207	0.508609	-0.300011	-0.190003	0.36188	0.0231185	0.41511	0.125704	-0.607979	-0.0236663
ANKRD28	0.256307	-0.233671	0.345009	0.126951	0.138595	-0.043002	0.354	0.225401	0.0555233	-0.135902	0.343147	-0.070381	0.0169812	0.246857	0.328	0.247717	0.0243085	-0.283855	-0.334597	-0.0430271	0.0695985	0.112996	-0.0249137	0.145923
CDK10	-0.739553	-0.760917	-2.0137	-0.10133	-0.166739	0.209917	-0.248773	-0.336396	-1.73805	-0.745339	-1.81417	-0.867655	-1.15367	-0.563298	-0.617994	-1.08524	-0.686904	-0.115714	-0.116852	0.254684	0.256262	-0.117762	-0.359123	0.194404
NOVA1	-0.593801	-0.637837	-1.03696	-2.23435	-0.86748	-0.586951	-1.87737	-2.01122	-1.95626	-1.05891	-0.493376	-1.13406	-2.46459	-1.95555	-0.688601	-0.133287	0.149807	-0.706941	0.11673	-1.04638	0.312631	0.481929	-0.0548905	-1.01493
MRP63	0.170094	-0.0788515	0.089979	0.0974691	0.726279	0.19128	0.359111	0.284398	0.277316	0.190411	0.433099	0.819449	-0.165013	0.401258	-0.150354	0.332529	-0.598257	-0.0147687	-0.0593813	0.0120007	0.408799	0.00843841	-0.109217	0.0433792
DNAJC15	1.74828	1.26192	-0.405952	1.2354	1.65253	0.0861343	2.3065	1.32254	2.07639	1.21139	-0.835514	0.992015	1.30986	0.0143353	2.23156	1.21756	0.120204	0.405241	-0.471574	0.788559	-0.511793	0.246342	-0.136653	-0.213495
HRBL	0.0600469	-0.497636	-0.0939832	-0.213138	-0.308724	-0.168768	-0.435678	-0.352495	-0.687346	-0.220563	-0.580499	-0.390401	-0.545646	-0.295602	-0.881668	-0.329548	0.196728	-0.151299	0.107961	-0.00787261	-0.334027	-0.338329	-0.111871	-0.0740045
WBP2	0.119635	0.401781	-0.413052	0.137371	-0.33166	-0.751059	0.0750567	-0.859436	0.0479203	-0.0891643	-0.229816	-0.304876	-0.373656	-0.127971	-0.0221202	-0.578433	0.0343698	0.00327218	-0.28298	-0.219152	0.160971	-0.0032825	-0.259897	0.266122
IGF1R	0.274064	0.509814	0.282951	-1.08534	0.0896456	-0.0650455	-0.166234	-0.0116754	0.429286	-0.611412	-0.142203	-0.870256	-0.425002	0.00964293	-1.0191	-0.248925	0.328935	-0.333665	0.159098	-0.548439	0.413455	-0.166208	-0.0612511	-0.37016
ASL	0.2848	-0.676183	-0.823214	-0.135631	0.873461	-0.108851	-0.974547	0.742354	0.112357	-0.669453	-0.26997	-0.00286243	0.298062	-0.0100865	-0.976208	0.144489	0.0923056	-0.579592	-0.252219	0.195494	-0.041443	0.449361	-0.237153	0.0397936
HUS1	0.191643	0.206382	0.127847	-0.0451858	0.357265	-0.557715	0.12211	0.602527	-0.308823	0.464016	0.297117	0.289324	-0.110247	0.0740357	-0.0454809	0.358448	0.371675	-0.623234	-0.179607	0.0734805	0.118822	-0.541247	-0.460654	-0.0206405
TMPRSS6	-0.315632	0.220048	0.387977	0.294649	0.433632	0.239449	0.278309	-0.446936	-0.106068	0.10339	0.062597	0.455365	-1.00026	0.864443	0.142099	0.162232	-0.0185272	-0.0101133	0.253707	0.235605	-0.0992897	0.738196	-0.451524	0.0100128
CYP39A1	0.424984	-0.127112	1.48119	0.324221	1.53114	0.905246	1.12988	-0.119003	1.01742	0.156681	1.46799	0.136543	1.85442	1.41614	0.893086	0.233098	0.103265	-0.478886	-0.11517	-1.47401	0.29626	-0.516382	0.338714	0.510258
TRIM36	-1.14879	-0.0289991	-0.59015	-1.56692	-1.56856	-0.860964	-0.366396	-0.339758	-1.4736	-0.126303	-0.775161	-1.09572	-1.38857	-1.09549	-0.191296	-0.38769	0.790743	0.628669	0.885203	-0.789448	-0.481947	-0.117521	-0.269766	0.105152
hCAP-H2	-0.350294	-0.529759	-0.353243	-0.120804	-0.189309	-0.284521	-0.164668	0.101752	-0.0447288	-0.230708	-0.0495135	0.277525	-0.29787	-0.102634	-0.217539	-0.433868	-0.072372	-0.00770946	-0.260005	-0.18102	0.160824	0.194905	-0.0614297	-0.117919
CASK	0.832385	0.345314	0.357333	0.855214	-0.41939	0.379117	0.155453	0.442459	-0.198168	0.181275	-0.46742	-0.334492	-0.74681	-1.14107	0.709595	0.272924	0.751525	-0.702173	-0.00813236	0.00698991	0.398123	0.253305	-0.686295	-0.925794
EREG	0.464829	1.36008	-0.577763	1.97458	2.32641	-0.278187	0.727321	1.43937	0.136658	1.77799	-1.41431	2.24017	1.83653	-2.85449	0.0334578	1.274	0.221564	-0.164836	0.634353	1.58807	-0.724839	-1.96532	0.141471	-0.652311
EXOSC7	0.248779	0.213265	0.390615	-0.226732	0.731752	0.337852	0.109089	0.232161	-0.0496563	-0.283014	0.377211	0.371117	0.476165	0.0381912	0.67332	0.201624	-0.150062	0.0664852	-0.200247	0.0383683	-0.0890958	-0.0693157	-0.0768504	0.0186726
ORC5L	1.2492	0.127349	0.384499	0.900467	0.0458117	0.742105	0.596293	0.182477	0.668889	0.660753	1.06249	0.753216	0.734392	-0.550723	0.696415	0.544468	0.650362	-0.140413	-0.637795	0.395112	-0.34282	0.163168	-0.246734	0.419538
PAX8	0.232245	-0.221622	-0.0785711	-0.111333	0.0478083	0.0917138	0.0479867	-0.166198	0.203246	-0.485492	-0.237582	-0.293839	-0.422815	0.237435	-0.368367	0.292922	0.212741	0.0845211	-0.854901	0.128553	0.0483296	-0.0419675	-0.47561	-0.151441
IVD	-0.348999	-0.742831	0.021534	-0.537544	-0.460091	-0.0747729	-0.51343	-0.3231	-0.793201	-0.293024	-0.104019	0.0364892	-0.263385	-0.00314826	-0.651442	-0.263385	-0.462508	0.110809	0.220982	0.200818	0.106991	0.136818	-0.535755	-0.0158941
BZW1	0.296642	0.284103	0.890845	0.419264	0.145782	0.297613	0.295224	0.513692	0.343097	0.247891	0.485699	0.069185	0.369009	0.454384	0.321101	0.526195	-0.0483604	0.294335	-0.162327	0.439214	-0.0785494	-0.0821681	0.0461298	0.0937452
MARCH8	-0.254848	-0.386481	-0.980704	-0.246836	-1.20274	-0.603091	-0.16838	-0.400378	-0.478858	-0.255101	-0.914471	0.0930005	-0.573763	-0.767988	0.129754	-1.0647	-0.0611988	0.242154	0.285898	-0.11511	0.0428677	-0.110661	-0.0447877	0.0470834
IL10RB	-0.52425	-0.9292	0.0388937	-0.93619	-0.179339	0.563582	-0.401849	-0.320757	-0.57983	-0.522949	-0.30966	-0.630437	0.383251	0.0399992	-0.270672	-0.12752	-0.0562977	0.0532962	0.394433	-0.155126	-0.262944	-0.218886	0.211162	0.24968
CNN2	-0.0866383	0.170516	0.37735	0.0156738	0.491505	-0.139492	0.309155	0.0681578	0.189864	0.171113	0.208869	-0.125255	0.210237	0.173234	-0.137611	0.420058	0.358864	-0.367941	0.0110317	0.139419	-0.0111552	0.18665	-0.227949	-0.24859
HIST2H2BE	-0.629775	0.34032	0.366971	1.2686	0.101284	-0.790071	1.08968	-0.677276	-0.642096	-0.0984419	0.336752	0.543226	-0.572297	-0.735836	1.24557	-0.207516	-0.0361655	0.100159	-0.23943	-0.300421	0.08975	0.0602579	-0.263028	0.0349032
FOXC1	0.192669	0.433445	0.566812	0.11611	1.36407	0.0934859	0.11299	0.318953	0.272246	0.0959686	0.0044986	-0.0886027	1.37394	0.213275	-0.987885	1.01669	0.0561699	-0.0723575	0.00239241	0.771135	0.195843	-1.11774	-0.00239725	-0.475041
MYST4	-0.225733	0.126498	-0.0147174	0.195062	-0.314099	0.128877	-0.0633315	-0.284006	-0.0628244	0.0882999	0.11619	-0.120279	-0.488164	-0.127365	-0.160779	-0.207321	0.524737	0.0727389	-0.137462	0.091394	-0.190434	0.584812	-0.181517	-0.328516
ANP32E	-0.410029	0.139338	0.919598	0.371881	0.728276	0.215198	0.609812	0.873041	-0.361017	0.143909	0.70331	0.0848843	0.940001	1.04051	0.640489	1.01863	-0.232239	-0.203207	-0.152401	0.167548	-0.0461775	0.0888893	0.507695	0.0320026
CD163	0.32384	0.770479	0.0515081	-0.433846	-0.0878813	0.292897	0.804729	-0.625586	0.299675	0.362163	-0.041425	-1.46732	-0.872775	-0.532184	0.230535	-0.600069	-0.0416003	-0.799716	0.0325812	-0.274721	0.00651486	0.189723	1.1194	-0.325536
TULP4	0.269812	0.231644	0.523454	0.168202	0.0784926	-0.367889	0.268233	0.0541242	0.0212472	0.108429	0.216852	0.0513238	-0.0921205	-0.450448	0.156878	0.0777846	-0.346454	0.203536	0.264934	-0.0350607	-0.113303	-0.271005	0.033873	0.0823748
ZNF223	-0.580869	-0.678226	0.0107947	-0.282901	-0.162243	-0.0417348	-0.265293	-0.682717	-0.494864	-0.631639	-0.227807	-0.571091	-0.351803	-0.0876643	-0.178343	-0.174133	0.270292	0.203955	0.34083	-0.021757	-0.172164	-0.434962	-0.500916	0.0212945
COL4A3	-0.516123	0.20616	-0.483417	-0.422573	-1.38212	-0.101147	-0.219529	-0.830696	-0.596808	0.182469	-0.885985	-0.4205	-0.679523	-0.630794	-0.897592	-0.277168	0.257612	-0.575793	-0.0097057	0.208227	-0.283122	0.221474	-0.683303	-0.23212
LSM5	0.819728	-0.16854	0.730737	0.32946	0.527971	0.167667	0.251033	1.11001	0.714074	0.345209	0.333552	-0.289543	0.783819	0.460156	0.413339	1.05033	-0.267955	-0.0467999	-0.131281	0.637702	0.102368	-0.174074	0.218924	-0.116247
USP24	-0.545716	-0.0214381	-0.219422	0.243994	-0.638251	-0.00299054	-0.0620935	0.531945	-0.120205	-0.0279356	-0.220461	-0.0390249	-0.0769856	-0.160523	-0.0287651	0.557012	-0.314992	-0.169125	0.266197	-0.136216	0.0967771	-0.079663	0.828128	0.145787
MLLT4	-0.726007	-0.408971	-0.616542	0.451813	-0.222438	-0.109546	0.10274	0.014286	-0.193877	-0.563319	-0.143483	-0.276345	-0.315402	-0.53334	-0.772668	0.352545	0.0364352	-0.303251	0.173455	0.0856458	-0.579561	0.324234	-0.357463	-0.761107
NDUFA4	0.190985	0.027314	0.299071	0.111978	0.360239	0.271214	0.00891526	1.0582	-0.0290685	0.273902	0.0353765	0.611605	0.662808	0.419119	0.274247	1.15689	-0.196214	-0.0246652	-0.15924	0.0240705	0.115429	0.418058	0.126399	-0.310388
CNNM3	0.235129	0.480437	-0.263456	-0.677584	0.0468019	0.116892	-0.133859	-0.366622	-0.0439341	-0.11445	0.17518	0.311131	-0.0583351	0.0983999	-0.489583	-0.0243891	0.2881	0.0865415	0.018308	0.18394	-0.213732	-0.0186494	-0.348463	-0.0518273
KIF5B	0.418613	0.336263	0.383166	0.38152	0.378826	0.148738	0.776776	0.748909	0.508973	0.91276	0.5104	0.325587	0.761218	0.252749	0.479405	0.396759	0.0297119	0.0286206	0.0172697	-0.553725	0.122995	0.0313062	-0.0263232	-0.00757672
CLUAP1	0.250196	-0.0284058	0.777777	0.364132	0.959261	0.0299158	0.643479	0.601976	0.297005	0.0718683	0.559817	0.434535	0.475052	0.392402	0.571374	0.946364	0.0357822	-0.49427	-0.0815016	0.527087	0.276458	-1.33984	0.205724	-0.645094
HLA-C	-0.210302	-0.325405	0.174062	-0.616804	0.113753	-0.0355671	-0.728464	0.0344296	-0.0310304	-0.171089	-0.144914	-0.430531	-0.263365	-0.0875792	-0.293177	-0.400794	0.049312	0.318967	-0.0569727	0.0577305	-0.159271	0.483929	-1.02959	-0.239677
PUM2	0.386883	0.365895	0.0470951	0.239274	0.163692	-0.481293	0.165855	-0.182697	0.3781	0.0751028	0.094623	0.0394686	0.113386	-0.101755	-0.0699913	0.256782	0.162921	0.212388	0.130863	-0.113746	-0.0925405	-0.10749	-0.783747	-0.0926719
CCR1	0.265363	0.202974	-0.334966	0.664302	0.495152	0.38252	1.08248	-1.51139	0.385041	0.679844	0.334747	0.328184	0.616744	0.072933	0.301753	-0.803472	-0.130206	-0.744608	0.163097	-0.551253	0.266101	0.8819	0.658505	-1.0322
TBC1D16	0.671831	1.61445	1.00017	1.1559	1.61607	1.17622	0.793656	0.756419	0.729822	1.54077	1.57217	1.62534	1.36729	1.35837	0.651573	0.387901	-0.0796234	-0.00113056	0.117582	-0.00715299	0.301204	0.569658	-0.0338108	0.00112899
RPS21	-0.529728	0.453599	0.52122	0.448067	0.419763	0.314948	0.170414	0.299546	-0.14294	0.445038	0.390958	0.818331	-0.149657	0.348029	-0.672008	0.271944	-0.520548	-0.331429	-0.172715	0.363983	0.228428	0.317482	-0.838996	0.0959874
ZNF688	-1.37969	-1.73305	-0.13207	-0.607999	-0.262512	-0.821067	-0.204183	-0.308602	-0.847842	-1.04263	-0.629963	-0.0617518	-0.420426	-0.466667	-0.771644	-0.133441	-0.529869	0.39738	-0.60118	0.765822	-0.246633	0.316663	0.883978	-0.0719163
GOLGB1	-0.114562	-0.241699	-0.127275	-0.310919	0.0876516	-0.134615	-0.321759	-0.00628451	0.0685382	-0.0231776	-0.192799	-0.13638	-0.457183	-0.0873666	-0.205732	0.0983149	0.0394242	0.171627	-0.0948111	0.302072	-0.23265	-0.200406	-0.34909	0.0553438
GTPBP1	-0.322525	-0.0813682	0.153466	-0.15553	-0.196612	0.473251	0.07377	0.139712	-0.585769	-0.134839	0.453905	-0.0640511	-0.518662	0.114656	0.138172	0.0662496	-0.0121724	-0.120123	-0.184394	0.200953	0.115815	0.560909	0.151146	0.0889698
MUS81	-0.456638	-0.342209	-0.577561	-0.0931104	0.249896	0.22447	-0.376922	-0.0869149	0.175438	-0.729166	-0.183654	-0.520271	0.325297	0.35596	-0.726447	-0.128718	-0.114551	-0.288432	0.361062	0.140165	0.00661552	0.122897	-0.227198	-0.00665982
MLL4	1.0254	0.417522	-0.289919	0.071006	-0.0805095	0.894663	0.034167	-0.671279	0.121308	-0.0542908	-0.206796	0.0975763	-0.419713	0.423906	0.0512515	-0.223347	-0.31163	-0.0803525	-0.0242201	0.235347	0.452141	0.0336281	0.511293	-0.672246
SUMO1	0.367816	0.237125	0.426841	0.0964059	-0.126966	-0.178958	-0.0608343	0.485683	-0.0767574	0.0714748	-0.0436229	0.598074	0.354472	0.171933	0.45288	0.693363	-0.0451248	-0.296959	0.218083	0.478587	0.0673827	-0.619574	-0.0794562	-0.298755
FLJ13448	-0.314412	-0.484583	0.40539	-0.12781	-0.0558357	-0.213063	-0.0407473	0.22272	-0.342487	-0.370923	0.262113	-0.4337	-0.167348	-0.303715	0.0796851	0.31165	0.0506333	-0.0766333	0.102877	-0.0920397	0.155445	-0.0533339	0.0836843	-0.239448
SYNGR2	0.865803	2.31755	0.0779687	1.25671	0.494103	-0.0321967	0.270558	-0.184743	0.133158	1.47236	0.179122	1.50447	0.361091	0.565025	0.423839	-0.479677	0.848683	0.544306	-0.353719	-0.0783256	-0.12421	-0.0891213	0.0726347	0.0779913
TLK2	0.412011	0.256784	0.164097	0.250077	0.136798	-0.150693	0.24484	-0.0252872	0.264021	0.433152	0.219692	0.692376	0.0373973	0.2311	0.10901	0.217207	0.0933158	0.133496	-0.183745	0.00204009	0.0955972	-0.388918	-0.367445	0.116849
NOL7	0.118457	0.1501	0.0472871	0.28973	0.498988	0.456938	0.0157814	0.660407	0.0358373	0.44536	0.141666	0.122609	0.623	0.507931	0.519229	0.322595	0.0363022	-0.200389	0.0297029	-0.0161146	-0.175186	-0.101608	0.21711	0.0205678
ARHGAP5	0.00279275	0.425386	0.826272	0.520237	0.301165	-0.190843	-0.0662515	0.16106	-0.893503	0.228945	0.647401	0.626949	0.093771	0.319485	-0.320342	0.20391	-0.17565	0.775534	0.584496	0.103291	0.0688432	-0.437877	-0.073935	-0.0763636
TRIP13	1.58314	1.2439	1.46921	0.569533	1.60457	0.905861	0.8327	1.73616	1.62545	1.63352	1.58173	0.807743	1.37186	1.78316	1.09073	1.2229	0.208278	-0.20006	-0.166327	0.272381	0.215884	-0.617802	0.0808646	-0.0879828
PRDM10	-0.449699	-0.284221	-0.205519	-0.200467	-0.456863	-0.183172	-0.0630079	-0.446498	-0.139865	-0.228721	-0.480935	0.179968	0.143134	-0.10003	-0.572468	-0.322276	1.04733	-0.181363	0.331566	-0.285516	-0.0917573	-0.134674	-0.0929023	0.125382
PIK3C2A	0.254328	-0.354902	0.476223	0.0294702	0.173617	0.310316	0.253133	0.699987	0.354571	0.724689	0.124717	0.0069396	0.571255	0.539422	0.679806	0.707084	-0.303355	-0.212416	0.380194	-0.460473	0.363023	-0.143721	0.125638	0.411885
TMED9	-1.04015	-0.238445	0.0655633	0.335048	0.0725001	0.399334	0.147288	0.223518	-1.07511	-0.0848458	0.141526	0.153705	0.0674247	0.260532	0.208027	0.215802	-0.383816	-0.608696	0.246366	-0.286978	0.509151	0.216367	-0.401788	-0.0587062
LOC137886	0.161841	0.0634992	-0.198553	0.43715	-0.537922	-0.0654608	0.0865759	-0.460142	-0.248975	-0.0528259	0.60727	-0.306302	-0.255753	0.18416	-0.141825	0.092376	0.33357	-0.23562	0.315558	0.567492	-0.21137	0.129802	-0.242007	-0.149199
SLC19A1	-0.0560382	0.0456639	0.206316	-0.216306	-0.0809385	-0.718084	-0.241005	0.0488347	0.495165	-0.193496	-0.15718	-0.047095	-0.548073	-0.0757828	0.02778	-0.270525	0.0112411	0.0535791	-0.450428	0.261279	-0.628903	0.471696	-0.183367	0.22915
GYS1	-0.821826	-0.759255	-0.30995	-0.413325	-0.961963	-0.291255	-0.377772	-0.682853	-1.33648	-0.42489	-0.435106	-0.52314	-0.464311	0.0681969	-0.396512	-0.456093	0.236914	-0.799541	-0.193498	0.00223292	-0.570177	0.261054	-0.00223827	0.21035
EML3	-0.617822	0.102941	-0.0855982	0.0776654	-0.066568	-0.35451	-0.11011	0.040195	0.228581	-0.527329	0.0842179	-0.639512	-0.0422775	-0.276024	-0.753617	0.359187	0.304848	-0.435769	0.0410288	-0.273838	0.151451	-0.399035	-0.304742	0.326341
PAK4	-0.0547652	-0.151593	-0.414443	-0.0768913	-0.352254	-0.136612	0.0593539	-0.198518	0.24241	0.0574809	-0.457122	-0.33942	-0.609356	-0.0302762	0.187812	-0.485451	0.0598677	0.0317125	0.0387453	0.186662	-0.0852005	-0.140317	0.139815	-0.368537
ARL5	0.61317	0.496962	0.101202	-0.0392891	0.496733	0.100077	0.277386	0.408008	0.917008	0.69082	-0.108162	0.484614	0.687347	0.485798	0.158616	0.255053	0.287851	0.603778	-0.05652	0.010604	0.0980276	-0.0453582	-0.0107176	-0.362928
LANCL2	-0.4073	-0.332971	0.254823	0.0951889	0.564849	0.587094	-0.162659	-0.452475	0.00828886	-0.185187	0.659274	0.462689	0.599969	0.453739	0.246665	-0.630207	-0.270656	-0.329845	-0.154061	0.178559	0.133464	-0.247459	0.203236	0.161874
CAPZA1	0.0732852	-0.152585	-0.976286	-0.616641	-0.444534	-0.244893	-0.580285	0.248769	-0.162255	-0.364988	-0.428498	-0.176134	-0.486815	-0.652389	-1.0895	0.172395	-0.552548	0.240235	-0.345938	0.902114	0.00309275	0.345637	-0.337185	-0.200833
OR7E47P	0.424504	-0.245749	0.242712	-0.348872	-0.274318	-0.396598	0.205019	-0.385307	0.540259	-0.0793916	0.110853	-0.830698	-0.202915	0.227063	0.227126	-1.92765	0.205262	-0.258419	0.137846	-0.613661	-0.0803034	0.113567	-0.201226	0.0743314
FLJ38984	0.579826	0.767358	-0.358194	-0.246567	0.0011097	-0.400232	-0.150511	0.10082	0.453401	0.565638	0.139746	0.791094	-0.17537	0.0261791	-0.226884	-0.0952991	-0.322464	0.283406	-0.123944	0.272104	-0.682048	0.68024	0.0877911	-0.0962466
B4GALT2	-0.0659315	0.0188093	0.0559392	-0.343438	-0.397431	-0.00759979	-0.0152644	0.113013	0.135847	0.157451	-0.0294227	-0.168363	-0.370269	-0.0229808	-0.187819	0.101248	0.286755	-0.0864005	0.0401245	-0.0388391	0.0373873	-0.240538	-0.967717	0.0752652
C5orf18	0.228932	-0.135589	0.217507	0.260144	-0.0186214	-0.388836	0.282112	-0.123812	0.0314193	0.276984	0.196095	0.312274	-0.0311193	-0.243793	0.197901	0.0099469	-0.100334	0.0398973	0.0345264	-0.372236	0.130511	0.0192265	-0.120894	0.0859123
LGALS14	-0.30242	-0.0359915	0.197811	-0.224805	-0.0694141	-0.0705352	0.0575266	-0.206415	-0.265392	0.214894	0.409344	0.0366721	-0.827093	0.198669	-0.779683	0.064166	0.42593	-0.362681	0.0326179	0.924128	-0.0337175	0.331591	-0.368485	-0.332047
TSPAN32	0.265406	-0.0907267	0.299087	-0.0517034	0.195415	0.311581	0.485916	0.341553	0.226408	0.580098	0.540118	0.484026	-2.08872	0.517202	-0.991314	0.213822	-0.11698	0.0180288	0.373966	-0.0183595	-1.05727	0.637643	-0.0495714	0.463033
HTR2A	-0.312099	-0.781821	-0.384823	-0.380842	-0.654885	-0.146988	-0.838206	-1.70703	-0.303153	-0.475957	-0.260852	-0.183882	-0.449544	-0.314653	-0.252542	0.239662	0.26591	0.146311	0.230271	-0.180652	-0.0801943	-0.60204	-1.12692	-0.107047
MMRP19	-0.232315	0.965956	1.35326	1.51193	-0.112743	-0.339058	0.128273	0.762438	-0.646744	1.06697	0.957666	1.74654	0.573478	0.324987	0.669441	0.876286	-0.491588	0.250341	0.123139	-0.00175582	-0.171045	0.0718596	-0.181329	0.00175251
PCM1	-0.389837	-0.182674	-0.0921759	-0.386754	-0.782587	-0.397081	0.00536727	0.000441215	-0.344295	-0.114635	-0.296916	-0.666938	-0.45328	-0.501601	-0.210395	-0.00074283	-0.00959707	-0.070261	0.0994079	-0.114437	0.213081	-0.107668	0.157705	-0.0980848
ARHGAP29	-0.225512	0.0176515	0.346049	-0.453138	0.35147	-0.17872	0.247928	0.0779582	0.0362187	0.157629	0.490982	-1.00182	0.344209	-0.230871	0.038055	0.604173	-0.521136	-0.637166	0.0186451	0.199735	0.719608	-0.0189987	-0.108347	0.0279996
PBEF1	0.959424	0.534024	0.201146	0.0929266	0.672058	-0.339818	-0.07004	0.814304	1.12941	0.812163	-0.0666063	0.102792	1.09011	-0.00774814	0.476406	0.729433	-0.325138	0.153234	0.0189258	0.328115	-0.348657	0.0437386	0.229086	-0.192716
ADORA1	-0.437689	-0.238437	-0.232363	-0.430897	-0.344129	-0.0377556	-0.326391	-0.129987	0.350952	-0.0323002	-0.389331	-1.27659	-0.392917	-0.226774	-0.19164	0.369809	0.284166	0.350115	-0.106515	0.192694	0.135514	-0.74087	-0.188255	-0.425028
SLC30A9	-0.534704	-0.742681	-0.090078	-0.266673	-0.256917	-0.00590227	-0.143297	-0.417339	-0.668545	-0.787706	0.00584951	0.195907	0.151223	0.237066	-0.0144703	-0.587712	-0.750287	-0.358188	0.0734754	0.178896	0.120664	-0.15645	0.158269	-0.0793043
NIT2	1.2032	1.4124	0.596242	0.694547	0.979187	0.00326398	0.262826	1.05737	1.08489	1.03297	0.643856	0.992844	1.00179	0.175334	0.936553	0.682693	0.0926587	0.400734	-0.416772	-0.0451337	-0.241606	-0.272387	0.0431844	0.0683577
AP2S1	-0.931844	-0.116971	-0.416099	0.216587	-0.207128	0.326683	-0.846689	0.282946	-0.26574	-0.114599	-0.183284	0.116169	-0.0895367	0.554396	0.464415	-0.252998	-0.235351	-0.213698	-0.707385	0.168925	-0.303658	0.34055	0.346814	0.253003
C3orf14	0.897843	0.616796	1.25016	0.881836	1.04753	0.192889	-0.769148	2.21269	0.891572	1.07009	1.52361	0.551017	0.635054	0.471193	-1.10891	1.46132	-0.0127492	-0.405723	0.142402	0.841525	-0.39661	0.345853	0.0125895	-0.322965
C14orf154	-0.180489	-0.65954	0.421192	-0.0435259	0.463274	-0.156105	-0.183792	0.461168	-0.319757	-0.567366	0.287062	-0.354692	0.671321	0.138511	0.0804637	-0.22607	-0.0326073	0.181476	-0.0119442	0.193352	-0.0201945	-0.0956727	0.244123	0.0118023
PLA2R1	0.321566	-0.933379	-1.33718	0.038856	-0.829885	0.455569	0.00747372	-1.27981	-1.20539	-0.800313	-0.0275804	-1.05479	-0.510693	-0.606889	-0.815046	0.316539	-0.826367	0.145315	-0.0806827	0.212232	-1.19199	0.357644	-0.0704428	-0.764839
ZNF44	-1.07267	0.0045571	0.30007	-0.577189	-0.0263389	0.0379196	-0.895968	-0.336216	0.496546	-0.537835	0.0234603	-1.04002	-1.02433	-0.913698	-1.14772	-0.263777	0.704547	0.164297	0.50536	0.764779	-0.584612	-0.427452	-0.414872	-0.438882
AKAP6	-0.196445	-0.564981	0.230223	-0.146335	-0.677552	-0.164864	0.170407	-0.455574	0.402157	0.94301	0.0881253	0.319977	-0.343691	-0.108277	0.00540889	0.696906	0.183738	0.575413	-0.0903477	-0.0813871	-0.0577993	0.247705	-0.0850679	-0.173575
METTL1	0.264879	0.0738114	0.84873	0.585185	0.702046	0.496434	0.625867	0.737906	0.537263	0.236788	0.643953	0.484514	0.294168	0.537325	0.394967	0.58997	0.181829	-0.195766	-0.131129	0.502565	-0.233411	-0.0554611	0.0525463	0.107466
FKSG2	-0.256467	-0.200432	0.420292	0.188875	-0.753032	-0.0450349	-0.0795868	-0.0346712	-0.27754	0.0509988	0.551832	0.324269	-0.092255	0.2002	-0.155404	0.633067	-0.0599727	0.37816	0.0565786	0.27316	-0.72753	0.780428	-0.455268	-0.141049
FRAT2	0.403167	0.533989	0.258412	0.495773	0.360094	0.0417719	-0.120629	-0.426598	0.496034	0.625441	0.266154	0.821461	0.23448	0.331838	-0.315183	0.0299566	-0.0326498	0.287532	-0.0453106	0.0126143	-0.0127751	0.0475961	-0.0572905	0.325678
SHOC2	0.178587	0.439034	0.147694	0.0959759	-0.703429	-0.334871	-0.047542	-0.116034	-0.129797	0.273865	-0.152102	0.069666	-0.382585	-0.235073	-0.507031	-0.510558	0.237564	0.507418	0.0639332	0.260022	-0.0683015	-0.167749	-0.359336	-0.424297
FLJ12118	-0.355246	0.674031	-0.164812	-0.139208	1.32501	0.468732	0.548255	0.915607	0.0811	0.00827811	-0.179452	0.281696	1.03522	0.557938	0.947368	0.262103	-0.290168	-0.450566	0.027205	-0.439125	0.116509	0.13014	-0.0279666	0.568072
ZBTB10	-0.410398	0.0533798	-0.899654	0.0524271	-1.05528	-1.13297	-0.38453	-1.1641	-0.433054	0.0799251	-0.592397	-0.10292	-1.07156	-0.64819	-0.442226	0.614309	-0.521147	0.00196562	0.0168642	0.462957	-0.075991	-0.00196871	0.0187675	-0.41459
TMEM70	-0.487366	0.726482	0.53081	0.780404	-0.0532555	0.482722	0.0501941	-1.45032	0.506008	0.358947	0.708885	0.845536	-0.671569	0.391665	-0.00542566	0.0632905	0.324025	-1.38613	-0.204402	0.248294	-0.133406	0.272643	-0.0276922	-0.00699787
HSPA8	0.523135	0.274826	0.120752	0.0961089	0.653886	0.115378	-0.57757	0.748812	0.7699	0.360377	0.0673208	0.96773	0.390964	0.320705	0.0631505	0.509794	0.323707	-0.108886	-0.0146362	-0.0137235	-0.104924	0.122347	-0.069384	-0.0473074
FLJ13149	-0.213574	0.129119	-0.0312128	0.0772862	0.180813	0.097871	-0.0184127	-0.281659	-0.219865	-0.323674	0.103016	0.276855	-0.0173046	0.253953	0.19118	-0.601578	0.246029	0.199781	0.0516969	0.242376	-0.0545168	-0.954264	-0.3621	-0.0653449
EIF4E	-0.401569	-0.0382041	0.245495	0.307317	-0.364473	-0.128347	-0.108948	0.0659571	-0.270921	0.0238251	-0.260563	0.0632912	0.0368515	0.169558	4.78018e-05	0.19701	-0.0937403	-0.332697	0.190083	0.365313	0.122875	-0.116303	0.184438	-0.147583
CSNK1D	0.115112	0.229279	-0.607304	0.269121	-0.0066804	-0.173472	0.0649917	-0.328846	-0.288395	0.0239259	-0.279365	0.283902	-0.391784	-0.0543565	0.0424312	-0.539811	0.322986	0.263462	0.0140468	0.0546542	-0.203532	0.0289703	-0.316192	-0.203083
MGC2654	0.39428	0.590635	0.313093	0.700655	0.558827	-0.0329088	0.676736	0.319366	-0.044371	0.234949	0.511408	0.523439	0.182297	-0.115827	0.983652	0.153943	0.599008	0.299713	-0.0721573	-0.0169017	-0.00155946	0.306689	-0.0630337	0.00155626
KIAA0746	0.381189	0.379287	0.0974894	0.429082	0.176304	0.277897	-0.276724	-0.121255	0.0706054	0.161602	-0.164271	0.605742	0.0182688	0.278218	-0.0395182	-0.318702	0.236696	-0.189141	0.00812393	-0.268862	0.109839	0.157	0.0236004	-0.308402
ZNF45	-0.901764	-1.55116	-0.690475	-0.461787	-1.16913	-0.165734	-0.408718	-1.30824	-0.069324	-1.56901	0.13554	-1.04264	0.158146	-1.0612	-0.909595	-1.00525	-0.0312867	-0.434183	-1.40448	-0.151014	0.0854177	0.297245	0.308692	0.102726
LARP4	0.028714	0.110816	0.535656	0.0583192	0.410671	0.160062	0.496322	0.629422	-0.187454	0.143484	0.441477	0.102857	0.717169	0.268411	0.354021	0.83449	-0.0388469	-0.00117198	0.233153	0.701226	-0.0821463	-0.475688	0.320516	-0.199861
RGN	0.260525	0.381132	-1.62862	-1.36315	-0.906147	-2.42182	-0.220005	0.552929	-0.487894	0.427923	-0.250436	0.33912	0.165197	-0.282207	-0.516051	0.223813	-0.051952	-1.82684	0.187455	-0.694874	0.581668	0.0263505	0.421165	-0.0270639
PARVA	-0.876254	-0.706397	-0.0168757	-0.0800852	0.347964	-0.263111	-0.299418	-0.3524	-0.228946	-0.134803	-0.302757	-0.857736	-0.0955907	-0.333036	-0.0147588	-1.0526	-0.217923	-0.660748	-0.106929	-0.190247	-0.14933	0.0113657	-0.0300524	0.065105
RABEPK	0.18873	0.1541	0.485203	0.348478	0.534839	-0.0997025	0.137846	0.284545	-0.0867627	0.226453	0.0737688	0.333492	0.307078	0.28525	0.500512	0.50667	-0.0794908	0.0246625	-0.362341	-0.242507	0.188779	-0.025286	0.244438	0.208071
FUSIP1	0.449119	0.56596	0.237593	0.119899	-0.709265	0.049743	0.0996393	0.447012	0.232768	0.0919299	0.477539	-0.460272	-0.581381	0.324607	0.371049	-0.270657	0.310019	0.349369	0.134889	-0.0214345	-0.119355	-0.498781	0.464446	0.00384877
LRCH4	0.0949798	0.23703	-0.00611622	-0.353662	-0.307828	-0.402024	-0.431361	-0.313669	-0.229061	-0.118414	-0.392784	-0.499423	-0.451856	-0.719909	-0.59226	0.0687205	-0.0649487	0.103368	0.187387	0.243551	-0.038057	-0.131585	-0.168729	-0.128965
CSTF1	-0.126958	0.353285	0.384953	0.755299	0.884087	0.20668	0.012947	0.149414	-0.230897	0.0607033	0.57997	1.16609	1.0881	0.420118	0.395154	0.0449951	-0.129476	-0.342063	-0.0658062	0.104269	-0.401207	-0.0155125	0.24779	-0.0179088
SFRS11	-0.717008	-0.0200237	-0.0628611	-0.10405	-0.941481	-0.410191	-0.0521262	0.234689	-0.432863	0.158093	-0.593017	-0.397629	-0.961868	-0.714657	-0.396887	0.157999	-0.0527326	-0.234585	0.200232	-0.153529	0.283955	-0.56818	-0.0870026	-0.227113
NMI	0.420545	0.148862	0.676235	-0.0589759	0.220334	0.555929	0.647001	0.984971	0.671176	0.238086	0.485849	0.169011	0.642413	0.547953	1.04464	0.702075	-0.307585	0.308734	0.0535476	-0.448671	-0.148943	-0.0565774	0.148384	0.385893
EIF2B5	-0.0795236	-0.0874784	-0.659039	-0.399735	-0.0222663	0.0239264	-0.27067	-0.116867	-0.231562	-0.216853	-0.193633	-0.333733	-0.481502	-0.478765	-0.0703074	0.124098	0.0632637	-0.0351468	0.0393589	0.0339524	-0.0571037	-0.252148	-0.324166	0.072915
SYPL1	0.300881	0.311143	0.476291	0.339239	0.19395	0.0285709	-0.132611	0.143435	0.446585	0.414495	0.270662	0.650618	0.327479	0.144301	-0.337073	0.437201	-0.0850069	0.187839	0.0489502	-0.166333	0.0994319	0.254371	-0.0275889	-0.157863
MEF2B	-0.218794	-0.0416333	0.489934	-0.305266	-0.0637663	0.109621	0.0573573	-0.603949	-0.0386452	-0.907671	-0.0580847	0.052103	0.0400946	-0.0771014	-0.539911	-0.0290324	0.0190943	-0.268884	0.0733015	-0.143872	-0.290955	0.475944	0.392787	0.128641
ZNF232	0.196706	-0.384476	-0.390527	-0.809195	-0.45319	-0.364886	-0.0556852	-0.0636014	0.274775	-1.26153	-0.0982835	-0.709211	-0.730214	-0.313117	-0.00452025	-0.198475	-0.0823886	0.0367649	-0.0266579	-0.220174	0.378166	0.0727293	-0.597621	0.0259652
NHLRC2	-0.0936101	0.0347025	0.00414964	0.0386895	-0.763747	0.0402355	-0.0200106	0.203734	-0.620667	-0.130051	0.0101871	-0.0394333	-0.256154	0.212362	-0.184085	0.518111	-0.766847	-0.381911	0.337133	-0.328365	0.320976	-0.0996427	0.693063	0.0906076
DCTN5	-0.0971246	0.0444052	0.148866	0.586957	0.487983	-0.0941508	0.295976	0.123745	-0.174219	0.301964	0.214978	0.820829	0.48625	0.0943076	0.379106	-0.081072	0.371613	0.170536	-0.201747	0.0216225	-0.0181783	0.0279014	-0.0125789	-0.113141
COL2A1	-0.144623	-0.1685	0.142478	-0.738237	-0.208003	0.609469	-0.503252	-0.977581	-0.316438	-0.100207	-0.0614162	-1.89535	-1.00301	-0.355371	-0.846809	0.284625	-0.0172203	-0.399165	0.567338	-0.00617985	0.841014	-0.190004	0.566038	-0.318708
UGT2B15	-2.0747	-1.71194	-0.295061	-1.64433	-1.76646	0.258699	-1.04701	-0.369455	-1.15096	-1.49453	0.0116836	-2.18342	-1.98555	-0.329715	-1.63323	0.0314623	-0.129613	0.290059	0.395892	0.996663	-0.603386	0.715052	-1.70875	-0.571957
SCN11A	-0.586595	-0.368471	0.3373	-1.69601	-0.406511	-1.8357	0.113268	0.363399	1.03447	-0.0918752	1.10488	0.645142	-0.562321	-0.395387	-0.120526	0.0108857	-0.511171	-0.306427	0.626257	0.106572	0.450175	0.266058	-1.11345	0.675634
GALT	-0.0329591	-0.160625	-0.423975	-0.323041	-0.221812	-0.754078	-0.120337	-0.0807727	-0.0266003	-0.721674	-0.788677	-0.212994	-0.0181842	-0.192735	-0.674739	-0.510653	0.410379	0.253491	0.0614522	-0.117252	0.129356	-0.116974	-0.465207	-0.0654778
SUPT5H	-0.314455	-0.077312	-0.433987	-0.252372	-0.102381	-0.140716	-0.0919343	-0.104391	-0.298538	-0.503497	-0.283195	-0.285646	-0.477203	-0.132513	-0.227329	-0.563718	-0.435074	-0.317743	-0.10756	0.158664	0.19898	0.0971065	-0.152777	0.169773
NEDD4	1.45727	1.03498	0.251267	0.97187	0.456283	-0.193715	0.0873017	1.00336	1.29565	1.13859	-0.726173	1.28609	0.827826	-0.315613	0.77178	0.960389	0.182075	-0.0215111	0.563883	-0.423707	0.0210585	0.128868	-0.0688508	-0.0476878
HEMK1	-0.296852	-0.24707	-1.11802	-0.0138686	-0.314748	-0.0247568	-0.193477	-0.255103	-1.63704	-0.760771	-0.492323	-0.219653	-1.06192	-0.21644	-0.123747	-1.02966	-0.450451	-0.0658072	-0.651106	-0.11879	0.107571	0.126813	-0.11381	0.288204
EIF3S12	-0.309636	-0.248912	0.0730783	-0.28476	0.64396	0.111126	-0.513693	0.239832	0.0189085	0.0549793	0.200755	0.274566	0.600919	0.0963761	-0.10254	0.122181	-0.0344052	-0.0318708	-0.371699	0.101912	-0.126307	0.387988	0.0538085	-0.0219077
PCYT1A	-0.0751426	0.144151	1.29399	0.38249	-0.0461091	0.184474	-0.0880376	0.554411	0.390583	0.353298	0.351342	0.837373	0.637646	-0.0446349	-0.337536	0.921113	-0.669336	-0.362211	-0.0175611	0.966794	0.18601	0.0734415	0.363164	0.0328734
NMD3	0.702742	0.843271	0.938731	0.705821	1.01973	0.549794	0.0708344	1.18504	1.22589	1.05884	0.728059	0.529633	1.35365	0.572457	0.403483	1.03729	-0.0792475	0.433564	0.836449	-2.89755	0.0158208	-0.0528456	0.740123	-0.0160747
THRAP1	0.622552	0.604177	-0.05949	0.740162	0.214261	0.0771604	0.112726	0.233653	0.733027	0.669818	-0.0859924	1.03996	0.593753	-0.0965173	0.424676	0.228833	0.600023	0.503788	0.28908	-0.421293	-0.156427	-0.180359	-0.127698	-0.0155774
ALDH18A1	0.873235	1.05118	-0.0559891	0.700719	-0.608188	-0.00543237	-1.05786	-0.334892	1.05952	0.917121	-0.604281	0.809822	-0.348015	-0.103692	-0.402473	0.167972	0.381534	0.659234	0.0116424	0.635996	-0.702744	-0.0117785	-0.413894	-0.504965
PPFIA1	0.19374	0.283538	0.0248053	0.266477	0.359847	1.208	-0.0500812	0.0164037	0.253496	0.520155	0.175177	-0.0447321	0.43973	1.37583	-0.178667	-0.115081	0.106097	-0.0123411	0.121674	-0.0255662	-0.101183	0.043552	-0.101555	-0.244671
ZFP36L2	-0.718338	-0.519622	-0.473515	-0.469452	-0.00194769	-0.745782	-0.188724	0.0647485	-0.0746468	0.0893026	-0.247371	-0.175219	-0.245353	0.140808	-0.692986	-0.396657	-0.591814	0.0375786	-0.253885	0.262716	-0.240574	0.282522	-0.316003	0.0743226
CHGA	-2.26171	-2.58312	-3.47159	-3.05033	-2.18225	0.0920682	-1.98577	-2.77441	-2.79087	-1.91626	-2.49649	-2.00841	-4.04358	0.576598	-2.84002	-3.08898	0.699878	-0.516862	0.0607903	-0.56776	0.497895	-0.0647264	-0.437146	0.324142
WRB	0.876686	1.15284	-0.0173924	0.58415	0.476197	0.210544	-0.260183	0.427401	0.884748	1.12419	-0.265914	-0.0364414	0.707129	0.745219	-0.00199182	-0.0539185	0.563276	0.596278	-0.116552	-0.589406	0.0767896	-0.0831799	0.243733	-0.2725
SLC7A5	1.84854	1.78335	1.04952	1.92734	1.58648	1.01661	1.64393	1.38889	1.76553	2.14153	0.911833	0.92521	1.80009	1.14398	1.51379	1.1282	0.339362	-0.222915	0.0322838	-0.323947	0.412076	-0.0446185	0.771691	-0.0333613
MSRA	-0.330639	-1.08827	-0.25782	-1.11802	-0.499789	-0.675539	0.398831	-0.499408	0.0191807	-1.13297	-0.588405	-0.874107	-1.11956	-0.234447	0.306713	-0.626838	0.0114099	0.243138	-0.156115	0.259647	0.161549	-0.0115424	-0.233357	-0.331416
SNAPC3	-0.708102	-0.338518	-0.164722	-0.172895	-0.0294826	-0.434097	-0.220812	-0.0713452	-0.200185	-0.369406	-0.291401	-1.18299	-0.0252483	-0.169222	-0.452409	-0.264951	-0.0822446	-0.146071	0.00973761	-0.216086	0.122897	0.0316438	-0.154181	0.118196
HPS1	-0.067189	-0.145807	-0.0372773	-0.195146	-0.208036	-0.0655655	-0.139598	-0.22692	0.313101	-0.0602697	-0.207346	-0.299808	-0.555509	-0.124335	-0.618863	0.124281	0.127181	0.0797195	-0.0441577	0.120835	-0.161713	0.214992	-0.138872	-0.235107
AP3M2	0.547037	1.0624	0.508484	0.399615	-0.159673	0.484577	-0.598748	0.104586	0.273926	0.811529	0.49694	0.661334	-0.089188	0.292296	0.131318	0.0683782	0.343788	-0.106766	0.0964583	0.213699	-0.536937	-0.245413	-0.345781	0.156201
MSH5	-0.282228	0.225478	0.0814422	0.0239027	-0.0218413	0.0977907	0.0731906	-0.0481849	-0.424265	-0.655027	0.0647146	-0.216118	-0.0989151	-0.486333	-0.258254	0.309771	-0.222861	0.0678203	0.029408	0.22185	0.318711	-0.329647	-0.200464	0.423607
DECR1	0.263485	-0.215707	-0.954616	-0.597047	-0.17971	-0.427576	-0.301531	-0.247239	-0.0535588	-0.0993983	-0.238962	-0.221667	0.0837032	-0.743	0.16528	-0.848589	0.0238552	0.484028	-0.274921	-0.14098	-0.0244371	0.431237	-0.480915	0.327396
ARMC6	-0.224015	0.294208	-0.226473	-0.280615	-0.118821	-0.048457	-0.0208415	-0.243619	-0.216822	-0.194483	-0.277674	0.381784	0.453824	0.0693301	-0.578922	-0.359934	0.0476204	-0.288424	-0.102771	-0.0500015	0.247554	-0.382827	0.198271	0.0947963
C12orf22	0.330278	-0.0363001	-0.00544454	0.422219	0.228351	0.0803825	0.467433	0.16782	-0.154595	0.0629227	0.234337	0.124684	0.632899	-0.358899	0.277721	0.329146	-0.240083	0.276997	-0.155637	0.24133	0.0611548	0.0184198	-0.0187654	-0.0886983
PSPH	-1.25266	-0.97415	1.61428	0.463893	0.19934	0.646828	0.399827	0.350479	0.830946	0.735214	1.63618	0.45523	0.511257	0.476522	0.380031	1.36044	-0.128886	-0.915687	0.241175	-0.628568	0.107399	-0.676981	-0.171281	0.370347
SOCS5	0.201409	-0.567878	0.423484	0.280631	-0.176449	-0.188836	0.631405	0.0114046	-0.06248	-0.203992	0.0271062	-0.0899635	-0.0996335	-0.586004	0.236249	0.622306	-0.251762	-0.532665	0.178754	0.181799	0.196891	0.0817342	-0.242561	0.0977081
C22orf5	-0.248527	-0.249035	-0.192773	-0.390547	-0.19172	0.339378	-0.147916	-0.133181	0.167809	0.354708	0.0730388	0.259707	-0.60626	0.0623395	-0.802871	0.13702	0.21734	-0.339323	-0.0285006	0.174615	-0.161175	0.779142	0.0277099	-0.492255
ASXL2	0.478303	-0.0537322	-0.107902	-0.358736	0.0778256	0.105577	-0.155267	0.243486	0.799412	0.265025	0.199876	-0.0635304	0.570665	0.0402746	0.144871	-0.292181	0.242406	0.220281	0.179033	-0.451893	0.0358565	-0.0763817	-0.0915281	-0.0371906
ME3	-0.302905	-1.24197	-0.936143	-0.638553	-0.152982	-1.428	-1.04873	-0.529605	-0.0204543	-2.72686	-0.613802	-1.14047	-0.402775	-1.44157	-0.791405	-0.897446	0.115833	0.224348	0.0455004	-0.491678	-0.23499	-0.177484	-0.0476705	0.395316
SMARCD1	-0.166413	0.267651	0.376686	0.284403	-0.3289	-0.250206	0.211521	-0.139482	0.269558	0.087282	0.0586233	-0.0746812	-0.288114	0.149862	-0.230646	-0.0601946	-0.0364035	0.160223	-0.234013	-0.106486	-0.0102966	0.393344	-0.143208	-0.103231
TRAF6	0.137787	-0.414528	-0.261517	-0.109835	0.354028	-0.331194	0.404781	-0.190534	-0.0238252	-0.302888	-0.0673971	0.553078	0.565152	-0.343026	-0.0563088	-0.0355541	0.105467	-0.156852	-0.00026301	0.000871755	0.000262822	-0.285361	-0.0893369	0.230081
LDHA	0.173743	0.299263	0.284654	0.307204	0.115886	0.230374	0.349562	0.342771	0.609031	0.371743	-0.0730914	0.678152	-0.0555897	0.164395	-0.247411	0.425921	0.0565305	0.423649	-0.0599181	0.362423	-0.225942	0.235151	-0.757571	-0.378782
LOC171220	0.382842	-0.183033	0.311253	0.0328942	0.340038	0.381868	-0.375757	0.758644	0.466307	0.104968	0.144861	-0.694044	0.45979	0.300081	-0.00142718	0.759038	0.0812951	-0.332793	0.34111	-0.266767	-0.0759829	0.0706159	0.343676	-0.270032
PMM2	0.404467	0.47162	-0.330409	0.727354	0.904043	0.00967835	0.157707	-0.613327	0.398756	0.559398	0.0307899	0.41272	0.361207	-0.111092	0.44067	-0.441617	0.312813	0.318484	-0.190646	-0.0381984	-0.222006	-0.235219	0.0367926	0.596225
ATP5G2	-0.258012	-0.334829	-0.668297	0.183735	-0.721626	0.157371	-0.445058	-0.626675	-0.20488	-0.296981	-0.0235223	0.746696	0.131687	-0.292327	0.45395	-0.258228	0.313252	-0.905458	-0.327907	-0.343399	0.541831	-0.0129115	0.157552	-0.1697
LOC400451	-0.820358	-0.750543	0.428966	-0.136394	-0.658496	0.539094	-0.500076	-1.2977	-0.367734	-0.0507576	0.237433	0.0203853	-0.857025	0.598568	-0.409086	-0.876091	0.0276093	-0.0917356	-0.148214	0.0429336	0.321819	-0.257417	-0.104164	0.303032
CPSF3L	-0.501465	0.200555	-0.668564	-0.550597	-0.0648039	-0.277878	0.0236295	-0.411969	-0.762616	-0.418366	-0.220191	-0.18552	-0.422057	-0.396666	-0.248389	-0.198447	-0.00285102	-0.032343	0.284268	-0.124322	0.00284303	0.204488	-0.21692	0.215981
ILVBL	-0.241357	-0.175168	-0.70551	0.259749	0.105593	-0.241892	-0.83543	-0.344449	-0.72751	-0.949496	-0.042717	0.377926	0.111886	-0.0938662	-0.492105	-0.274142	-0.0148399	-0.114939	-0.0473394	0.205321	-0.215117	0.494683	0.268228	-0.0366701
NPTX2	1.64707	2.91725	-0.435331	3.6168	-0.251257	0.106727	0.824406	-0.860722	1.52357	2.45042	1.01628	3.91975	-1.77114	-1.07315	0.30143	0.597415	0.596241	-0.372465	0.501741	0.380171	-1.39279	-0.140674	0.123303	-1.09055
MEF2C	-0.887365	-0.939924	-1.42981	0.0144254	-1.94967	-0.374888	-1.13709	-0.874268	-1.43774	-0.570997	-0.872435	-0.615249	-1.73124	-0.923217	-1.32202	-1.5958	-0.693889	-0.120982	-0.62184	0.45258	0.0379525	0.240465	0.364206	-0.273126
STK3	0.58429	-0.461493	0.145889	-0.287563	0.221974	0.709766	0.441875	0.840214	0.126645	0.901603	0.505299	0.11877	-0.156729	-0.0158893	0.476739	0.402749	-0.0545526	-0.233325	0.414665	-0.79002	0.0854321	-0.0293941	0.856202	0.0117575
ARL6IP2	-0.171494	-1.51624	-0.248058	-0.0732278	-0.458934	-0.292538	-0.198837	-0.232589	0.44357	0.155299	-1.07037	-0.00699301	-0.645638	-0.395973	-1.22817	0.0948107	0.204154	0.36187	-0.213166	0.345688	-0.326384	0.255735	-0.853573	-0.0603215
ELF2	-0.0140362	-0.363708	-0.367355	-1.45394	-1.6054	-0.268358	-0.247731	-0.260418	0.109539	-0.962467	-0.538841	-0.0626867	-0.596564	-0.700023	-0.190379	0.0906698	0.218107	0.297935	0.341819	0.0448712	-0.121721	0.0271656	-0.223095	-0.025959
PLSCR1	0.166578	0.19868	0.402338	-0.932052	0.214772	0.346667	-0.32209	0.755176	0.102522	0.572745	0.24441	-0.878999	0.458853	0.0953793	0.185295	0.450303	0.0156927	0.0638066	0.284014	-0.149622	-0.0565685	0.0276314	-0.134484	0.233558
CCL5	-2.31573	-1.53443	-1.2291	-1.43897	-1.33682	-0.0910734	-1.11508	-1.1244	-1.25201	-2.33634	-2.00342	-1.09132	-1.66011	-1.68307	-1.78587	-0.959965	-0.140003	-0.549947	-0.0403079	-0.610387	-0.116869	1.92845	0.608978	0.374364
MVK	0.406589	0.528308	-0.111406	0.312921	-0.279257	-0.109084	-0.0809861	-0.0652491	0.06259	0.0411542	-0.220352	-0.100849	-0.577355	-0.196416	-0.354314	0.606178	0.327057	-0.0201469	-0.118358	0.0389912	0.423747	0.260016	-0.280975	-0.335719
MYO1C	-0.382516	-0.20107	-0.46237	-1.6443	-0.440915	-0.221092	-0.18151	-0.789371	-0.334631	-0.223956	-0.857137	-0.698703	-0.28499	-0.344005	-0.473629	-0.25193	0.0957756	0.257781	0.211707	-0.0113972	-0.25258	-0.0350921	-0.0972796	-0.246608
DDX48	0.677889	1.0027	0.627744	1.03748	1.0197	0.184933	-0.00478906	0.953102	0.764671	0.991886	1.04772	1.37247	1.05809	0.347366	0.656286	0.707991	-0.00877157	0.339206	-0.0667073	0.226701	-0.051466	-0.447925	0.350221	0.00869477
PSMA3	1.16448	1.03647	1.50666	1.00643	1.13401	1.2048	0.471298	1.54345	1.10678	1.40733	1.73712	0.904435	1.79341	1.54669	1.60555	1.08745	0.00476499	0.49542	-0.0532418	-0.427238	-0.459393	-0.00478834	0.992926	0.201586
40787	-0.458237	0.161399	0.13562	0.41659	-0.709195	-0.233905	0.161149	-0.433695	-0.0524482	0.282261	0.290638	-0.428002	-0.511986	0.173025	-0.035022	-0.0316675	0.341992	-0.113959	-0.0553291	-0.313314	0.143223	0.368195	0.152542	0.0207495
TEX261	0.247015	0.860699	-0.265437	-0.0378603	0.275825	-0.270081	0.451491	0.0665969	-0.0232128	0.285739	0.0915546	0.713013	-0.392003	0.655113	0.164307	0.0862947	0.0177197	0.212349	-0.512599	0.205384	0.436896	-0.0998902	-0.300258	0.16741
TSTA3	0.192261	0.703706	1.29791	0.357299	0.763993	1.89239	0.473801	0.167827	-0.105577	-1.16987	1.07806	0.68078	0.555168	1.9838	0.507093	0.0485166	-0.00182975	-0.751596	0.11321	-0.130795	0.317232	-0.0254776	-0.347998	0.16327
NUBP1	0.184771	-0.234375	-0.0560397	0.0991806	0.158824	0.0286998	0.577814	-0.104866	-0.0296183	0.0466961	0.176186	0.0293554	0.777411	0.105744	0.674528	-0.0632348	-0.256875	-0.105537	0.0103546	0.204149	0.152297	-0.12762	0.0518186	-0.0104625
DTL	1.37441	0.332783	1.41539	0.484901	1.0662	0.595641	0.289399	1.8626	1.00847	0.960682	1.50834	0.798005	1.1482	1.43658	1.27741	0.98468	0.0714185	-0.168409	-0.219332	0.304524	-0.0769152	0.619602	0.420538	-0.175411
C18orf10	-0.209862	-0.36596	-0.761682	-0.479631	0.0549892	0.123662	-0.0549608	0.275153	-0.0711154	-0.0347596	-0.136834	-0.142466	-0.222484	0.0916971	-0.0137486	0.325867	-0.423306	-0.121047	-0.145868	-0.228323	0.0851667	0.47755	0.0388591	0.140279
PSMD5	-0.330113	-0.313625	0.0108771	1.12774	-0.328322	-0.230843	0.0105594	0.924296	0.815767	0.409887	0.0451045	0.749515	0.548118	0.239445	-0.483123	0.539969	0.734278	-0.231719	-0.109643	-0.174662	0.169072	0.174626	-0.288655	0.445267
GGA1	0.321867	0.494396	-0.555319	0.157315	0.379701	0.225659	0.277036	0.148196	-0.228398	0.146373	-0.167958	-0.0684256	0.0838603	0.384227	-0.257262	0.403135	0.736024	0.215854	-0.362854	-0.251087	0.393332	0.0188181	-0.761831	0.0056064
ZBTB40	-0.209036	0.0680741	-0.0377712	-0.626778	-0.376705	-0.0899182	-0.0807404	-1.15681	0.225043	-0.0881278	-0.0748271	-1.07489	-0.471697	-0.126563	-0.0244291	-0.301526	-0.0850241	0.152012	0.187479	-0.0739127	0.416291	-0.192883	-0.0872058	-0.400984
COL16A1	0.458565	0.0203411	0.364235	-1.05453	-0.766875	1.91081	-0.298407	-0.31348	0.518853	-0.606158	0.306611	-1.05842	-0.884179	0.165715	0.134472	0.35956	-0.471425	-0.357769	0.197148	-0.0824396	0.250494	0.076158	0.361808	-0.322943
MICAL-L1	0.145067	-0.246408	-0.497836	-0.322144	0.145955	-0.857314	-0.535412	-0.252632	0.063431	0.527188	-0.106193	0.255061	0.344993	-0.456516	-0.765626	-0.607943	0.0593854	-0.315077	0.192934	0.744568	-0.305927	0.224629	-0.144611	-1.06095
CABC1	-0.323928	0.483765	0.331428	0.341363	0.553275	-0.0476094	-0.131235	-0.0382243	-0.696969	0.179999	0.241937	0.713942	0.175107	0.307499	-0.13629	0.065139	0.0465966	0.0554482	-0.115324	-0.264575	-0.154685	-0.0488747	0.0807376	0.287436
VDAC1	0.233442	0.385973	-0.0183562	0.275632	0.182397	-0.176924	0.0112104	0.358674	0.101788	0.598354	0.14292	-0.495178	0.256521	0.122929	0.431723	0.19301	-0.210061	0.458764	0.0797469	-0.150289	-0.0754467	0.321023	-0.277873	-0.371313
GSTM2	-0.179484	-0.149402	-0.33371	-0.496301	-0.633213	-0.043065	0.00479085	-0.340021	0.102252	0.0452703	-0.553402	-0.232305	-0.645654	0.00377538	-0.557185	-0.0903598	0.0278328	0.275834	-0.149745	-0.0286304	0.290593	0.51885	-0.138857	-0.191812
C14orf45	-1.18223	-1.37408	0.16769	-0.768153	-0.925066	-1.01161	-0.422986	-1.07002	-0.32222	-0.697835	0.00219402	-0.698086	-1.00687	-0.779703	-0.597057	-0.259002	0.48651	-0.0364095	-0.129501	0.183334	0.242578	0.0351307	-0.337026	-0.15328
MLSTD1	0.0900543	-0.477492	0.293881	0.601188	0.110763	-0.134329	-0.185608	0.632726	-0.742574	0.6745	0.471927	0.512709	0.201012	-0.140155	-0.127862	-0.0508928	0.582191	0.225576	0.0318329	-0.0328787	-0.560173	-0.376435	-0.756364	0.466481
GPI	0.399333	0.0230715	0.0153895	0.438484	1.05972	0.191318	-0.167532	0.2066	0.842783	0.253669	0.467657	0.645199	1.01499	0.826294	0.564085	-0.124541	-0.449309	-0.341927	-0.484749	0.212542	-0.139173	0.200031	0.206723	0.122148
TK1	0.732646	0.852232	0.820242	0.548364	0.259936	0.0676402	0.108097	0.497943	0.474038	0.882323	1.07298	0.593246	0.240935	1.03128	0.198496	0.240674	0.0738781	-0.813656	0.00639274	-0.360149	0.332365	-0.00643291	0.465697	-0.383558
FLJ11193	0.322992	0.297903	0.237465	0.0981979	-0.0263785	-0.0155001	-0.153813	-0.15433	0.307945	0.260189	0.00631954	0.549671	0.570833	0.0197857	-0.0233124	0.160881	-0.0581763	0.174786	0.0549775	-0.209571	-0.520089	0.198366	0.284132	-0.143644
RPL30	0.200968	0.350608	0.116516	0.459391	0.146922	0.0988548	-0.0186639	0.292584	0.715252	0.492743	-0.18507	0.856101	-1.81337	0.143743	-0.0831261	0.500341	-0.0796451	0.24083	-0.428379	0.241071	0.0737665	0.164765	-2.00607	-0.331935
ABCG4	-0.144291	-0.315126	0.106721	-1.09922	-0.409134	-0.321482	-0.288691	0.0717843	-0.50535	0.191952	-0.709878	0.00848273	-0.388664	-0.355204	-0.31867	0.074172	0.0742406	-0.369904	0.213126	0.423299	-0.184667	-0.137745	-0.0801979	0.11187
HADHSC	-0.154559	-1.02334	-0.0911463	-0.622492	-0.524111	-0.391686	-0.565696	-0.190902	0.0490442	-0.979181	-0.342539	0.122366	-0.362822	-0.160132	-0.311882	-0.301647	-0.360499	-0.00306587	-0.0998263	0.21852	-0.21185	0.053646	-0.286364	0.102338
MR1	0.00974788	0.19916	0.58239	-0.154211	0.321443	0.204642	0.436821	0.418492	0.526126	0.159268	0.0799241	0.301347	0.147152	0.193895	0.247705	0.309628	0.318778	-0.0768594	-0.158777	-0.399833	-0.100577	0.122487	0.294889	-0.109573
C9orf28	0.025438	0.956742	-0.660094	0.241636	0.184469	-0.290668	0.0266702	-0.260841	-0.337438	-0.0528658	-0.293485	0.155047	-0.301152	0.386608	-0.037121	-0.620917	0.703936	-0.0975668	-0.376832	0.339229	0.113384	-0.371205	0.0174727	-0.125985
NPY2R	-0.484935	0.24938	-0.0726653	-0.209937	-1.04451	-0.613335	-0.881435	-0.813443	-0.190199	-0.558037	-0.358605	0.12899	-0.52331	0.254345	-0.881553	0.511922	-0.646349	0.54385	-0.951332	-0.107892	-1.49521	0.37797	0.239761	-0.390823
APOC4	-0.520895	-0.313329	0.133859	-0.599994	-0.166159	-0.694827	0.349248	0.0618912	0.514566	-0.313197	0.134343	-0.109713	-0.351131	0.292286	-0.504998	0.0367737	0.364774	-0.970973	0.0891094	-1.12053	0.0698843	0.720286	-0.275677	-0.0751375
PTS	0.158404	0.185672	0.200341	-0.273222	-0.426131	-0.365245	-0.402871	0.306235	0.0798805	0.10543	0.0688146	0.0527041	-0.308157	0.0749607	-0.262909	-0.0141524	0.2145	-0.361312	-0.104479	0.0467616	0.165333	0.283226	-0.494753	-0.0490564
KNS2	-0.0789035	-0.0179523	0.403676	0.118471	-0.209227	0.285963	-0.200136	-0.219865	-0.019821	-0.276764	0.185123	-0.499438	-0.134287	0.125896	-0.0286109	-0.397312	-0.0558133	-0.181587	0.325318	0.137744	0.130582	-0.64554	0.120827	-0.679579
KIAA0146	0.395175	0.494797	0.210332	0.605552	-0.543066	-0.397025	-0.288878	0.0230354	0.509006	0.29021	-0.133547	0.100531	0.0671829	-0.669503	-0.22472	-0.14217	0.085768	0.763567	0.255066	-0.374315	-0.452253	-0.589107	-0.0938211	0.294552
SLC35A1	-0.58592	-0.43471	0.219637	-0.759067	-0.533574	0.120183	-0.553107	-0.91241	-1.10885	-0.382021	-0.0442	-0.95396	-0.464881	0.0135781	-0.762119	-0.738848	0.282957	0.191639	-0.211758	-0.00312853	0.176275	-0.697737	-0.451177	0.00311818
PANK4	0.142314	-0.184336	-0.122768	-0.504167	-0.0433737	-0.267293	-0.321542	-0.272288	-0.107124	-0.265443	-0.111719	-0.499299	-0.479313	-0.193895	-0.48811	-0.494418	-0.032422	0.0486005	0.274292	-0.477726	0.0314035	-0.615693	-0.229429	0.319769
PPP2R4	-0.0749503	0.116285	0.259393	0.219856	0.219568	0.421273	0.243475	0.070724	-0.0866456	-0.737876	0.513495	0.0832405	-0.425664	0.721699	0.412313	-0.461898	-0.000688313	-0.0683475	-0.0928887	-0.179673	-0.185597	0.454239	-0.203585	0.0297062
SPAM1	-0.66868	-0.928905	-0.51498	-0.647057	-0.952877	0.101868	-0.375993	-0.454128	-0.518609	0.0584822	0.184184	-0.810092	-0.619138	-0.0651513	-1.05818	-0.361775	0.291585	-0.0369922	-0.170585	0.596408	-0.373512	0.388467	-0.830028	-0.0880198
MSL3L1	-0.402807	0.0138715	0.163598	0.575412	0.0151771	-0.155614	0.672653	0.212332	-0.21669	0.19273	-0.140385	0.28318	0.0888402	-0.187441	0.308617	0.148378	0.0956789	-0.0950366	0.0915378	-0.38395	0.0413185	-0.119033	0.155247	-0.027444
LOC254531	-0.400473	-0.0451247	-0.956397	-0.327219	-1.04325	-0.209577	-0.827484	-1.00895	-0.205419	-0.44426	-0.843787	-0.838716	-1.29051	-0.832957	-0.617851	-0.87006	0.527046	0.334057	-0.109715	0.047027	-0.192134	0.244895	-0.273244	-0.022709
PTPN13	-0.086649	0.52863	1.09847	-0.614415	-0.73677	-0.0279679	0.472087	0.74825	0.548927	1.09685	0.763861	-0.448684	-0.898589	0.179814	0.576219	0.134604	0.26011	-0.242942	0.620138	0.0734929	-0.343799	-0.250574	-0.0793261	0.236709
GFER	-0.671083	-0.453022	-0.226172	-0.166051	-0.157657	-0.00292932	0.0683242	0.0960769	-0.042134	-0.221587	-0.537036	-0.148852	-0.5754	-0.0939083	-0.353956	0.11939	-0.118205	-0.0414031	-0.211643	0.249346	0.133526	0.237324	-0.0129716	-0.239413
REV1L	-0.0305619	-0.531009	-0.246139	-0.110914	-0.0624211	-0.199589	-0.766419	-0.132951	0.0108762	-0.602565	-0.11339	-1.20328	-0.250609	-0.651938	-0.209918	-0.135627	-0.304437	0.434096	0.040146	-0.011584	0.0114506	-0.335219	-0.155586	0.109745
NDUFB1	-0.510059	-0.965172	0.521296	-0.317544	-0.420965	-0.0480175	-0.608217	0.0518038	-0.256876	-0.750385	0.225786	-0.320044	-0.671639	0.197782	-0.767859	-0.0739043	-0.0334013	-0.0432885	0.0323215	0.272368	0.183987	0.316119	-0.861718	-0.269155
SMYD3	0.520721	0.495174	0.602529	0.335036	0.650742	0.392344	0.311773	0.794178	0.70098	0.735851	0.854447	0.373506	0.753833	0.429481	0.798784	0.607385	0.130036	-0.250699	-0.326626	-0.164207	0.178085	-0.14951	0.491765	0.293365
TRIM10	-0.561294	-0.541265	-0.130661	-0.947404	-0.398238	-0.415242	-0.229946	-1.21434	0.137908	-0.286428	-0.0763209	-0.733106	-0.730995	-0.0425603	-0.492164	-0.389061	0.155893	0.237959	-0.180311	0.466846	-0.244822	-0.362933	-0.576746	-0.227942
POP7	0.901498	0.30731	1.06781	0.568317	1.02654	0.637406	0.240838	1.36588	0.638143	0.505527	1.17753	0.800837	0.644439	1.28636	0.674173	0.620582	-0.260415	-0.000100081	-0.228378	0.360556	9.97732e-05	0.139237	-0.248408	0.407559
LASP1	-0.285944	0.16784	0.144182	0.249545	-0.111697	-0.0405519	0.486273	0.0296717	-0.0847753	0.480813	0.0854751	0.394964	-0.159524	0.103926	0.212771	-0.19044	0.0503912	0.0469988	-0.226659	0.146004	-0.0493162	0.0698801	-0.460959	-0.13758
ALG9	0.605553	0.75875	-0.643383	0.353838	0.482131	-0.0500878	-0.339729	0.271085	0.0423013	0.68968	0.517451	0.733719	0.604235	0.69787	-0.515845	-0.071083	-0.200514	0.333942	-0.391145	-0.571683	0.105618	0.086814	0.154692	-0.095073
PER2	-0.794959	-0.577932	-0.0277983	-0.69394	-0.492904	0.21803	-0.309904	-0.790707	-0.3905	-0.860648	-0.132176	-0.839477	-0.758761	-0.600817	-0.785643	-0.863642	-0.139687	-0.821262	-0.647767	0.613106	0.192567	0.210134	-0.0343485	0.204151
C17orf42	-0.0563461	-0.282659	-0.11075	0.0700427	-0.33515	0.0657239	-0.0922996	0.396578	-0.00681632	-0.105076	-0.00539648	0.38355	-0.102618	-0.282681	0.401702	0.30551	-0.485624	-0.640638	-0.107082	0.188177	-0.334042	0.149756	0.0967159	0.176464
EPB41L3	-0.713563	-3.272	-2.03328	-2.19133	-2.53123	-1.25021	-1.09741	-1.14333	-1.73342	-2.62199	-2.58698	-1.99545	-2.90559	-2.38196	0.0582705	-2.02933	-0.764672	0.750322	0.517436	0.257046	-0.141029	-0.427702	-0.243211	0.0875304
MTHFD2	0.947024	0.0853088	1.20083	0.232301	0.810345	0.770501	0.393033	1.52618	1.04733	0.887699	1.26324	-0.0396671	0.911998	1.1297	0.744291	1.20995	0.0039782	-1.01686	-0.00399403	-0.194292	0.234825	-0.173507	0.517426	0.0188253
KIAA0467	-0.380731	-0.022427	-0.983255	-0.127333	-0.777119	-0.229849	-0.325294	-0.19084	-0.177786	-0.110636	-0.58525	-0.152162	-0.779591	-0.204792	-0.567975	-0.295349	0.294543	0.0633164	-0.133775	0.0170406	-0.129772	0.0934815	-0.543562	0.00779397
RELA	-0.761035	0.109936	-0.334842	-1.33742	-0.160391	-0.0192188	-0.0738411	0.153758	-0.120179	-0.120464	0.139105	-0.215839	-0.128865	0.188346	-0.94498	-0.181583	0.18827	-0.483829	-0.00115276	0.0270322	-0.359583	-0.0222573	0.211522	-0.0257947
PHB	0.132731	0.55869	-0.222892	0.283464	0.524408	-0.0533442	0.0735516	0.268558	0.14526	0.261654	-0.0807879	0.78353	0.447746	0.244036	0.908256	-0.111457	-0.232539	-0.195684	-0.177999	-0.0215747	0.0900001	0.233453	0.314268	0.407445
CLTB	-0.163109	-1.02475	-0.345064	-0.118202	-0.0056539	0.221527	-0.204557	-0.213843	0.357643	-0.887501	0.269182	-0.758922	-0.490275	-0.0403737	-0.270824	0.0355143	0.221518	-0.0332402	-0.444961	0.32949	-0.026333	0.474994	-0.239648	-0.298258
APS	-0.0016462	0.193629	-0.0468746	-0.195709	-0.103118	0.204651	0.163493	-0.234381	0.463348	0.140952	-0.230244	0.329464	-0.273419	0.0215019	-0.552527	0.0607714	0.0351339	-0.22123	-0.0364135	0.546439	0.0457935	0.257283	-0.075308	-0.0533377
KIF1B	0.0347106	-0.344485	0.186206	-0.571549	-0.265136	-0.403112	0.0246116	-0.110689	-0.325523	-0.646318	-0.157357	-0.324299	-0.338995	-0.36111	0.311133	-0.347369	0.221363	0.435612	-0.66923	0.293384	-0.120178	-0.0452272	0.0432706	-0.164022
SPAG16	-0.208265	0.0473235	-0.837314	-1.24469	-0.0695529	-0.236018	-0.163677	-0.371861	-0.434786	-0.0599095	-1.19454	-0.165499	-0.333587	0.115963	0.418996	-0.0682673	-0.00185029	-0.295592	0.321708	-0.426921	0.1707	0.177228	-0.0787551	0.00184735
GNG5	0.323522	0.55237	0.411765	0.190799	-0.368612	0.554631	0.255455	0.235301	0.297941	0.542469	-0.337986	0.461758	-0.00128913	0.181784	0.481927	-0.709081	0.17575	0.387333	-0.748377	-0.0725865	-0.457755	0.588735	0.0676718	-0.595154
SS18L1	0.0471972	0.869386	0.245733	0.760368	0.268403	-0.501617	-0.0686349	0.25738	-0.230407	0.715725	0.456654	0.654582	-0.050738	-0.468749	0.199399	0.200758	-0.416707	0.024582	0.00778675	-0.961983	0.0499629	-1.00838	-0.00784714	0.0142967
NOLA1	-0.576299	-0.0542465	-0.168613	-0.348431	-0.0513363	0.0799612	0.101792	-0.113081	-0.103316	-0.332657	-0.108278	-0.0226008	0.11496	-0.104529	0.111852	-0.090866	-0.562792	-0.619145	-0.17313	-0.376006	0.213597	0.147534	0.22613	0.168016
RPL12	0.0829516	-0.122214	0.0815041	-0.0130651	0.725591	0.21462	-0.00318252	0.310246	0.282933	0.0834133	-0.0475706	1.42117	-0.240044	0.0377204	-0.0997556	0.671565	0.0995204	-0.234363	-0.351794	-0.0481708	0.391194	0.798024	-0.273942	-0.066965
EST1B	0.197832	0.381832	-0.634103	0.709811	1.01531	0.131517	0.500284	0.33477	0.591207	0.575473	-0.124512	-0.145194	0.328964	-0.274517	0.392647	0.165926	0.0701495	-0.0134639	-0.665812	0.157969	0.0854457	-0.0153474	-0.493221	0.471555
FLJ16518	-0.0957398	-0.232807	-0.445066	0.136623	-0.129609	-0.587586	0.262642	0.0828781	-0.496967	0.196862	-0.704418	0.804777	0.0707712	-0.441581	0.520462	-0.27805	-0.063722	0.484694	0.187044	-0.172097	-0.259003	-0.00114053	0.00113947	0.309844
H2-ALPHA	0.610952	0.0675739	-0.0381778	-0.0993487	0.484569	0.354264	0.175805	0.778446	0.101929	-0.0756423	0.326408	0.432395	0.626907	0.377108	0.469479	0.231449	-0.0181014	0.236444	0.0157172	0.648264	-0.52363	-0.452206	0.749158	-0.0159681
TENS1	0.634587	0.00661742	-0.167201	0.203036	0.574766	-0.444857	0.16314	0.435889	0.731823	0.111905	-0.18201	0.156198	0.408706	-0.65812	0.212182	0.588042	0.384501	0.0971001	0.0322606	-0.176309	-0.129364	-0.338766	-0.0326265	0.0315951
CREBL2	0.0874278	-0.0186986	0.10149	0.0700272	-0.190157	0.0929577	0.113459	0.251611	0.228339	0.0136237	0.0256876	0.129627	0.090202	-0.0573239	0.0967061	0.199937	0.0642871	0.328221	-0.0891745	0.224395	-0.0793645	-0.148517	0.00158566	-0.0749472
RPL5	0.16559	0.371866	-0.166814	0.264427	-0.178223	-0.177486	-0.207403	-0.0147558	0.389035	0.308633	-0.459742	0.450959	-0.48301	-0.0109784	-0.278612	0.0806097	0.0357141	0.322936	-0.0952704	0.19696	0.13237	0.255107	-0.654542	-0.27424
SV2C	0.251354	0.126374	0.241486	-0.227824	-0.284464	0.20528	0.284897	-0.271961	0.901725	0.0614251	0.50765	0.596454	-0.54517	-0.368237	0.469267	-0.9305	0.0416666	-0.0157697	0.0672389	-0.309772	0.0155246	0.558472	-0.319572	-0.644253
DPF3	-0.111885	-0.0323612	-0.219412	-0.160789	-0.610971	-0.915228	-0.638798	-0.888264	0.278448	-0.147303	-0.410965	-0.426043	-0.781971	-0.456769	-0.689812	-0.306035	0.159081	-0.127944	0.0262884	0.0207862	-0.0212279	0.273586	-0.582434	-0.189682
ASB1	0.638172	0.971329	0.381062	0.565996	-0.854289	0.0665769	-0.819775	0.277226	0.212668	0.687865	-0.0521127	-0.18398	-0.699634	-0.919295	-0.157533	0.0660896	0.440129	0.548393	-0.466466	-0.416423	-0.794518	-0.612067	0.241583	0.0273477
ATP5L	0.211662	0.313248	0.0302439	-0.149771	0.135487	-0.208244	-0.603073	0.419188	-0.0295108	0.320693	-0.28558	0.420311	0.220361	0.13481	-0.604572	0.354663	0.229014	0.391239	-0.353852	0.1284	-0.039747	0.239357	-0.0537643	-0.214609
ASF1A	-0.00673117	0.109512	0.544309	-1.00415	-0.177349	0.199813	-0.180086	-0.0728086	0.124845	0.213512	0.292893	0.544998	0.420233	0.58951	0.401082	0.305094	-0.042816	0.237505	0.165149	-0.588162	-0.0644629	-0.0439065	-0.0586064	0.00698056
ARSE	0.847464	0.352629	-0.168292	1.21584	0.60684	0.0268605	-0.142325	0.262871	1.33619	0.379688	-0.311118	2.04875	0.975182	0.174121	0.00233996	-0.054485	0.206277	0.0584247	-0.317562	-0.0914538	-0.0620503	0.22581	-0.456586	0.404523
KIFAP3	0.360005	-0.109666	0.189817	-0.287629	0.0722176	-0.0366974	-0.548277	-0.0820455	-1.59473	0.299683	-0.0938502	-0.372252	0.105455	-0.195894	0.386535	-0.596967	-0.345764	0.753466	-0.102291	0.615003	-0.0596227	0.110253	0.0562675	-0.223897
FLJ20259	0.415895	0.369403	0.0487893	0.204598	0.291809	0.463666	-0.0515955	-0.033352	0.0655809	0.521976	0.115049	0.71272	0.476987	-0.152063	0.486724	-0.464806	-0.0638834	0.134273	-0.0268743	0.0220857	-0.0225842	0.124277	-0.101902	0.0517445
SLC31A2	-0.491015	-0.0711263	-0.684256	-0.21779	-1.08129	-0.390386	-0.472717	-0.829092	-0.33397	-0.0583324	-0.241605	-0.209633	-0.736559	-0.105458	-1.06799	-0.166988	0.158405	0.533822	-0.0125085	-0.123703	-0.565041	0.0930084	-0.0601515	0.0123539
NEK4	0.166874	0.516622	0.763703	0.696022	-0.0642914	0.372607	0.241129	0.160125	0.448677	0.448604	0.947007	0.358666	-0.049388	0.926761	0.111574	-0.124728	-0.358618	-0.00505225	0.333603	0.294607	0.00502727	-0.125989	0.143407	-0.447349
YIPF1	-0.438142	-0.385238	-0.283998	-0.241713	-0.904233	0.139281	-0.318176	0.120894	-0.566043	-0.599085	-0.15409	-0.284332	-0.256944	-0.193056	-0.101432	-0.0344556	0.152036	-0.140454	0.0190856	-0.00919052	0.00910653	-0.0457726	-0.0276168	0.0445964
GALE	-0.483199	-1.28484	0.300065	-0.792198	-0.214438	0.282882	0.247154	-0.374918	0.0651359	-1.29137	-0.0421512	-0.610912	-0.417907	0.182596	0.553411	-0.368657	0.0102332	-0.599703	0.160735	-0.128107	-0.278446	0.219457	0.107486	-0.010338
TIMM8A	0.3142	0.921774	-0.250621	0.53557	0.553938	-0.394626	0.21375	0.790114	0.163423	0.823692	-0.215704	1.18582	0.701113	0.0285254	0.437314	0.314045	-0.15358	0.165309	0.0243311	0.41101	-0.043151	-0.874155	0.161814	-0.0249384
FLJ11200	-0.0923026	0.0394708	-0.0670238	-0.385476	-0.881923	-0.0180671	-1.03812	-0.46722	-0.152753	-0.248213	-0.158952	0.0646562	-0.678177	0.0630317	-0.0573381	-0.414343	0.0521058	-0.102607	-0.397788	0.116036	-0.0322686	0.339178	0.0312598	-0.289089
SLC39A9	-1.03052	-0.0218861	-0.429955	-0.501583	-0.908461	0.156521	-0.273558	-0.725593	0.126233	-0.623328	-0.642391	-1.1941	-0.038315	-0.0334351	-0.866066	-0.485719	-0.0340151	-0.298393	0.118195	-0.461018	-0.441017	0.472288	-0.452285	-0.532252
IFIH1	-0.235218	-0.356086	1.12683	-0.37462	0.233965	0.900886	0.626549	0.806633	0.367988	-0.335681	0.276976	-1.06742	-1.36667	0.364562	0.290218	1.30877	-0.386433	-0.652122	-0.281756	0.955969	-0.0840372	0.24794	-0.204035	0.104248
POLD2	0.371039	0.554445	-0.00750033	0.32736	0.176955	-0.240468	-0.219488	-0.0338809	0.878468	0.415781	0.332493	0.780288	0.148007	0.516554	0.100395	0.179333	0.0084981	0.164526	0.00200262	-0.0566403	-0.262224	0.12831	-0.0937105	0.0368063
hfl-B5	-0.136989	-0.196085	0.0827218	0.191272	0.0786672	0.225909	0.0206772	0.568453	-0.0557709	0.0943137	0.107095	0.279645	0.936496	0.424311	0.0352956	0.627146	-0.962827	-0.190416	0.090649	-0.192518	0.0543439	0.0648371	0.496391	-0.0252081
ZCCHC8	-1.14103	-0.251632	-0.0594534	0.251652	-0.342104	-0.356212	-0.201208	0.119445	-1.6855	-0.472886	0.101904	-0.557462	-0.381152	-0.543561	-0.208426	0.146241	-0.370018	-0.157142	0.549552	0.00648833	0.0707115	0.110975	-0.305292	-0.00653118
PHF8	0.0631347	-0.7447	0.447765	-0.144052	-0.163666	0.0659419	0.13749	0.28945	0.218008	-0.620158	0.0536908	0.0254139	0.179596	-0.376542	0.015033	0.135184	0.107934	0.279469	-0.0971266	-0.660892	-0.0710502	0.57853	0.150569	-0.27089
IFI27	0.754039	0.17612	0.965327	-1.52095	0.970385	0.699562	-0.134576	0.178157	0.988738	-0.0129487	0.684588	-1.25248	0.233798	-0.481648	0.871561	0.426247	0.425902	0.527473	0.219833	-0.28219	-1.63721	0.404667	-0.760855	-0.384089
BCL3	-1.21482	-1.60649	-0.0702823	-0.351209	-0.454779	-0.0095931	0.248451	-0.718872	-0.611762	-0.877203	-0.64435	-0.760274	-0.859785	-0.530349	-0.661682	-0.361613	-0.00237897	-0.34811	0.0602929	-0.269187	-0.197868	0.201526	0.131844	-0.117226
ERN2	-2.2579	-0.782227	-1.74603	-1.41895	-0.40254	-0.114355	-0.887715	-1.84213	-2.49342	-2.2371	-1.04974	-2.46759	-1.35387	-0.629819	-1.09344	-1.34905	-0.112926	-0.399145	0.636123	0.101457	0.448946	-0.12149	-0.179771	0.25853
KIAA0182	0.0722443	0.337941	0.616625	0.432111	0.198442	-0.240561	0.510595	0.0415354	-0.0985097	0.225108	0.62923	0.723946	-0.0797478	-0.432691	0.316132	-0.0659314	-0.121895	-0.100868	-0.0302418	0.119844	0.17625	-0.097335	-0.0821508	0.0294743
GPCR5A	0.139805	0.823337	-0.0547646	1.42148	1.08809	0.329768	0.421572	0.594531	-0.0320773	0.839128	0.310745	1.34074	0.760502	0.0708282	0.415504	0.413637	0.764911	0.0250884	-0.157703	0.284935	0.0740558	-0.708338	-0.0257335	-1.04006
NEIL3	0.237098	0.680023	0.588763	0.362928	0.171029	0.488306	0.300706	0.941685	0.596884	0.689335	1.09273	0.80996	0.398982	0.787889	0.382756	0.296607	0.0240481	0.583548	0.0189988	-1.98574	-0.621443	0.00840235	-0.00847355	-0.312044
TFRC	0.550731	0.586854	-0.0101571	0.299148	0.332249	0.0806975	-0.77521	0.504991	0.787835	0.763512	-0.276215	0.24893	-0.302078	-0.111129	-0.119589	0.0326708	0.386906	0.669094	0.0711615	0.286453	-0.0768427	-0.146962	-0.680339	-0.375512
SMAD3	-0.64211	-0.0450513	-0.191432	0.5382	-0.0538587	-0.0434817	0.27657	-0.217036	-0.271617	-0.301525	-0.250461	-0.112152	-0.1258	-0.415401	0.19301	0.0304797	0.228268	0.257306	-0.0953387	-0.125079	-0.110142	0.232109	-0.575229	0.11543
DKFZp434N2030	0.021027	0.364845	0.381556	0.164315	0.239983	0.596986	0.157231	1.05765	-0.369494	0.559408	0.0938399	-0.18081	0.301322	0.542206	0.634667	0.906974	-0.0338976	-0.520447	0.0122268	0.27001	0.0191597	0.519456	-0.186088	-0.0123786
APOBEC3A	-0.58933	-0.078873	0.0694048	0.0846438	-2.49213	-0.255664	-0.145384	-0.131688	0.408489	-1.53908	0.217453	-0.511738	-1.12507	-0.264657	-0.0196809	-0.117567	0.143926	0.223821	-0.300966	0.707353	-0.631141	1.031	-0.16818	-0.41873
ZNF14	0.092752	0.206701	0.593321	-0.101639	-0.236827	-0.448359	-0.300915	0.128507	-0.85458	-0.11356	0.254907	0.0503929	0.00647234	-0.5585	-0.895345	0.277624	-0.15861	0.218537	-0.0489158	0.558187	-0.522107	0.132805	0.0466343	-0.638433
NKTR	0.0329937	0.0696142	-0.784084	-0.266527	-1.14701	-0.30514	-0.291583	-0.862699	-0.150783	0.125227	-0.261383	-0.502532	-0.732685	-0.42437	-0.59825	-1.00689	0.0711412	0.738671	0.0613083	-0.359994	-0.0702041	-0.486999	0.284124	-0.670179
CDC25C	0.00253427	0.805414	0.142328	-0.332679	0.150701	-0.652797	0.350668	0.113862	0.266617	-0.312333	-0.0582051	0.164397	-0.281148	-0.2049	-0.195398	-0.221121	0.24632	0.337648	-0.0280238	-0.303498	0.2132	-0.252562	0.0361821	-0.21621
PAPD1	0.700563	1.1765	0.167903	0.665806	0.0643222	0.0776395	0.440512	0.0759878	0.546751	1.0924	-0.160723	0.420575	0.240034	0.138107	0.379569	0.0224986	0.555258	0.486482	0.032555	-0.0336502	-0.134435	-0.364881	0.269361	-0.372443
BIRC5	0.765687	0.516163	0.755967	0.767778	0.583585	0.259812	-0.146646	0.316654	0.870484	1.02878	0.776564	0.497293	0.112395	0.740173	0.132769	-0.20169	-0.1354	-0.256164	0.141079	0.196153	0.395675	-0.407846	-0.261347	0.0861659
SLC11A2	1.16845	1.07106	0.215578	0.567182	-0.153842	0.621489	0.558878	0.704419	0.617585	1.11992	0.339909	0.839411	0.239231	0.599506	0.527365	0.561965	-0.158679	-0.509373	0.0752998	0.0936857	0.0142289	0.137973	-0.144838	-0.0751282
HNRPD	-0.0670294	0.162893	0.0396362	0.246925	-0.372652	0.399847	0.182484	0.219812	0.140151	0.138213	0.122157	0.0207864	-0.152918	0.167067	0.243585	0.152511	-0.326665	-0.25454	0.0214101	-0.0592204	0.0371172	0.11799	0.369177	0.0313382
HRSP12	0.107165	0.755143	0.26848	0.914358	-0.526931	0.138353	-0.905349	0.452336	-0.428392	0.776503	0.929874	0.889369	-0.135301	0.433152	-0.21761	0.295485	-0.428111	1.00077	0.150185	-0.117155	-0.220248	-0.262399	0.367374	0.104858
INSIG2	0.341867	0.504693	0.606011	0.181309	-0.0198907	-0.166727	0.0122104	0.716276	-0.0648834	0.470791	0.22234	0.122446	0.266798	-0.114726	0.466884	0.533474	-0.0995352	0.0702389	0.0437674	0.00829749	-0.00836764	-0.234194	0.354628	-0.0585253
ATP5G1	0.177111	0.443138	0.170585	0.215534	-0.21696	-0.113007	-0.388604	-0.549559	0.355777	0.782891	-0.0312161	0.956978	-0.268245	0.33862	-0.0657794	-0.781859	0.110315	0.114605	-0.251477	0.309931	0.0167407	-0.0170257	-0.189502	-0.198042
INPP5E	0.470876	0.37313	-1.54183	0.00948116	-0.483594	-0.198898	-0.690596	-0.569128	0.221854	-0.0314535	-0.640666	-0.146437	-0.739108	-0.408805	-0.53552	-0.226882	0.0979467	0.363231	0.0340551	-0.175646	-0.0727093	0.358627	-0.378093	-0.0352548
KCTD2	0.366933	0.166035	-0.445862	-0.142224	0.243051	-0.404728	-0.170735	-0.798103	-0.556741	0.00367977	-0.164691	-0.0896009	-0.246528	-0.864751	-0.153795	-0.59789	-0.0301855	0.106073	-0.177952	-0.732116	-0.123306	0.198644	0.0481036	0.197578
APBA3	0.0681457	-0.0898369	-0.264389	-0.0404856	-0.078556	-0.0611261	0.217413	-0.396713	-0.244535	-0.165616	0.440505	-0.331867	0.15714	-0.108321	-0.681401	0.615584	0.0392074	-0.216167	0.163543	-0.585312	-0.445868	0.767805	0.269676	-0.629256
NUP107	0.651027	0.555354	0.455944	0.144342	0.661449	0.643167	0.572578	1.1154	0.385822	0.528429	0.835167	0.246644	0.808999	0.444624	0.791731	0.937814	-0.0750966	-0.13292	0.0698487	-0.612494	0.273168	-0.16723	0.494431	0.091658
PRKG2	-0.194632	-0.666118	-0.19866	0.189177	-0.777167	-0.482049	0.261772	-0.0600948	0.262902	-0.135122	-1.07049	-0.240653	-1.03081	-0.907963	-0.87942	-1.51754	0.823533	0.245991	-0.117874	0.105433	-0.348018	-0.287838	-0.755313	0.201668
C8orf20	-0.568209	-0.177339	-0.243348	-0.376913	-0.341043	-0.313199	0.0957881	-0.269818	-0.186597	-0.0960403	-0.206956	-0.135923	-0.764214	0.108058	-0.26156	-0.143051	0.179181	-0.0246649	-0.0898226	0.328352	0.173963	0.0240722	-0.423993	-0.0342769
LYST	0.0799389	0.218138	-0.486183	-0.713858	-0.414093	-0.625508	-0.731994	-0.571625	0.0365501	-0.365348	-0.00141864	-0.0456795	-0.62741	-0.339105	-0.675231	-0.47963	0.0503505	-0.202177	0.0480949	0.320702	0.257792	-0.40248	0.135884	-0.123861
APPBP1	0.84733	0.985927	0.335509	0.853168	-0.0313277	-0.321939	-0.0793213	0.0212426	0.698921	1.38518	-0.32658	0.546611	0.711911	0.451243	0.162473	0.0516005	0.053921	0.771333	0.130158	-0.131952	-0.0569956	-0.297752	0.260962	-0.570813
PIK3R5	0.081696	0.117136	-0.234449	-0.0944939	-0.866681	-0.0967541	-0.414741	-0.4785	-0.00160644	-0.205473	0.156161	0.131203	-0.614985	0.118648	-0.354328	-0.324793	0.0352338	0.144664	-0.0365202	0.0421986	0.154855	-0.31609	-0.610501	-0.280413
UBE2G2	-0.0185509	0.120798	0.255799	-0.817518	0.584967	0.0691654	-0.354153	-0.23708	0.113292	-0.176664	0.0366742	-0.514123	0.453641	0.240056	-0.441113	-0.0877642	0.0774334	0.0655715	0.221015	-0.805265	-0.0977364	-0.124108	-0.296123	0.120965
MRPS27	-0.0114211	-0.0623484	0.204152	0.265718	0.337407	-0.549411	-0.086025	0.00293063	-0.0652154	-0.11269	0.162515	-0.340217	0.470988	-0.130483	-0.25153	0.064789	0.167469	-0.272646	-0.0248856	0.0106783	0.000271403	-0.00027249	-0.0299629	0.178848
CYP2E1	-0.393252	-0.897495	-0.0537615	0.00216547	0.157245	-0.325555	0.685324	0.568844	0.211751	-0.723848	0.0152048	-0.657805	-0.173919	-0.293019	-0.190316	0.463651	-0.0227804	0.567097	-0.142892	0.0415001	-0.0854142	-0.468254	0.222601	0.0600933
ASCC3	0.839989	0.291472	0.516054	0.464245	-0.100669	-0.0598244	-0.126211	-0.165052	-0.0571128	0.51096	0.439587	0.608808	0.444523	0.670677	0.241533	-0.381991	-0.335356	0.259588	-0.0951442	0.334954	0.0666581	-0.0714216	0.3453	-0.413085
CDC73	-0.340843	-0.445764	0.19942	0.451538	0.0216248	-0.217301	0.103821	0.468707	-0.781576	-0.406999	0.0837562	-0.0735856	0.241981	0.0770525	-0.435169	1.05913	0.00259789	0.148544	-0.00260394	0.434924	-0.0424117	-0.339571	-0.0404929	0.340425
TAF11	-0.642785	-0.720322	-0.113501	-0.439619	-0.229495	0.315133	-0.0129618	0.104712	-1.0414	-0.460175	0.0662651	-0.246807	-0.278748	0.0606831	0.0677516	0.244646	-0.21862	-0.00248174	0.602751	0.00247541	-0.0402613	0.0114622	-0.159313	0.276181
STXBP1	1.18831	1.51217	1.75047	-0.357037	0.997045	1.65634	1.47436	-0.466528	0.455178	0.896677	1.59681	-1.30417	0.397609	1.19376	0.780488	0.284711	-0.0569664	-0.124022	-0.0810178	0.0538952	0.382901	-0.780147	0.0539911	0.204277
NARG1	0.971362	0.574423	0.157807	0.787284	-0.172082	0.554471	0.198452	-0.164491	1.15549	0.610906	-0.0178115	1.18444	0.588849	0.305447	0.481257	-0.0894165	-0.339011	-0.0339873	0.0664835	-0.78612	0.0986187	0.33579	0.0328703	-0.396263
FUS	-0.396903	-0.23969	-0.490315	-0.384035	0.379756	-0.212553	-0.251906	-0.0897317	-0.0191636	-0.460357	-0.192395	0.00380316	0.0963068	-0.570393	0.145191	-0.160395	0.0820641	-0.130618	0.366296	-0.465724	0.00986062	0.199648	0.0226054	-0.11717
TYK2	-0.482643	-0.157019	-0.14756	-0.0555032	0.474708	-0.13442	-0.945567	-0.280963	-0.826932	-0.632338	-0.365648	-0.434888	0.348702	-0.553053	-0.685885	-0.270856	0.0617488	-0.0868679	-0.407253	0.0179008	0.0947042	-0.0182266	-0.237575	0.214789
TFDP2	0.326039	0.636486	-0.00738552	-0.0530316	0.630127	0.00871982	0.375456	0.918872	-0.755008	0.85116	-0.377173	0.158465	0.514102	-0.233159	0.628318	0.375608	0.0961227	0.165915	-0.0643521	0.0317882	-0.522007	-0.0488683	-0.195439	0.0546839
CDC40	-0.272411	-0.28684	-0.161816	-0.191325	-0.444756	-0.0418431	-0.090376	0.118343	-0.493993	-0.198458	-0.0413325	-0.655997	0.132647	0.209318	0.380284	0.322201	0.0768851	-0.150817	-0.121329	0.174738	0.081436	-0.0428337	0.114257	0.109377
DLGAP4	-0.411828	-0.0942881	0.318261	0.152028	0.167427	0.406661	0.48326	0.117414	0.324448	-0.358602	-0.28876	0.448884	-0.104698	0.36578	-0.301743	0.617122	0.0179614	-0.365332	0.0513945	-0.141821	0.0933169	0.135226	-0.291186	-0.276781
ABCF2	0.616912	0.19104	0.0711038	0.286866	1.04198	0.0548351	-0.260614	0.565459	0.758637	-0.170537	0.0130196	-0.103596	0.842504	0.684856	-0.205685	0.151679	0.580826	0.413801	-0.453686	0.396922	-0.461718	0.147327	0.317515	-0.42307
SKIV2L	0.051254	0.602965	-0.00730992	0.244548	0.296758	-0.00404226	0.103878	-0.284949	-0.2724	0.183639	0.491345	0.40487	-0.0286712	0.100953	-0.27502	0.292084	0.17689	0.306261	-0.140933	-0.0548914	0.0113192	0.147054	-0.296158	-0.0114481
BTN3A2	-0.4891	-1.78424	-0.318737	-0.463367	0.269838	-0.12529	-2.00998	0.126045	-2.8106	-1.43909	-0.0286435	0.0523337	0.323326	-0.364593	-0.88071	0.259456	-0.368966	-0.226143	-0.134951	0.138005	-0.169219	0.219154	-0.0683841	0.340823
LAMC1	0.970298	0.365265	1.1189	0.896806	0.908046	0.937307	1.13904	0.816272	0.615985	0.488824	0.829983	0.612095	1.05414	0.835725	1.06572	0.981375	-0.0589334	-1.29117	0.0438287	-0.616237	0.571687	0.217226	0.617953	-0.507538
WBSCR22	0.879523	0.395662	0.407184	0.269634	1.01262	0.341054	0.428276	0.740388	0.126393	0.250616	0.809183	0.679462	0.7332	0.0323968	0.784141	0.294002	0.133999	-0.399576	0.0043671	-0.00438721	-0.0444177	0.41097	0.683374	-0.102227
C1orf139	-0.453916	-1.32486	-0.286798	0.236009	-0.685384	-0.57008	-0.331909	-0.454392	-0.997136	-1.20487	-0.365076	0.124251	-0.25637	-0.416378	-0.782368	-0.444537	-0.426299	0.0456419	-0.0472975	0.193508	0.0632326	-0.622063	0.0221398	-0.0226418
PMS2L3	0.815295	0.46644	-0.231199	0.832025	0.231977	-0.709127	-0.183432	0.316573	0.512817	0.145199	-0.0345684	0.224854	0.275478	0.220955	-0.192299	0.305332	0.192315	0.249919	-0.0258382	0.417863	-0.200928	0.114436	-0.403914	-0.266895
VRK2	0.0644591	-0.430108	0.716669	-0.128968	0.526747	-0.151566	0.383843	0.781024	0.526906	-0.185047	0.426032	0.0669928	0.130489	-0.170614	0.169492	0.75612	-0.307085	0.113891	0.0205579	0.168382	0.145189	-0.364844	-0.0870263	-0.0209905
TBC1D12	0.043994	-0.230872	-0.590368	0.021931	-0.75739	-0.614863	-0.661945	-0.371652	0.0377207	-0.0157894	-0.410691	-0.0737116	-0.33199	-0.879016	-0.413189	-0.0457032	0.302209	0.205802	0.0785153	0.183905	-0.0852101	-0.512992	-0.399236	-0.147639
WIPI49	-0.0291218	0.833272	-0.195766	-0.391364	-0.823318	-0.641457	-0.312269	-0.528738	-0.592807	0.345821	-0.0377154	-0.242374	-0.376384	-0.85049	0.0834854	-1.26602	0.059523	0.454148	-0.243358	-0.158586	-0.291803	0.196721	-0.113551	0.0277883
LIN7C	-0.0761462	0.189059	-0.176354	-0.0381947	-0.0132294	-0.402451	0.11397	0.189483	-0.0927328	0.154599	-0.46994	-0.355625	0.404473	-0.251806	0.17937	0.341407	-0.000228073	0.0620893	-0.0146846	0.219743	-0.24465	-0.159764	0.234694	0.0967736
SRF	0.0076028	-0.301985	0.842337	0.0711331	0.776399	0.60886	0.542694	0.295463	-0.635089	0.124976	0.438505	0.0590618	0.265738	0.860027	0.588171	0.491764	0.185969	-0.654112	-0.599843	-0.180466	0.675046	0.56092	0.455995	-0.677935
NEK7	-0.586966	-0.906511	0.307558	-0.289254	0.229365	0.215506	0.114182	0.315731	-0.731681	-0.51722	-0.0622457	-0.845224	0.157803	-0.0995698	0.29454	0.435272	-0.401305	-0.7028	0.413282	-0.293645	0.239998	-0.0403737	0.42202	0.0388058
ICAM2	0.0989599	-0.241173	-0.141869	-0.172392	0.313984	-0.332587	0.692436	-0.0711146	0.154352	-0.114873	-0.122918	-0.15031	0.0507854	-0.286527	1.03881	0.489463	0.480746	-1.71683	-0.0474628	-0.278509	-0.170241	0.60461	0.858581	-0.307311
NPR2	-0.341866	-0.0221234	-0.0374155	-0.0838636	-0.887031	-0.0743236	0.330567	0.297687	-0.304691	-0.178525	-0.780939	-0.228165	-1.19174	-1.40511	-0.00542243	-0.165393	-0.0304234	-0.184486	-0.210916	0.19112	-0.23969	-0.662349	0.0160112	-0.197618
BASP1	-0.390749	-0.362273	-0.404827	0.205594	-0.556486	-0.682249	0.543639	-0.96318	-0.818948	-0.8629	-0.203196	0.199578	-0.884091	-0.629361	-0.242486	-0.547792	-0.00743644	0.409536	-0.232512	0.0073819	-0.135567	0.412261	0.281264	-1.23031
MBD4	0.633218	0.132556	0.0457708	-0.0792235	-0.111853	0.431293	0.0579797	0.767809	0.351148	0.358946	0.14988	-0.405546	0.270172	0.368244	0.317527	0.268242	0.169386	0.125919	0.0091389	-1.20441	-0.171542	-0.193617	0.357051	0.0879128
STX16	-0.348598	0.252855	-0.299293	0.230009	0.370432	-0.84068	-0.00448205	-0.307403	-0.765759	0.0921441	0.129559	0.289834	0.491884	-0.32293	0.0299766	-0.0481372	-0.0151044	-0.79792	-0.0214167	0.251133	0.0931715	-0.321581	0.219868	-0.0102102
STS	-0.802571	-0.256713	0.458945	-0.229613	-0.328049	0.136322	-0.635582	-0.449286	0.400213	-0.0395709	0.239077	-0.164113	-0.525341	0.454729	-0.979445	-0.302344	-0.2445	-0.030773	-0.0762273	-0.50082	0.268854	0.726834	-0.390849	0.195055
FEM1C	0.15254	-0.460381	0.144131	-0.308991	-0.136895	-0.764392	0.348499	-0.0432626	-0.754796	-0.354191	0.42208	0.363083	0.0520106	-0.354047	0.102245	0.121592	0.137866	0.0451245	0.18242	-0.24035	-0.118959	-0.252377	-0.0472564	0.190909
MTSS1	-0.721479	-0.200567	-0.498184	-0.360343	-0.954996	0.393547	0.207863	-0.294883	0.0442298	-0.270909	-0.251755	0.215352	-0.785349	-0.105343	-1.07009	-0.399155	0.218389	-0.370649	-0.646987	-0.575165	-0.258926	0.638165	0.27166	-0.0623237
DNAJA1	0.662864	0.449805	0.534186	0.344855	1.07989	0.110583	-0.00812785	0.982854	0.534748	0.599663	0.283578	0.447414	0.99379	0.237106	0.637021	0.466686	0.310949	0.0139345	-0.026908	-0.322668	-0.183083	0.0190225	0.0743411	0.0173386
PTMA	0.490027	0.634209	0.244326	0.350285	1.32244	0.642777	0.568094	0.770769	1.15212	0.592821	0.471962	0.812505	1.0304	0.344299	0.993724	0.185344	0.180391	-0.0466209	-0.279019	-0.186345	0.364083	0.61183	-0.0210287	-0.117563
SNRPD2	-0.483631	0.390431	0.962489	0.548996	0.868421	0.800803	0.456827	1.33353	0.370301	0.969109	0.93288	1.76596	0.671798	0.800512	1.00151	1.03014	-0.182961	-0.213187	-0.413421	0.0211777	-0.0216354	0.47099	0.29782	0.0753467
PPP1R13B	-0.839456	-0.345922	-0.635256	-0.484289	-0.669665	-0.217625	-0.269332	-0.519195	-0.76848	-1.06816	-0.21833	-0.632427	-0.976555	-0.348694	-0.720765	-0.358255	-0.105374	-0.00973152	0.198252	0.0385535	-0.198892	0.170641	0.00963726	-0.295429
MTX2	-0.266472	-0.589399	-0.249126	-0.38393	-0.0207623	-0.705473	-0.418056	0.0987506	-0.437356	-0.313559	-0.193988	-0.499128	0.018301	-0.565226	0.2303	-0.0212609	-0.393482	0.260998	0.269111	0.0177763	-0.0807972	-0.773885	-0.00043497	0.000434781
METAP1	0.107756	0.22695	0.248229	0.302879	-0.200685	-0.279149	-0.335966	0.033269	0.0911189	0.324468	0.114986	0.459293	0.150144	-0.241431	-0.3056	-0.281491	0.306823	0.311438	0.0117662	-0.198571	-0.0119065	-0.312318	-0.158125	0.0639198
DKFZP566N034	-0.371149	-0.210642	-0.177594	-0.528449	-0.078117	-0.205427	0.328545	-0.00340385	0.243998	-0.576224	-0.802117	-0.451375	-0.491949	-0.591745	-0.328356	0.18403	0.00145556	-0.375235	0.258427	0.361265	-0.306173	0.293876	-0.11729	-0.00145714
ZNF571	-0.166172	-0.12477	1.03886	0.426881	0.435125	-0.172507	0.611141	1.40298	-0.17191	0.217536	1.00201	-0.469757	0.687745	-0.486672	0.713045	0.788303	-0.127485	0.31572	-0.159492	0.0173468	0.507285	-0.768221	-0.0176533	0.15446
KIAA1324	-0.667993	-0.431463	0.321242	-1.76858	0.0875654	0.134471	-0.269098	-0.231146	-0.804286	-0.421568	0.191338	-1.23496	-0.789683	-0.320496	-0.227109	-0.0431679	-0.257533	-0.144855	0.132508	-0.134452	0.290831	-0.26526	0.118499	0.358397
C20orf14	0.0531821	1.26191	-0.947521	1.75623	0.283864	-0.423113	0.585685	0.378821	0.608233	0.924341	-0.0170951	2.40704	0.647708	0.104202	0.59856	-0.352657	-0.380837	-0.672135	0.318246	0.509866	-0.113322	0.673998	-0.0450328	-0.463727
RAB33B	-0.253392	-0.545235	0.867375	0.329804	-0.0520343	-0.0279816	0.475049	0.425831	-0.56597	-1.0729	0.397044	-0.591308	-0.115189	0.130141	-0.015961	0.855151	-0.739053	-0.569204	0.198711	-0.910508	-0.202473	0.716406	0.501646	0.1683
GTDC1	-0.39285	-0.10378	0.0769068	-0.316742	0.036297	-0.406427	-0.134515	-0.204744	0.0187956	-0.0383855	0.0304416	-0.171208	-0.434071	-0.398582	-0.307782	0.186279	-0.0166758	-0.42065	0.0486173	0.144478	0.226919	-0.314379	-0.349926	0.31362
CEPT1	-0.0576318	0.607939	0.548655	0.538965	0.187016	-0.508846	0.06093	0.347479	0.006266	0.386125	0.560667	0.649011	0.0064464	-0.296118	-0.000913262	0.582488	-0.364011	-0.114073	0.00749041	-0.00754766	0.162808	0.223174	-0.32673	0.169943
Cep192	0.224222	-0.0560092	-0.426858	-0.794253	-0.873118	0.0910843	-0.43614	-0.485369	0.269052	-0.483912	-0.368205	-0.622076	-0.536662	0.0653736	-0.19962	-0.481996	-0.199358	0.724105	0.435081	-0.0706593	-0.382657	-1.0518	0.0659951	0.629909
KIF11	0.886399	0.9223	0.650795	0.460766	0.0724596	0.249077	-0.544517	0.791879	0.835243	1.31216	0.569076	0.386137	0.280264	0.881276	0.14523	0.665094	-0.0787978	0.0730398	0.16649	0.235649	-0.399966	-0.620867	0.261803	-0.412627
KLF4	-1.17127	-2.57021	-1.60701	-2.32901	-2.44282	-1.08229	-1.43758	-2.25134	-0.891493	-1.83049	-0.575346	-1.47841	-1.70093	-0.555264	-2.55219	-1.54858	0.137742	0.282345	0.0108169	-0.170676	-0.451065	-0.253553	-0.178578	-0.0866624
KLHDC3	-0.176381	0.438493	0.0800244	0.112454	-0.122809	0.233959	0.12115	0.0120157	0.00259218	-0.0633369	0.100042	0.267578	-0.395067	0.471262	-0.0250659	-0.0191449	0.392971	0.404764	-0.125678	0.166111	0.251714	0.0199663	-0.550993	-0.198534
RHOC	0.042149	-0.412646	-0.957392	-0.25246	-0.462816	-0.789945	-0.935772	-0.418711	-0.326593	-0.579227	-0.900999	-0.184223	-0.733208	-0.509994	-0.274186	-0.449762	0.353171	0.0221124	-0.0226129	0.221308	-0.611651	0.278761	-0.492795	-0.287138
RCN2	0.4454	0.00909944	-0.298277	0.479807	-0.120035	0.571735	-0.216752	0.681806	0.331889	0.469539	-0.407946	0.203014	0.0921756	0.308393	0.509845	0.565104	-0.325391	-0.612363	-0.178096	-0.0860546	0.123368	0.0446199	0.462197	0.243146
PGLS	-0.333997	-0.560068	0.19439	-0.273923	0.965529	0.183365	-0.18205	0.509281	-0.0696555	-0.60686	0.438065	0.115329	0.4849	0.228196	-0.183752	0.413562	-0.192466	-0.528755	-0.257955	0.310255	-0.0203696	0.251343	-0.0583749	0.224742
NJMU-R1	0.417843	0.305642	-0.145414	0.828582	-0.16683	-0.381246	-0.146107	0.32349	0.187715	0.249931	0.22716	0.864913	-0.0967356	0.363931	0.73712	-0.211807	0.0125864	-0.0127473	-0.271581	-0.305321	0.193336	0.362529	0.722363	-0.10426
KBTBD2	1.23071	1.21911	0.494712	0.81469	0.525622	-0.400955	0.602248	0.396274	0.701897	0.438512	0.305256	0.747234	0.353508	-0.619703	0.681693	0.61998	0.260154	0.0740095	0.25718	0.182908	-0.149689	-0.612897	-0.366968	-0.0799271
COL6A1	-0.621445	-0.176918	-0.0253732	-0.30297	-0.385599	0.22676	0.131964	-0.68709	-0.403627	-0.17728	-0.187532	-0.343744	-0.638847	0.14812	-0.806639	-0.36483	0.101197	0.03982	-0.0804971	-0.268417	-0.366714	0.214305	-0.299954	-0.2247
DOK4	-0.682973	-0.210121	0.0143005	-0.327984	-0.73701	-0.637488	-0.181874	-0.668481	-0.856593	-0.0633198	-0.368337	-0.812571	-0.399538	-0.388117	-0.179032	-1.22018	0.311445	-0.16533	0.0527807	0.401699	-0.226203	0.227977	-0.113303	-0.336072
UBE1	-0.767405	-0.501927	-0.0115068	-0.12294	0.37362	0.328618	0.653062	0.0661055	0.0896938	-0.262937	0.00192778	-0.38875	0.221532	0.713501	0.885103	-0.0895953	-0.598064	-0.451378	0.179996	0.0503553	-0.0530261	0.264067	-0.220952	0.465768
GLO1	0.869482	0.940996	0.692173	0.624424	0.881181	0.105879	-0.333446	0.825851	0.972606	1.0082	0.615774	1.18579	0.646198	0.56877	0.280577	0.574972	0.0126646	0.234136	-0.348821	0.0791464	-0.208491	-0.0631056	0.368571	-0.0128262
MED8	0.551213	1.26404	0.706386	0.872591	-0.700105	-0.0726339	-0.142603	0.431447	0.17663	1.08113	-0.150788	0.11371	0.122549	0.306551	-0.334475	0.86016	0.321761	-0.00421589	-0.0420284	-0.0856142	-0.346737	0.0189586	0.0208402	-0.180933
AMD1	0.684886	0.756443	0.207024	0.496715	0.225021	0.33214	-0.233475	-0.315917	0.293389	0.80084	0.442737	0.192561	0.348551	0.538884	0.101655	-0.0446778	0.293492	0.185921	-0.284773	0.118477	-0.150979	0.21587	0.0251285	-0.00751054
DKFZP586A0522	-1.03354	-0.864362	-0.450114	-0.959027	-2.05571	-0.566589	-0.918797	-0.680566	-0.587975	-0.648009	-0.604896	-0.780301	-1.83892	-1.56862	-2.03898	-0.595676	0.240729	0.302486	-0.0576575	0.0296944	-0.15455	0.0566011	-0.549601	-0.00446534
SC5DL	-0.258626	-0.336131	-0.833007	0.268008	0.175608	0.433767	-0.0414799	0.0178982	-0.553549	-1.44161	0.349689	-0.748906	-0.191427	0.559906	-0.0338998	0.600558	0.199098	-0.0217643	-0.0313011	0.127909	0.075649	0.0958717	-0.341284	-1.14101
TNIK	-0.94528	-0.80389	0.305858	-1.11526	-1.50995	-0.914138	-0.324009	-1.02619	-0.73379	-0.538973	0.211694	-1.25779	-1.40846	-0.439301	0.213425	-0.816154	0.138566	0.128914	0.219856	0.477526	-0.263073	-0.0568022	-0.163777	-0.591684
LGMN	-0.927656	-1.3224	0.64845	-0.862866	-0.126571	0.213398	0.271201	0.236158	-1.7148	-1.15346	0.610385	-0.724662	-0.0289173	-0.0385568	-0.153986	0.474972	-0.599143	-1.10476	0.467075	0.180657	0.27304	-0.512424	0.61802	-0.220654
FLJ20298	-0.566839	-0.369964	-0.433998	-0.85119	-0.78174	-0.403466	-0.147686	-0.0784416	-1.06996	-0.152636	-0.708753	-0.182335	0.377573	-0.297927	-0.406885	0.591393	0.058617	-0.0144892	0.218588	-1.6421	0.014283	-0.516393	-0.0382346	0.111407
MGEA5	-0.340755	-0.491668	-0.420643	0.0703081	-0.253299	-0.221762	-0.451867	0.278494	-0.369945	-0.311308	0.0552568	-0.369971	-0.402261	-0.676911	-0.241911	0.442983	-0.1777	-0.0581959	0.165501	-0.308349	0.256212	0.023761	-0.173314	0.330799
HNRPU	0.338054	0.698718	0.129559	0.486544	0.592839	0.242846	0.158711	0.152254	-0.0349144	0.553708	-0.0952221	0.674592	0.35398	0.509604	0.0773004	0.725683	-0.708469	0.910337	-0.0538902	0.142999	-0.0350074	0.131876	0.19781	-0.217433
ICT1	0.11311	0.282576	0.254259	-0.255741	0.313266	0.418654	0.304842	0.46814	0.595108	0.299647	-0.240378	0.485343	0.285607	0.650175	0.512807	0.399767	-0.40957	-0.00200932	-0.36307	-0.206377	0.00200464	0.198222	0.0524084	0.0393964
MRPS14	-0.172318	0.0779295	-0.0648984	0.225688	0.0883513	-0.141321	0.144117	0.181621	-0.419857	0.101819	-0.261077	-0.00344081	0.203064	0.103591	0.054832	0.0521633	-0.232565	0.121854	-0.252644	0.197936	0.0687885	-0.228659	0.126723	-0.0519677
MYCN	0.18692	0.0519242	0.559717	0.317464	0.240055	0.582235	0.0931122	0.385676	0.759052	-0.203167	0.275314	0.4458	-0.0831786	0.326144	-0.20841	0.270302	-0.463207	-0.122914	-0.315765	0.433995	0.0172828	0.566424	0.273038	-0.259803
DC13	0.148733	-0.0902753	0.735858	0.129198	0.491693	0.222851	0.349704	0.840319	-0.107859	0.168481	0.395183	-0.390493	0.563393	0.526487	0.619606	0.767804	-0.403008	0.16467	-0.000785003	-0.0768079	0.000785162	0.0048752	0.512032	-0.0472509
NONO	0.100697	0.453129	0.225662	1.04352	0.950338	-0.102871	0.714533	1.0172	0.0990194	0.447454	0.425805	0.8883	1.00243	0.180348	0.523008	0.795186	0.145816	-0.247249	-0.122618	-0.699372	0.0987616	-0.00545874	0.108057	0.0286736
TMBIM1	-0.390683	0.226577	-0.0460487	-0.488765	-0.462733	0.234943	-0.145965	-0.423077	-0.69243	-0.230102	-0.453339	-0.293419	-0.470151	0.419599	0.252053	-0.231812	0.434842	0.0873677	0.148793	0.329731	-0.229166	-0.0957371	-0.214931	-0.0965102
UBXD6	-0.380168	-0.173471	-0.535772	-0.585365	0.0120488	-0.122257	-0.0286371	0.0425053	-0.632572	-0.355206	-0.306363	0.0245714	0.504299	0.313037	-0.543695	-0.140855	-0.18533	-0.174101	0.0664811	-0.346572	0.0471344	0.246447	0.167755	-0.0494659
U2AF1L2	-0.249148	0.16057	-0.148891	0.173985	0.446244	-0.596556	0.398441	-0.141347	0.214742	-0.194198	-0.665126	-0.0306717	0.0980891	-0.721465	0.251657	-0.168948	-0.174268	-0.0698781	0.375109	-0.285955	0.336639	0.0653023	-0.244748	0.368203
DGCR2	-0.290864	-0.0162655	0.137272	0.35209	-0.043533	-0.070304	-0.107749	-0.533547	-0.552453	-0.342407	-0.115932	0.0197541	-0.0517168	-0.18334	-0.375642	-0.194041	-0.101406	-0.0751821	0.375558	0.151555	-0.0163786	0.288761	0.383281	-0.0795691
NSFL1C	-0.382645	-0.521161	0.14286	-0.627416	1.03225	0.699286	0.463789	0.437158	-0.158838	-0.445445	-0.0952463	0.320697	0.65442	0.770069	1.0819	0.143082	-0.278155	-0.16747	0.268294	-0.625609	-0.140496	0.445198	0.734759	0.0725561
HIST1H4D	-0.581287	-0.136322	0.595899	-0.37505	-0.686384	-0.373628	-0.00309684	-0.523654	0.623536	-0.13885	-0.0546	0.872536	-0.435329	-0.260588	-0.474915	-0.232381	0.129252	0.0232212	-0.444584	0.0107057	-0.0108217	0.436896	-0.133056	-0.3414
MLF1IP	0.967506	-0.174765	1.35466	0.660262	-0.88232	-0.0492692	0.153719	0.59826	0.841302	-0.247797	1.36036	0.62547	-0.967232	1.03777	0.419159	-0.0795847	0.0203178	-0.163425	-0.188285	0.190105	0.0751357	-0.0207402	0.667927	-0.821625
SPA17	0.0621934	-1.14526	0.508016	-0.432657	0.0949644	0.0773428	-0.107332	0.437712	-0.116678	-0.464191	0.430142	-0.477656	0.0898228	0.457301	-0.679919	0.00713148	0.0698247	-0.06254	0.0588588	-0.134073	0.137481	0.0988763	-0.364815	-0.139869
DNAJC11	-0.482815	-0.832117	-1.03693	-0.719554	-0.548007	-0.692929	-1.16439	-1.12494	-0.487518	-0.762837	-1.15164	-0.504218	-0.374281	-0.764894	-0.901631	-1.037	-0.31473	0.0129284	0.159726	0.157237	-0.329339	0.286281	-0.013098	-0.0208607
TAF1B	0.085851	0.0624651	0.232994	-0.306177	-0.284351	0.41019	0.373765	0.766804	0.169242	0.451606	-0.304243	0.298875	0.192091	0.360187	0.379963	-0.0417041	-0.138435	-0.847934	0.574059	0.0145269	0.193251	-0.283539	0.204882	-0.630514
IFRD2	0.19453	0.388594	0.0749227	0.0124027	0.977911	0.667424	0.0635888	-0.379068	0.261582	0.331211	0.446675	0.375309	0.490542	0.746612	0.575184	-0.0660945	-0.166338	-0.451896	-0.0543764	-0.14396	0.0515723	0.123496	0.0698103	0.111598
C9orf127	0.0990769	-0.183763	-0.2163	0.13084	0.776845	-0.213953	0.390533	0.32175	0.458355	-0.194665	0.116015	0.589247	0.2025	-0.120554	0.402371	0.550877	-0.192176	-0.0951699	0.128843	-0.315029	0.258115	-0.510061	0.086895	0.433879
DMN	-0.245158	0.205777	0.170999	0.509403	-0.668454	-0.255155	0.783259	-0.391885	0.772914	-0.0216314	-0.00654924	0.104421	-0.693263	-0.491125	-0.539716	0.125829	-0.134627	0.645641	-0.0621862	1.12288	0.244541	-0.24841	0.633763	-0.182272
DEDD	0.0926202	0.595648	0.54814	-0.0893257	-0.384036	0.0337305	0.541335	0.128729	-0.387818	-0.264925	-0.628718	-0.353336	-0.360659	0.134105	-0.315751	-0.842851	-0.176299	0.574265	-0.401183	-0.255824	0.152387	-0.0621652	-0.123833	-0.365429
RCL1	0.414023	0.30918	0.512722	0.168813	0.11687	-0.0532025	0.63004	-0.00399995	0.272909	0.296727	0.219902	0.0237176	0.00954032	-0.0061254	0.314627	-0.0665814	-0.537828	-0.0558673	-0.0473053	0.13966	-0.226268	0.243648	0.0451679	0.059813
MYL4	-0.132928	0.0667989	0.234159	0.0248639	-0.203654	0.00837103	0.0452523	-0.196453	0.0654502	0.0607012	0.271443	0.316863	-0.184609	0.148099	-0.197273	0.280402	0.279355	-0.0755327	-0.180204	0.275811	-0.0449476	0.219654	-0.216288	-0.183972
POU4F2	-0.405887	0.0803918	-0.647451	0.014303	-0.23267	0.314741	-0.346755	-0.490089	-0.162096	-1.13833	0.256145	0.276503	-0.579296	-0.325026	-0.305634	0.765639	0.0937185	0.486873	-0.0391668	0.584086	-0.0276135	-1.01243	-0.391861	0.0268717
WDR45L	0.68218	0.877211	0.247289	1.28546	0.0778657	0.059233	0.308747	-0.157274	0.385898	1.24204	0.125733	0.72354	0.0636133	0.146214	0.503641	0.0286545	0.211289	0.0615818	-0.182527	-0.0639706	-0.183442	-0.32702	0.0884674	0.0601228
RPS8	-0.436574	0.282641	0.182821	0.0236082	-0.542383	0.446387	0.224835	0.721264	0.137252	0.822984	-0.367462	1.01668	-0.00165444	0.482146	0.109256	0.776246	0.0116235	-0.113844	0.78524	0.188759	-0.232055	0.134064	-0.345882	0.326012
TNKS2	-0.0630339	-0.297174	-0.71212	-0.0123715	-0.382349	0.210729	-0.242339	-2.37148	0.503563	-0.654842	0.234959	-0.032569	-0.401805	-0.417034	-0.139254	-0.0828913	0.450544	-0.126775	-0.147526	0.00630236	0.299096	0.111672	-0.321035	-0.00634269
SURB7	-0.171443	0.281891	0.941241	0.48325	0.648933	0.0989446	0.291133	1.17422	0.270165	0.174083	1.04453	0.934525	0.827346	0.322955	0.590956	0.848259	-0.00238428	-0.247221	-0.119313	-0.0889088	-0.039961	-0.0748389	0.266094	0.413785
SYDE1	0.222336	-0.0362078	-0.655938	0.0975537	-0.426012	-0.372367	0.351508	-0.948214	0.179289	-0.90884	-0.263942	0.162642	-1.05163	-0.0669338	-0.407943	0.260473	0.173138	0.0513394	-0.288681	0.117873	-0.00644131	0.718963	-0.107071	-0.711251
ICK	-0.177174	-0.3367	0.851001	0.205219	-0.487469	0.888308	0.292032	0.122796	-0.0398509	0.366182	0.856126	0.395269	0.718486	0.857605	0.37629	0.728804	-0.121533	0.120261	0.0491304	0.680683	-0.05167	-2.82067	0.37477	-0.350103
C14orf101	-0.472506	-0.354886	0.206626	0.183858	0.0994307	0.395653	-0.855736	0.17236	-0.459924	-0.168078	0.681003	-0.86666	0.569729	-0.00775067	0.347159	-0.0844636	0.108706	-0.024099	0.0928358	-0.188622	-0.377113	-0.223435	0.023532	0.282747
TMEM50B	0.227807	0.481215	0.830629	-0.146253	0.278824	0.637401	-0.875603	0.499209	-0.650891	0.414541	0.828988	-0.276022	0.311377	0.85343	-0.281781	0.643556	-0.0826424	0.245347	-0.398055	-0.0282345	-0.012914	0.0357845	0.0426249	0.0127486
TP53AP1	-0.0674954	-0.333067	-0.432196	-0.106596	-0.0358635	-0.568453	-0.304844	0.407427	0.212732	-0.164144	-0.697554	-0.0259291	-0.34767	-1.12521	-0.231311	0.384063	0.0842343	0.179596	-0.422512	0.221957	-0.338248	0.50448	-0.250416	0.0422224
CCT6B	0.0848748	-0.062744	0.769953	-0.40999	-0.866601	-0.512754	0.0283099	-0.53526	0.247801	0.114426	0.165602	-0.137307	0.00841264	-0.462968	-0.204991	-0.0211473	-0.00278903	0.329578	0.0630129	-0.0843676	-0.45399	-0.346433	0.21946	0.00278086
RNF34	0.16375	0.447391	0.098756	0.583044	0.270172	0.201482	-0.180121	0.022154	-0.396315	0.505267	0.26157	0.69388	0.262308	0.297177	0.247299	0.0109974	0.136658	0.325807	0.145562	-0.0299113	0.0269544	-0.0277017	-0.291614	-0.0694369
HSPCB	0.68227	0.658032	0.652743	0.594974	0.85386	0.763973	0.385433	0.674407	0.812894	1.09999	1.13026	1.4125	0.954701	1.07281	0.948452	0.315937	0.187941	-0.802356	-0.364966	-0.0472522	0.0917785	0.16337	0.39344	-0.362104
H2AFV	0.451371	-0.231186	-0.197004	0.0885205	-0.164784	-0.064102	-0.0160888	0.363839	0.447285	0.0566879	0.270035	-0.171266	0.00868437	0.238939	0.0736495	0.121273	-0.0981562	0.11054	-0.624119	0.134379	-0.54345	-0.349721	0.239092	-0.170851
KIAA0020	0.431689	0.53298	0.401451	0.230221	0.691856	0.439005	0.0276706	0.476279	0.58674	0.612509	0.506944	0.331411	0.863737	0.294835	0.570929	-0.0921791	0.0952869	-0.0907394	-0.226911	-0.127801	0.083186	0.160013	0.484407	-0.0992227
MAT2B	-0.0276282	-0.042795	-0.190922	0.294385	-0.452262	-0.0601144	-0.184754	0.348237	-0.156235	0.0519856	-0.0410841	0.253416	0.0211422	0.00925796	-0.0249373	0.259618	-0.355744	0.316512	0.011604	-0.21577	0.0560263	0.0459159	-0.120184	-0.0117406
ARSJ	-0.72251	-0.849227	0.224594	-2.83122	-1.02748	-0.242713	-0.424211	-1.1179	-0.871234	-0.143934	0.246854	-1.42348	-2.94802	-0.757245	-0.491641	0.358337	0.380884	-0.964576	0.265883	-1.12411	0.408956	-2.08566	0.295489	-0.363243
MORF4L1	-0.0331421	0.0567251	-0.0629195	0.1721	-0.435499	-0.03375	-0.326962	0.152299	0.120052	0.0756822	-0.277108	0.436388	-0.595068	-0.0284008	-0.19161	0.0838111	-0.0646303	0.113186	0.0607047	0.304366	0.110136	-0.193385	-0.335533	-0.207112
SPEN	0.297195	0.0989432	-0.0458014	-0.225011	0.350574	-0.292178	0.020287	-0.665867	0.499875	0.166679	0.0457607	-0.0535135	0.0621526	0.00214311	-0.234773	-1.07671	0.640269	0.466939	0.254988	-1.17333	0.0775059	-0.244551	-0.189772	-0.425176
DHX34	-0.0517017	0.244622	-0.312388	-0.223071	0.127545	0.162583	0.64606	0.308554	0.0392289	0.319673	0.196573	-0.714051	-0.547503	-0.744717	0.198652	0.00520624	-0.288208	-0.537876	-0.667096	0.124953	-0.319603	0.478455	0.305551	-0.130701
FLJ12151	-0.521799	0.142372	-0.0883552	-0.297847	-0.75907	-0.0985462	0.264646	0.104197	0.427041	-0.258304	-0.918925	0.363507	-0.620569	-1.18043	-0.618755	-0.104706	0.237057	0.0238593	0.623344	-0.118071	-0.0244426	0.269329	-0.0769766	-0.4864
C2orf33	-0.0738504	0.0029802	-0.15637	-0.114641	0.0318472	-0.236559	-0.180777	0.310553	0.00931819	0.00571463	-0.517514	-0.0608013	0.0349097	-0.277826	0.0502232	0.103717	-0.154475	-0.018254	0.00943015	0.0148974	0.0383175	-0.442792	-0.00952047	0.168253
GLTSCR1	-0.56284	0.100843	-1.06707	-0.199847	-0.628669	-0.554263	0.121626	-1.57948	-0.5204	-0.283987	-0.709941	-0.936508	-1.23115	-0.651237	-0.219075	-0.806119	-0.270229	0.0474876	0.27355	0.125704	-0.0189534	-0.00412389	-0.562409	0.00410725
PTPN1	0.368966	0.364357	0.608536	-0.0544689	-0.582011	-0.254536	0.611814	0.256462	0.70152	0.615693	0.418598	0.47041	-0.625112	0.0912507	-0.455415	-0.152829	0.767618	0.363157	-0.2846	0.255601	-0.247118	0.439849	-0.662502	-0.541461
ZCCHC14	-0.15519	-0.505039	0.306952	0.183849	0.261971	0.1643	0.384842	-0.243377	-0.119286	-0.251625	-0.373125	1.10773	0.295634	-0.654945	-0.323081	0.126299	-0.220137	0.243575	0.358105	-0.11023	0.33057	-0.181295	0.212874	0.0934173
TPI1	0.33302	-0.200805	0.267756	0.069656	0.0648268	0.380868	-0.280546	0.215059	0.494566	0.0261222	0.300023	0.603048	-0.194785	0.512715	-0.0598746	0.0197456	-0.0338741	-0.114674	-0.119037	0.236404	-0.063878	0.0495643	-0.0106206	-0.268201
UBE2C	0.71455	1.56128	1.46518	1.22248	1.05625	0.613403	0.299492	1.32655	0.517386	1.33082	1.22519	0.874247	1.16595	1.59577	0.770342	0.826894	0.224183	-0.0570484	0.0539679	-0.118128	0.11893	0.380423	-0.337666	-0.539717
TCEB2	0.0749278	-0.313521	0.354341	0.494026	0.70434	0.149755	0.300642	0.559449	0.32766	0.11891	0.137346	0.833612	0.488	0.22564	0.549089	0.485773	-0.101171	-0.282467	-0.201879	0.0362881	0.0383396	0.369581	0.00834289	0.0133263
FLJ10154	-0.00240412	-0.0686977	-0.0898733	0.0591934	0.245232	0.210485	0.486592	0.0630963	-0.188081	0.108718	-0.36253	-0.29285	0.141098	-0.0327408	0.251743	0.68959	-0.235124	-0.000137279	-0.00170627	0.0396375	0.0261504	0.000138035	-0.204371	0.113875
RFXDC2	0.417085	0.323642	0.0326027	0.859438	-0.158019	-0.644656	0.472474	0.320604	-0.00370443	0.135871	0.352777	0.774013	0.269625	-0.00423911	-0.400934	0.698753	0.227909	-1.61229	0.438214	1.01976	-0.171023	-0.0509159	0.0484483	-0.521641
ERCC5	-0.299208	0.362969	0.593706	0.434569	0.331201	0.483671	1.11336	0.661912	-0.177978	0.157189	0.441039	0.0394669	0.391617	-0.0759957	0.611799	0.640812	-0.134516	-0.19252	0.931493	-0.126373	0.591303	0.112181	-0.149604	0.631196
C1orf103	0.937866	1.23102	0.31369	0.502174	0.449701	0.504152	0.174767	0.621604	0.27768	1.57242	1.00053	0.256732	0.397646	0.444858	-0.01541	0.806542	0.0100656	0.109219	-0.0101676	-0.150313	0.302617	-0.289846	-0.0121156	0.743901
CGI-115	0.439539	0.16456	0.828358	1.13974	0.738953	0.564922	0.28709	1.11193	0.0917875	0.441843	0.662725	0.627135	1.03464	0.367856	0.910264	1.16122	-0.299896	-1.09904	-0.583429	0.46263	0.092948	-0.10248	0.248363	0.108374
GPX2	0.318114	-0.040638	0.869839	1.13364	0.86907	0.422531	0.815279	0.671892	0.48598	0.0600959	0.795088	1.56029	0.724279	0.588101	0.876188	0.385485	0.091092	-0.687429	-0.233339	-0.147983	0.520008	0.226636	-0.0152308	0.0150015
BAZ2B	-0.18484	-0.205041	0.2294	0.316944	-0.15316	-0.16825	0.59843	0.0224373	-0.977252	-0.89904	0.0204777	-0.436223	-0.381413	-0.943675	0.47583	0.148422	0.0195769	-0.649659	-0.0855413	-0.0199675	0.106733	-0.169696	0.111613	0.311852
FLJ22671	-0.734378	0.378695	0.305166	0.748892	-0.71221	-0.0888121	-0.0657852	-0.286382	-0.00625572	0.342733	-0.523733	-1.04882	-0.886101	0.477373	-0.434583	0.0104761	-0.30143	0.190179	-0.49021	0.457385	-0.0512646	0.0487642	0.42029	-0.355647
ZNHIT3	1.1051	0.926623	0.512508	1.03774	0.627357	0.32999	0.130968	0.723393	1.0259	1.12453	0.670281	1.27965	0.913053	0.83029	0.872772	0.324384	0.02943	0.444468	-0.0467214	-0.0738818	-0.0156383	-0.009607	0.20074	0.0095147
PIGB	-0.115981	0.00695084	-0.075579	-0.292019	-0.434773	-0.366384	-0.302469	-0.00678841	-0.295985	-0.138975	-0.410988	-0.124376	-0.268926	-0.211832	-0.0764288	-0.27711	-0.103979	-0.314337	0.372589	0.406716	-0.113485	-0.11424	0.162138	0.0941786
TLE4	-0.10598	-0.218698	0.411461	0.0948878	-1.55959	-0.21625	-0.222746	-0.266266	-0.537916	-0.664273	0.787137	0.175791	-1.17475	-0.466118	-0.266076	0.301228	-0.419276	0.253911	-0.103607	-0.0693365	0.0124525	0.686111	-0.121667	0.263819
CHKA	-0.92641	-0.235396	-1.2387	-0.713041	-0.48748	-0.599914	-2.07412	-0.159723	-2.71882	-0.937448	-1.54878	-1.00204	-0.176221	-0.465876	-2.07945	-0.570971	0.118085	0.0895519	0.20924	0.368415	-0.614121	-1.14721	-0.126648	0.0586552
FNBP1	-0.792665	-0.721884	-1.08986	-0.742532	-1.19707	-0.887912	-0.909262	-1.60116	-0.722758	-0.939365	-1.40912	-0.891057	-1.40588	-1.38763	-1.03099	-2.16629	0.0294414	-0.0366613	0.400285	-0.646556	0.0513661	-0.106698	0.0566688	0.108926
FLJ13096	0.0527632	0.232365	0.171819	0.31351	0.329747	-0.349528	-0.224737	-3.13384	-2.73679	-0.150595	0.058253	-0.358959	0.405647	0.114789	-0.0576385	0.108579	-0.025191	0.177446	-0.462959	0.883228	-0.311829	-1.40756	0.175098	0.024572
C21orf33	-0.950876	-0.692288	-0.229606	-0.66186	-0.331982	-0.0104425	-0.692672	-0.802601	-1.28947	-0.717189	-0.178814	-0.456991	-0.48015	0.0280648	-0.719487	-0.674815	-0.0889357	0.0751628	-0.162019	-0.14322	0.0227917	0.0767425	-0.156953	0.0374742
CACNB3	-0.267498	-0.64113	-0.149435	-0.516822	-0.300652	-0.146641	0.261083	-0.353024	-0.0768397	-0.645414	-0.177552	-0.659891	-0.926939	-0.0817575	-0.303985	-0.0409941	-0.13684	0.206313	-0.155783	-0.0182558	-0.014695	0.251421	-0.139486	0.281975
KLHL2	0.172155	-0.259169	0.486386	-0.133427	-0.620887	-0.308321	-0.286403	-0.304895	0.42908	-0.263238	-0.738973	-0.632804	-0.806652	-0.354419	-0.131589	0.333221	-0.094878	0.0950634	0.0585992	-0.122452	-0.0622484	-0.514652	0.0883241	0.0974364
DUSP12	0.140504	0.227576	0.422616	-0.160087	-0.229588	-0.051748	-0.679354	-0.381375	-0.036536	-0.042071	0.0269614	0.114328	-0.576113	0.0787239	-0.183486	-0.0891244	0.160395	0.0546209	-0.387239	0.291489	-0.440814	-0.0256909	-0.262	0.0250475
RPS25	-0.620018	-0.790082	-0.00746568	-0.18929	0.404867	0.317603	0.0465532	0.625557	-0.20425	-0.47953	0.00269717	0.0583587	-0.01948	-0.0391475	-0.334194	0.77531	-0.451752	-0.386513	0.0506552	-0.0533594	0.180098	0.171077	-0.240643	0.0629404
MAP2K1	0.0980108	0.0101841	0.0290676	0.00174192	-0.536982	0.268147	-0.326208	0.105865	0.302644	0.848771	0.0884982	0.69201	0.00386052	1.24513	0.531289	0.0436758	-0.213525	-0.167483	-0.229869	-0.632724	0.200877	0.0665894	0.924089	0.242528
PRKAA1	-1.04633	0.0463396	-0.025131	0.204899	0.630755	-0.10255	0.46936	-0.814222	-0.260748	-0.153952	-0.167496	-0.434923	1.20043	-0.279697	-0.382449	-0.272476	0.148919	0.0255268	-1.21528	-0.518478	-0.00862042	-1.2402	0.381407	0.330822
OCLN	-0.0465806	0.145337	-0.227653	0.61578	-0.263982	0.0514126	-0.6405	-0.313086	-0.191592	0.42879	-0.455515	-0.160761	0.168101	0.364958	-1.01226	-0.225023	0.109648	0.307036	-0.565504	0.18407	-0.0505819	0.0481466	-0.208829	-0.19674
CXCL12	-0.744202	-0.814367	-0.39402	-0.368868	-1.45406	-0.224635	-0.500562	-1.224	-0.531274	-1.44805	-0.168524	-0.32368	-1.36188	-0.649271	-1.25907	-0.572681	0.0606867	-0.605275	0.161636	-0.19604	0.520447	0.167085	0.960797	-0.612971
SUCLA2	0.678493	0.41811	0.189533	1.03446	0.643177	-0.289857	0.360451	0.656778	0.344458	0.633961	-0.197902	1.09939	1.00734	-0.227429	0.663914	0.871121	-0.166021	0.174199	0.142507	0.460657	-0.127249	-0.412513	0.0877656	-0.0962161
FASN	0.12475	0.256287	0.207212	-0.454743	0.0627734	-0.197553	0.15342	-0.214926	-0.133235	0.296994	0.191517	-0.177042	-0.103303	0.161317	-0.678884	0.323053	0.294968	-0.269429	0.332854	0.0375376	-0.099085	0.554632	-0.0541144	-0.0390021
TRIM32	0.145992	0.384104	0.464403	0.162815	-0.117994	0.226135	0.433269	0.122103	0.615889	0.553216	0.349167	-0.0944536	-0.64478	0.369754	0.288796	0.0255474	-0.555907	0.0903907	-0.0993808	0.324376	0.218379	0.466815	-0.625545	-0.242132
IL18RAP	-1.36043	-1.07684	-0.706199	-1.34839	-1.18139	-0.486005	-1.20165	-1.69913	-0.542901	-0.648088	-0.679485	-1.4531	-1.51677	-1.34082	-0.737572	-0.499206	0.139273	-0.26355	0.673087	-0.398072	-0.161858	0.85152	0.772645	-0.352759
HEBP2	0.0373601	-0.050855	0.49071	0.389541	0.456894	0.753304	0.147531	0.450487	0.567395	0.459935	0.175615	0.48041	0.545713	0.984805	0.0686614	0.294067	-0.152869	-0.0125573	-0.143671	0.19089	0.0262209	0.0124017	0.233094	-0.0924645
C19orf10	0.305558	0.483493	0.0272026	0.277184	0.530507	0.43355	-0.413807	0.371201	-0.0411011	0.43595	0.185194	0.556122	0.430767	0.701087	0.279218	0.195483	0.0935413	-0.27165	-0.126624	0.147116	0.0181267	0.107552	0.183981	-0.0897197
PLSCR4	-0.112104	-0.942462	-0.359559	-0.652036	-0.958101	-0.439051	-0.292899	-1.08662	0.13335	-1.09397	-0.769673	-2.13478	-0.908471	-0.737025	0.330524	-1.06528	-0.642707	-0.342249	0.258847	-0.81629	-0.00369898	0.00368606	0.101293	0.332216
TGDS	0.506806	0.185518	0.406788	-0.225474	0.462902	0.342064	0.149142	0.389108	0.137276	0.325421	0.366786	-0.152188	0.630875	0.251456	0.77372	0.205509	-0.119052	0.117541	0.0388082	0.377784	-0.0475925	-0.0403753	0.100528	-0.054052
KMO	-0.196933	-0.386606	-0.328523	-0.0726195	-0.37675	-0.45427	0.357813	-1.24578	0.0622756	-1.18573	0.136819	0.12192	-0.587908	0.041293	-0.0688918	-0.198278	-0.246589	-0.365309	-0.30636	-0.0499932	-0.286513	0.843644	-0.0235187	-0.456441
PBX1	0.199709	-0.445662	-0.491914	-0.04394	0.28179	0.693067	0.0490047	-0.283832	-0.0231008	-0.101302	-0.276829	0.812104	0.15114	0.514794	-0.375694	-0.249868	-0.108535	0.698026	0.23419	-0.775842	0.127623	-0.257928	-0.00745992	0.306575
KIAA0495	-0.669012	-0.304694	-0.225815	-0.969614	-0.651348	-0.858067	-0.472141	-1.31643	-0.220436	-0.532515	-1.11668	-0.489289	0.0344683	-1.31928	-0.351112	-0.466612	0.644975	-0.688469	0.406202	0.261275	-0.502701	0.350551	-0.23053	-0.638778
ZNF197	-0.467397	-0.28976	0.39866	-0.00171224	0.470507	0.64548	0.472377	-0.136729	0.841617	0.389055	0.134714	-0.35314	0.324473	0.225671	-0.182539	0.949096	-0.229472	-0.334806	0.55979	0.186518	0.220368	-0.24372	-0.542436	0.409899
RBM6	-0.923515	-0.0827969	-0.759123	-0.525453	-0.103611	-0.275546	-0.510006	-0.721153	-0.903714	-0.865084	-0.658001	-1.26626	-0.712452	-0.919874	-0.0863993	-0.735012	-0.0794014	0.235305	0.221961	-0.396947	0.0735584	-0.257607	-0.262647	0.235483
TRAM2	-0.270544	0.244741	-0.572054	-0.260916	-0.194284	0.234635	0.149632	-1.019	0.140404	-0.209381	0.228418	-1.11786	-0.196549	0.242963	-0.247359	-0.192996	0.10916	-0.0783371	-0.0707862	-1.64629	0.0940316	-0.380652	-0.215264	0.0840282
FADS1	1.59078	1.23199	1.06469	0.0717594	0.864866	0.338357	0.448907	1.23348	1.60571	1.47011	1.7635	0.866456	1.08507	-0.343486	1.13736	0.813649	-0.322308	0.16251	-0.350021	-0.162871	0.20684	0.157891	0.615903	-0.494277
TMED2	-0.208047	0.925192	0.0174355	0.299087	-0.0538649	0.727626	0.516356	0.0642447	0.262203	0.242026	0.104901	-0.362531	-0.191393	0.750931	0.597474	-0.783134	-0.00430412	-0.21847	-0.0753834	-0.437429	0.145626	0.0684525	0.335043	-0.228383
B3GNT3	-0.699948	-0.219771	0.227647	0.0481871	0.31954	-0.48767	-0.373021	-0.273894	-0.670906	-0.390516	0.341767	0.751972	0.545338	-0.0774132	-0.551067	-0.0398989	0.149597	-0.672246	-0.073075	0.0680971	-0.379239	0.241472	-0.225563	0.123912
AZIN1	0.536644	0.507522	0.907411	0.778423	0.61651	0.250057	-0.0506737	0.730674	0.494727	0.851063	0.651163	0.870986	0.877167	0.433678	0.248403	0.706718	0.0205855	-0.39359	-0.0955959	0.242673	-0.0811966	-0.027588	0.537736	-0.00429556
C20orf44	-0.135542	0.366074	-0.0513027	0.287336	-0.0509884	-0.0447485	0.294443	-0.310375	-0.427786	0.343444	-0.0029735	0.64617	0.107164	0.37501	-0.0235098	-0.318977	0.0960956	0.146748	-0.149313	0.277369	-0.0985541	-0.0247764	-0.197558	0.0241769
ETV5	0.176225	0.303324	0.615788	0.743669	-0.278483	-0.0399118	0.507785	0.0693118	0.227187	0.199131	0.170855	0.452409	0.0915522	0.514286	-0.158358	0.760888	0.198718	-0.194538	-0.0278297	0.0246426	0.192887	-0.157653	-0.186321	0.0919956
GRWD1	-0.665239	-0.107783	0.121528	0.285488	0.399336	0.276227	0.419099	0.390708	-0.333661	-0.131636	-0.224986	-0.0632747	0.309156	0.185389	-0.0419243	0.00134902	0.14354	-0.0599895	-0.214576	-0.186129	-0.140691	0.056594	0.383164	0.13243
PDIA4	0.410686	0.195408	0.121046	0.301755	0.574813	0.199111	-0.240702	0.47176	0.578342	0.197333	0.290686	0.312532	0.0946058	0.682026	0.0125758	0.25634	0.156436	-0.0692933	-0.136251	0.193929	0.00182438	-0.170913	-0.407584	0.136251
SLAMF1	-0.265376	-0.173523	0.298227	-0.176522	-0.730126	-0.299352	0.073799	-0.38241	-0.271151	-0.429289	-0.447522	-0.455702	-1.52664	-1.01561	-0.210075	-0.101081	0.21645	-0.0844816	0.0752565	-0.294763	-0.0813842	0.500846	0.301657	-0.336993
CHMP2A	-0.508682	-0.833455	-0.370595	-0.0415616	-0.276531	-0.643219	-0.15099	-0.0183831	0.282472	-0.419241	-0.193274	0.19137	-0.516725	-0.582144	0.629828	-0.432362	0.297188	0.0848645	-0.448075	-0.0474702	-0.506652	0.0237506	0.12176	-0.0243289
LUZP1	-0.250487	-0.839056	-0.00165576	-1.06337	-0.460649	0.304656	-0.0437884	-0.382528	-0.448829	-0.214818	-0.342162	-0.430331	-0.0938555	-0.321776	-0.0139106	0.135275	-0.0804232	-0.0536276	-0.147907	0.0276856	-0.115626	0.197697	0.169782	0.157118
NAV2	1.09014	1.06368	0.636179	-0.0673897	-0.116373	0.485498	0.645954	0.0035029	0.823287	0.867019	0.582552	0.298249	-0.0541496	0.323524	0.0846861	0.471133	0.0553115	0.560531	-0.337036	0.0857252	0.356179	-0.0759966	-0.111798	-0.0585506
MID1	-0.0831921	0.186646	-0.42287	-0.400917	0.0347654	-0.730917	0.147154	-0.370417	0.361628	0.314726	-0.597012	-0.00765877	0.17015	-1.32935	-0.173374	-0.913896	0.0743254	0.313666	0.343512	-1.02443	0.0244014	-0.27081	0.0698165	0.0920035
ZNF7	0.139577	0.431186	0.231193	0.19297	0.107485	0.156565	-0.421902	-0.193561	-0.10053	-0.0304062	0.25446	0.0503777	-0.239122	0.0595487	-0.0405397	-0.204325	0.0033525	0.261909	-0.212792	0.248704	-1.1611	-0.49753	-0.00336437	0.197372
GAPDS	-0.0140322	-0.126466	0.469984	-0.399091	0.422867	-0.0701613	-0.0627433	-0.273799	0.102976	0.0974341	0.413846	-0.462282	0.302583	-0.192684	-0.00161074	0.353789	0.0111744	0.3151	0.00921709	-0.464288	0.44013	-0.00930344	-0.195847	-0.104404
HYPB	-0.172641	-0.37491	0.0325397	-0.306607	-0.852619	-0.646833	0.0899553	-0.796816	-0.120674	-0.149312	-0.500798	-0.783707	-0.0255413	-0.666127	-0.122188	-0.411215	-0.0179873	-0.29818	0.00228894	-0.0339095	0.00249753	-0.0527091	0.217013	-0.236965
PPP2R2A	-0.14109	-0.284223	0.0895797	-0.541537	-0.455885	-0.0797715	0.167775	-0.0771499	-0.520129	-0.325151	-0.661719	-0.787435	-0.464777	0.0966086	0.277605	-0.680432	0.170683	0.070155	-0.0754496	-0.225404	0.102874	-0.37969	0.0761031	-0.20195
CD69	-2.12907	-1.6237	-0.953519	-1.81623	-2.00682	-0.803622	-1.5277	-1.86664	-1.37886	-2.34416	-1.6204	-2.42028	-2.65486	-2.03496	-1.20589	-1.84927	-0.63068	-0.635333	0.449263	-1.15651	0.882247	0.383744	0.442437	-0.804977
TRIP10	-0.802968	-0.760297	-0.503491	-0.0950964	0.0244461	-0.465945	-0.0180785	-0.529353	-0.506153	-0.727792	0.208793	-0.797192	-0.422732	-0.435363	-0.901129	-0.224772	-0.318681	-0.0768592	-0.495833	-0.092393	0.574377	0.121892	0.103366	0.0713718
NAGA	-0.111725	-0.125552	0.232842	0.229199	-0.262084	-0.484538	-0.326789	-0.417877	-0.204127	0.0567486	-0.0986285	0.354339	-0.416162	-0.196713	-0.368659	-0.142072	0.208414	0.14598	-0.296697	0.11965	-0.386243	-0.247348	-0.0230729	-0.0239371
PMPCA	0.205078	0.775996	0.215312	0.307582	0.368624	0.229015	0.0526593	-0.450111	0.0759325	-0.266689	0.267785	0.530419	-0.116498	0.216749	0.621658	-0.342734	-0.203019	-0.264066	-0.139485	0.402209	-0.00472162	0.175426	0.00469866	0.125212
ADAMTSL3	-0.0185305	-0.0110661	0.296865	-0.461896	-0.590422	0.286847	-0.130094	-0.742138	0.257658	-0.705087	0.427024	0.232934	-0.433566	-0.331685	0.0562553	-0.634637	1.0795	-0.100227	-0.299273	0.0910906	0.540348	-0.990465	0.275324	-0.178706
SCD4	-0.205498	-0.029794	0.107061	-0.0757244	-0.45013	-0.22237	0.118972	-0.209323	0.410891	0.192281	0.082183	-0.945869	-0.081358	-0.259982	-0.458165	0.441188	-0.00546833	0.252891	-0.0547827	-0.291192	0.0054396	0.535939	-0.41832	0.123025
ZFP95	0.219656	-0.263229	0.201223	0.174455	0.765388	-0.202041	0.17502	0.378178	0.206476	0.124557	0.236697	-0.311009	0.217584	-0.449289	-0.192396	0.43243	-0.183936	-0.239239	0.0242034	-0.340807	0.0611417	0.220758	0.00726309	0.10646
ACTR8	-0.273779	0.0957232	-0.048165	-0.194241	-0.676685	-0.0447897	0.157391	0.185299	-0.192002	0.355869	-0.635617	0.348574	-0.221855	-0.224462	0.00127461	0.317217	0.0502794	0.0227027	-0.0232303	-0.162732	0.13374	0.231135	-0.487108	-0.25514
CCNB2	1.10592	0.929091	0.768622	0.593327	0.681937	0.362756	-0.376525	1.38586	1.41488	1.12542	0.96734	1.0495	0.870095	1.00304	0.0986071	0.4045	-0.411878	-0.074441	0.290193	0.543107	-0.123477	0.0692814	0.472668	-0.268336
CYLC2	-0.612221	-0.0806097	0.363626	0.0347634	-0.129165	-0.622908	0.118895	0.225315	0.774482	-0.195226	0.0292106	0.330836	-0.694338	-0.278063	-0.706161	0.281065	0.400753	0.0496737	-1.00569	0.440594	-0.15473	0.260386	-0.202261	-0.0522707
MYH14	-0.216387	-0.201118	-0.311899	-0.269003	-0.218412	2.27687e-05	-0.0616261	-0.197806	-0.43554	-0.445935	-0.390273	0.113923	-0.209895	-0.57055	-0.54109	0.0943977	0.0283835	-0.0236643	0.348526	-0.0112017	-0.40124	0.168109	0.37352	-0.143519
GCHFR	0.0120866	-0.441317	-0.0312604	-0.140575	-0.307486	0.097882	-0.137306	0.350578	0.296863	-0.0369124	-0.0255821	0.0436877	-0.552302	0.0205954	-0.0582704	0.0197327	-0.260443	0.498297	0.058552	0.610423	-0.0621945	-0.281926	-0.402978	0.149686
PGS1	-0.102779	0.418872	0.144109	0.261503	0.800547	-0.224006	0.384848	-0.0178454	0.290762	0.484378	0.233717	0.68443	0.558075	-0.351162	0.817073	0.651044	0.030421	-0.0457045	-0.502018	0.301504	0.193662	-0.0313759	-0.204612	0.511795
KAL1	2.13044	0.494374	0.935997	0.31828	-0.0759411	-0.58957	0.794621	-0.0033188	1.91177	-0.256899	0.943924	-0.333228	0.458577	-0.53584	0.185323	1.1143	-0.847109	-0.823165	-0.186901	0.157408	0.22287	0.236	0.687341	-0.392703
CHD1	-0.302279	-0.39337	0.107983	-0.429657	0.345417	-0.0719641	-0.207862	0.030564	-0.447324	-0.69721	0.16963	-0.627578	0.506091	-0.830687	0.185361	0.056704	-0.110712	-0.153821	0.281217	-0.360043	0.221865	0.125015	-0.173092	0.0996681
ZNF354A	-0.0897551	0.237667	-0.73013	-0.487245	-0.350576	-0.336157	-0.544564	-0.105607	-0.533957	-0.0608194	-0.565111	-0.79106	-0.614325	-0.845898	-0.433257	0.149463	-0.57063	0.150221	-0.0478621	-0.623152	-0.136252	0.447165	-0.00882858	0.00743728
BIN3	-0.575139	-0.182869	0.109086	-0.249322	-0.409639	-0.0097503	0.191873	-0.752739	0.0538253	-0.125588	-0.154915	0.232608	-0.706166	-0.0665936	-0.107373	-0.0640105	0.340691	0.0120228	-0.276306	0.541831	-0.0121696	-0.0685619	-0.37881	0.0283436
PPM1F	-0.000491144	0.332458	-0.939658	-0.754518	0.0367564	-0.0735292	0.108996	-0.610003	0.00416115	-0.730821	-0.23202	-0.241685	-0.209887	-1.01715	0.112853	0.50203	0.303767	0.20224	0.0612105	0.0306795	0.046111	-0.008456	-0.199012	-0.0146797
MAEA	0.169453	0.263871	-0.702667	-0.308465	-0.193061	-0.188357	-0.919897	-0.534726	0.220423	0.166889	-0.219318	-0.173921	-0.34873	-0.224798	-0.337047	-0.341919	-0.0403227	0.422719	0.0387597	-0.241366	-0.225226	-0.192726	0.03999	0.42891
PPIC	0.236451	-0.105636	-0.0401936	-0.788506	-0.0821184	-0.890312	-0.144413	-0.00635973	0.340463	0.140423	-0.244111	-1.11883	-6.2408e-05	-0.698839	-0.150743	-0.0647064	0.0484238	0.245394	-0.33277	-0.296463	0.11592	-0.0219317	-0.253098	0.122928
STC2	2.15786	1.64193	1.19087	1.06962	2.53094	1.94513	1.27626	2.09406	2.06778	1.69447	1.51526	1.01219	2.82375	2.33363	1.34579	2.04879	1.02653	-0.0224671	0.135338	1.49024	-0.124288	0.0637685	-0.638771	-0.42384
GPR37	-0.719954	1.07105	1.33813	0.176262	1.91796	1.47648	0.233815	2.75922	0.235413	0.429223	1.60857	0.289323	1.99468	1.32284	0.905563	2.46612	-0.782767	-0.120784	-0.374364	0.0877126	1.27336	0.157847	0.614702	-0.438872
SUZ12	0.60364	0.198249	-0.461051	-0.00111523	-0.317506	-0.00775139	-0.213196	0.312583	0.640993	0.196976	-0.27746	-0.17589	0.103421	-0.278378	0.27071	0.0297042	-0.0280523	0.298928	-0.0868069	-0.390889	-0.0473231	-0.146376	0.022983	0.123412
C1QBP	0.53867	-0.124287	-0.088735	-0.193272	1.28472	0.402592	0.120293	1.07426	0.487256	-0.0630995	0.255683	0.0320248	1.43404	1.09077	1.26117	0.414482	-0.324774	-0.290996	-0.464429	-0.000182705	-0.00512498	0.1717	0.911945	0.391942
VRK1	0.149907	-0.0513438	1.35488	0.313809	0.453103	0.456255	0.358662	0.82932	-0.132831	0.200914	1.32605	0.200231	0.265963	1.10757	0.2639	0.673276	-0.0480091	-0.00669264	-0.191051	0.0552078	0.184665	0.00664856	0.359698	-0.46489
SF3B3	0.498749	0.433665	0.288923	0.78326	0.88689	0.023006	0.833235	-0.150993	0.34906	0.186216	0.293581	1.04409	0.709076	0.304313	0.628332	0.381565	0.12809	-0.117287	0.0065132	-0.100804	0.0418773	0.213887	-0.058554	-0.0467021
KCNS3	0.0588252	-0.163163	0.220078	-0.905602	-0.321132	-0.814216	0.0828732	0.292216	0.108041	0.500079	0.370802	-1.24022	-0.126116	-0.864243	-0.318727	0.393612	-0.329217	0.713653	-0.349148	0.0519574	-0.0548066	-0.188554	0.0996073	0.239298
CDK5R1	-0.169688	-0.168077	-0.0566351	0.0547295	-0.438242	-0.156577	-0.147694	-0.25708	-0.409939	-0.0992683	-0.411357	-0.0539915	-0.31639	0.0160715	0.117694	-0.381981	-0.165276	-0.774369	-0.0749511	0.119876	-0.186778	0.540952	0.114626	-1.01535
DYRK1A	-0.298752	0.356869	0.129232	-0.427167	-0.144364	-0.0107122	0.0445355	-0.994379	-0.197501	0.042253	0.203822	-1.10268	-0.693419	-0.0070118	-0.539802	0.166844	-0.022479	0.16011	0.125072	0.160837	-0.239369	0.118226	-0.403351	-0.253151
SCAP	-0.279383	-0.067016	-0.297859	-0.222543	0.376732	-0.100546	0.0772717	-0.397368	-0.26893	-0.432824	-0.231317	-0.113319	-0.171363	-0.00654696	-0.033146	-0.382507	0.131781	0.188155	-0.0208798	-0.0313525	-0.0199717	0.0195808	-0.442459	0.187242
WDR60	0.083507	-0.244476	-0.170445	0.298623	0.377577	0.266946	-0.514459	-0.0961881	0.146631	-0.0640496	-0.183449	0.139281	0.554794	-0.336188	-1.12295	0.0678053	-0.308834	0.300884	-0.00485135	0.355624	0.192482	-0.440435	0.00482751	-0.651289
IGSF4	-0.536071	0.09912	-0.357285	0.351076	-0.651735	-0.236864	-0.198485	-0.313204	-1.05661	0.21445	-0.378389	0.31735	-0.131701	-0.464793	-0.787225	-0.00343154	0.00553658	-0.723289	-0.0867746	-0.860606	0.29475	0.388437	0.0554985	-0.0568095
ZDHHC3	0.44856	-0.0427826	0.161379	0.0303487	0.463315	0.418689	0.0102215	-0.27435	0.0484935	0.24074	0.258534	0.20397	0.366878	0.413787	0.0212217	-0.334551	0.0263965	0.205686	-0.121666	0.0114818	-0.00873369	0.168899	-0.147506	-0.173989
PDGFC	0.605795	-0.533795	-0.100748	0.166059	-0.581178	-0.0999726	0.383887	-0.0226115	0.73332	-0.735616	0.263804	-0.419094	-0.188733	-0.690488	0.680905	0.653038	-0.174229	-0.0688042	0.0643738	0.123299	-0.27694	-0.0889481	0.431633	0.39342
TMEM30A	-0.466383	-0.31441	0.505315	-0.0887331	-1.0175	0.237331	-0.778327	-0.215434	-1.0377	-0.42522	0.218783	-0.701697	-0.636821	0.141739	0.373473	-0.184481	-0.245693	0.580367	0.298566	-0.737847	-0.333452	-0.161179	0.446815	0.138771
PCOLN3	0.256621	-0.434436	0.501997	0.304942	0.398961	0.242518	0.468873	0.109557	0.200824	-0.273191	0.205749	0.490538	0.229513	-0.0404211	-0.151267	0.309794	-0.201587	0.0472822	0.416934	0.412719	-0.382345	-0.0662201	0.097375	-0.0496289
JAG1	-0.988179	-0.959149	-0.678509	-1.11274	-1.20827	-0.461582	-0.811709	-1.14975	-0.909032	-1.07364	-0.696715	-1.57125	-1.62771	-0.978334	-0.335701	-0.826662	0.217724	-0.341717	-0.000454589	0.0788448	-0.157236	0.507745	-0.170015	0.0160366
KIAA0258	-0.543864	0.142486	-2.11295	-0.433179	-0.231068	-1.00235	-0.78814	-0.227613	-1.62057	-0.0778704	-0.144143	-0.0628436	-0.953105	-0.526819	-0.614318	-0.579553	0.418376	0.0257964	-0.284193	0.388667	-0.161524	-0.0365679	0.0120291	-0.0121761
HSPA4	0.279452	0.129765	-0.298238	0.00475585	0.263471	-0.663935	0.0209329	0.213543	0.2198	0.455854	-0.136599	0.270701	0.372836	-0.678201	-0.071879	-0.119214	0.16222	0.268429	0.0230368	-0.0502842	-0.00766153	-0.294512	0.102387	-0.319508
TXNL4A	0.166847	0.66095	-0.594223	0.450124	-0.300949	0.644426	0.1776	-0.610191	0.689925	0.208634	-0.142533	-0.250585	0.108733	0.808593	0.221423	0.0107486	-0.304851	-0.201457	-0.416314	0.324346	0.380046	0.0016485	0.178942	0.297025
WDR47	0.111033	0.105931	0.173311	-0.0655994	-0.124682	-0.897793	-0.184977	-0.153983	-0.0574668	0.302657	-0.156245	0.296267	-0.142303	-0.362578	0.138233	-0.0203912	-0.0183014	0.192219	0.0923853	-0.0453438	0.0657825	0.0179719	-0.312614	-0.0937725
NT5E	0.490514	-0.656194	0.655675	0.677525	0.613824	0.801751	-0.372664	0.237143	0.639154	-0.40779	0.970968	0.907365	0.715862	0.966643	0.461854	-0.082993	-0.0435665	1.01515	-0.455359	0.20858	-0.255033	0.184143	0.0417471	-0.209193
ELAVL1	0.0814884	0.582875	0.255068	0.186721	0.696449	-0.00174436	-0.00784612	0.0511979	-0.714315	0.679081	0.745104	0.477762	0.815392	0.440538	-0.0245819	-0.0421727	0.261173	0.37302	-0.532629	-0.13926	-0.626593	0.402273	0.0048714	-0.340143
DDT	0.172212	0.228897	-0.124583	0.225046	0.29444	0.288335	-0.528653	0.295023	0.961927	0.127449	-0.381538	-0.113502	-0.423612	0.750972	-0.614804	-0.87669	-0.134949	0.34475	0.131561	0.713491	-0.726069	0.0657648	-0.144779	-0.070397
TM9SF4	0.412482	0.758333	0.138113	1.00598	0.708096	0.592018	0.269888	0.503894	0.121889	0.857515	0.316007	1.22471	0.831221	0.696414	0.455048	0.370311	0.23429	0.164107	-0.121033	0.14141	0.147413	0.244122	-0.0513168	-0.188505
MANBA	0.0382687	-0.112118	0.33187	-0.112469	-0.17338	-0.186652	-0.42948	0.168997	0.674166	0.294414	0.0196188	-0.0677201	0.198084	0.592671	-0.117498	0.324447	-0.328094	0.174274	-0.292867	-0.211191	0.58726	-1.51338	0.506674	0.464193
LMAN2L	0.257464	-0.425706	-0.185727	-0.144782	-0.0780208	-0.110697	0.0484615	-0.362759	-0.0904063	-0.340351	0.0223893	-0.0561495	-0.00332514	-0.25201	-0.100092	-0.359878	0.200817	0.215936	-0.0151042	-0.397505	0.0148797	-0.0384426	-0.471073	0.295322
CXCL3	0.967017	1.7608	1.19954	0.863031	1.7141	0.421185	0.0214172	0.439123	1.03888	2.04928	0.993303	-0.698019	0.808555	0.628121	0.466673	0.695431	1.06614	-0.373944	0.0387538	-0.223636	0.254164	0.714839	-0.0403158	-0.337727
TRIM22	-0.139534	0.0177116	-1.06178	-1.15153	-0.737272	-0.723975	-0.490507	-0.30861	-0.362629	-0.767504	-0.56262	-2.05194	-0.645105	-1.70851	-0.0817188	0.415226	-0.059557	-0.578946	0.0562085	-0.942019	0.135673	0.236974	0.39861	-0.433811
NDUFA8	0.0400431	0.0165241	0.440161	-0.100625	0.187977	-0.130016	-0.228621	0.501126	0.390927	-0.0511676	0.146168	0.336881	0.225609	-0.0577921	0.138294	-0.0890634	-0.136724	-0.216153	0.150876	-0.29935	-0.10536	0.0953096	0.219011	0.121187
POF1B	-0.197914	-0.410627	-0.632621	-0.640337	0.0174	-0.148112	-0.145081	0.401441	-0.392487	-0.207537	-0.991925	-1.13049	0.472499	-0.484576	0.593139	0.196075	-0.0934119	0.117473	0.121309	-0.900704	-0.392211	-0.111709	0.0854272	0.135967
MRPL23	-0.396924	-0.614742	0.398353	0.095189	0.371463	0.691541	0.153372	0.218997	-0.102288	-0.205167	-0.0157984	0.138989	0.446381	0.790282	0.717214	-0.0193072	-0.0157444	-0.781705	-0.180996	0.167544	-0.248965	0.612812	0.016824	0.0155007
IQGAP2	0.258276	-0.167414	-0.494486	-1.03021	-1.51883	-0.415714	-1.38962	-1.82703	0.106238	-0.0570132	-0.492216	-1.26655	-1.30702	-0.513801	-0.839964	-1.61799	0.501066	0.793029	-0.0602782	0.380041	-0.553262	-0.126656	-0.681158	0.0568503
TRADD	-0.565489	-0.132336	-0.326139	-0.20633	0.00895413	-0.0748005	-0.0065766	0.00113863	-0.333577	-1.06738	0.137746	0.0570758	-0.490221	-0.232349	0.283472	-0.107593	0.0342204	-0.141708	0.0811989	0.402027	-0.321771	0.485023	-0.64112	-0.0568034
PRSS2	-0.109996	0.262581	2.24688	-0.450859	-0.128794	0.360125	-0.0635445	-0.0624174	0.452093	0.427672	0.0414879	0.203712	-0.292266	1.52306	0.106807	-0.242546	0.39567	0.188378	0.0209308	0.43612	-0.312926	-0.0213792	-0.112698	-0.0581114
LEF1	0.435585	0.0883754	0.831291	0.825425	-0.841631	0.242988	0.652021	0.277821	0.762834	-0.0478196	-0.112086	1.27126	0.0341234	0.187676	0.840491	0.303786	0.404706	-0.148493	-0.288554	0.0214361	0.611066	0.88973	-0.532212	-1.10323
NFKBIE	0.309654	0.116675	0.211536	-0.338737	0.30884	0.101811	0.345777	-0.253641	0.000963581	-0.305005	-0.227235	0.476773	-0.0612316	0.197725	0.0784257	0.23677	-0.0472559	-0.00472719	-0.106937	0.343349	-0.0526919	0.0287728	0.0660782	0.00470543
TDRD7	0.286884	0.201943	-0.163301	0.0632935	-0.489142	-0.211155	-0.203497	0.0200732	0.198569	0.247105	-0.0651993	-0.304925	-0.650379	-0.347569	0.0164266	0.116402	0.199538	0.878527	-0.285707	0.150249	-0.11961	0.0356366	-0.281733	-0.036954
FLJ13639	-0.26635	-0.570332	0.353881	0.290239	0.0790055	-0.445345	0.657705	0.546137	0.333613	0.47946	0.152321	0.735114	0.49035	-1.31637	-0.00569712	0.690266	-0.817837	-0.710416	-0.164997	0.837728	-0.057849	0.00138116	0.0688317	-0.147033
ITGB2	-0.294473	-0.19353	-0.0629724	-0.417502	-0.609406	-0.0348104	0.584173	-1.08698	-0.5394	-0.143722	0.0499628	-0.610767	-0.779195	0.00171693	-0.0557202	-0.341205	-0.0122383	-0.282374	0.295118	0.00297212	0.069221	0.487585	-0.00298157	-0.212543
LMO4	-0.247745	-0.920728	0.514135	-0.268748	-0.393975	0.735024	-0.26903	-1.29496	-0.406503	-0.754716	0.0462754	-0.546492	-0.0291214	0.401189	-1.28554	-0.812241	0.27236	-1.0228	0.123936	0.553106	0.237395	0.303947	-0.470017	-0.158762
ATP7A	-0.460671	-0.386474	-0.0899956	-0.00439943	-0.0168946	-0.350952	0.181247	-0.216758	-0.332369	-0.269792	-0.47496	-0.281214	0.0892396	-0.79957	-0.179124	0.0194494	-0.307983	-0.167394	-0.240153	0.0326599	0.245312	-0.191696	0.023744	0.0653832
RYK	0.660235	0.362412	0.175279	0.0576185	-0.408991	-0.132777	-0.0130208	0.382818	0.0373429	0.0839282	-0.0255123	0.129085	0.0509859	-0.10392	0.278263	0.25006	0.407986	-0.0375281	0.040679	0.354652	0.155786	-0.927265	-0.0924898	-0.0270888
APLP2	-0.174693	0.0748972	-0.11191	-0.196469	-0.112111	-0.159632	-0.697243	-0.226304	-0.158945	-0.56087	0.10426	-0.0833755	-0.216458	-0.329712	-0.488793	-0.255068	0.340145	0.459384	-0.0267875	0.137639	-0.154627	0.0216401	-0.520274	-0.348359
CEBPD	-0.281902	-0.196242	0.0558528	-0.000911711	-0.38729	-0.156504	0.11475	0.051507	-0.0697585	-0.0578998	-0.0157354	-0.214616	-0.019835	-0.0328202	-0.167769	-0.0539789	0.0990708	-0.091098	-0.0637505	-1.31975	0.0496803	0.390715	0.645107	-0.625726
HECTD3	-0.566561	-0.70243	-0.58593	-0.460857	-1.04132	-0.112803	-0.473078	-0.798689	-1.11922	-0.638837	-0.536341	-0.654445	-0.687609	0.053193	-0.645574	-0.192746	0.0611145	-0.145424	-0.192172	-0.0417607	0.0400859	0.277399	-0.199256	0.14076
PFAS	0.0455279	-0.183098	0.157092	0.244373	0.168105	0.801408	0.570855	0.249544	0.532767	-0.153415	0.0432173	0.0856786	0.732064	0.925177	0.359459	0.16935	-0.327285	-0.18375	0.238146	-0.218463	0.2045	0.268029	0.15517	-0.204352
BTBD7	-0.844262	-1.4318	-0.00307209	-0.966103	0.177321	0.0813733	-1.05046	0.502411	-0.435912	-0.768149	-0.185876	0.41773	-0.679371	-0.397034	-0.815911	-0.448986	-0.357839	0.0994073	-0.882138	0.189184	-0.0475727	-0.176868	0.611415	-0.144217
ELOVL6	-0.954334	-0.706036	-0.286168	-1.01293	-1.77926	-0.760298	-0.551231	-0.30411	-0.767875	-0.4671	-1.15091	-0.771559	-1.53716	-0.457157	-0.452145	0.193881	-0.124617	-0.0161013	-0.138571	0.413676	-0.0153695	0.114684	-0.484084	0.256058
ATP6AP2	0.162712	0.186465	-0.343555	-0.260089	-0.25402	0.114391	0.464705	0.438843	0.205749	0.456434	-0.327519	-0.0420644	0.00309227	0.313174	0.484518	-0.161061	-0.175806	-0.289777	0.0609358	-0.0286279	0.0313028	0.33929	0.160411	-0.918682
ARCN1	-0.184807	0.479433	0.08547	0.285421	0.655789	-0.0615641	0.0196206	-0.103796	-1.03607	0.119613	0.624126	-0.136824	1.1337	0.257449	0.413105	-0.617207	-0.0150437	0.177529	-0.228544	-0.293007	0.0405452	-0.425713	0.664736	0.01482
DOCK4	-0.12839	-0.723369	-0.725084	-0.38617	-0.572402	-0.735936	0.0935676	-1.2728	-0.431839	-0.270752	-0.472999	-1.1304	-0.282343	-0.362298	-0.515787	-0.278453	0.0883494	-0.0255201	0.158982	-0.457562	-0.294972	0.460036	-0.0497452	0.0248857
MYST3	-0.0381794	0.650149	-0.173717	0.614525	0.0404837	0.341401	-0.0183286	-0.432107	0.281143	0.152697	-0.126997	-0.705823	0.40147	-0.296026	-0.401484	-0.0635593	0.30224	-0.0894001	-1.22891	0.132952	-0.0909896	0.555254	0.281217	-0.552503
ZYG11BL	-0.325379	-0.604843	-0.620312	-0.622717	-0.325707	-0.255963	-0.157243	-0.988791	-0.239836	-0.666237	-0.328804	0.570969	-0.484905	-0.293088	-0.875904	-0.300608	0.435285	-0.540141	-0.0263273	-0.0969106	-0.0276423	0.185868	-0.00365501	-0.113511
EIF2C4	-0.57184	-0.0201062	-0.192236	-0.116144	-0.275793	0.0394235	-0.13998	-0.717616	0.131937	-0.0552711	-0.50493	-0.281303	-0.718609	-0.526521	-0.626835	0.213202	-0.250185	0.188987	0.0305819	-0.0315476	0.0899043	0.0832275	-0.128578	-0.283035
PRKAR1A	0.533344	0.848732	0.413545	0.859394	-0.074058	-0.160157	0.18751	-0.140764	0.0673412	0.758238	0.0160104	0.462866	0.183147	-0.239884	0.382132	0.142156	0.367883	0.017247	-0.0698459	-0.74048	-0.108888	0.143293	-0.11636	-0.0981493
EIF3S6IP	-0.382031	-0.541981	-0.0069666	-0.16175	0.00680297	0.37802	0.0389122	0.334778	0.0571752	-0.238633	-0.156228	0.328807	-0.129813	0.00854881	-0.371128	0.423855	-0.201468	-0.230463	-0.0672265	0.0629901	0.727779	0.746055	-0.740838	0.229048
PSARL	0.17965	0.356091	0.404399	0.0225576	0.150272	0.0106907	-0.23066	0.476994	0.466843	0.953754	0.4276	0.503723	-0.114598	0.030673	0.203126	0.551708	0.0154773	0.2473	-0.199629	0.207656	-0.187609	-0.641493	-0.01572	0.197434
C14orf131	-0.313666	-1.0535	-0.07699	-0.732304	0.0902063	-0.826044	-0.154372	-0.432741	-0.361958	-1.1755	0.365029	-1.58965	-0.436311	-0.773025	-0.397692	-0.724301	0.214826	-0.0162657	0.412273	-0.34529	0.208685	-0.203595	-0.289646	0.322462
OXCT1	0.18145	-0.291629	1.37528	-0.914666	0.158105	0.49413	0.0725896	-0.0375814	-0.177942	-0.478018	1.66269	-0.393318	0.470557	0.664488	0.507462	-0.317269	0.058539	-0.525727	0.469184	-0.168172	0.171661	-0.273676	0.484207	-0.0621801
ZNF124	0.31999	-0.260421	-0.266979	0.0933335	-0.0425364	-0.244379	-0.696074	-0.15864	0.614021	-0.236351	-0.240545	0.478574	0.0157701	0.305507	-0.722869	-2.17118	0.178591	-0.00334536	0.44848	-0.579347	-0.350802	0.0774066	0.00333468	-0.117457
EPRS	0.539023	0.38822	0.450986	-0.102892	0.288674	0.210951	-0.227546	0.745584	0.359819	1.39277	0.236993	0.195421	0.502244	0.483114	0.402175	0.343174	-0.0772333	0.169698	-0.14717	-0.152506	-0.101297	0.163194	-0.0248032	0.0940628
LY6G6D	1.02972	1.69291	-0.376647	1.9302	2.54903	-0.851751	2.26174	0.551915	1.72372	1.14852	0.416076	2.17691	2.18232	-0.571366	2.17587	0.442092	0.220321	-0.979304	0.101613	0.47708	-1.55088	-0.110132	-2.17743	0.0991968
TSFM	0.424997	0.347533	0.0704558	-0.0364491	-0.180731	-0.00537802	0.512825	0.17512	0.164998	0.528626	-0.0269806	-0.473222	0.0567342	0.106058	0.264027	0.204217	-0.24246	0.153099	-0.114201	0.0502317	-0.00329124	0.0951773	0.170277	-0.149203
MGC4368	-0.754462	-0.236753	-0.462688	-0.67403	-0.035833	-0.517446	0.156259	-0.658334	-0.569009	-0.63304	-0.230091	-0.424932	-0.0907587	-0.367477	-0.075276	-1.3447	-0.673863	-0.496235	0.241695	-0.0788187	0.0730578	0.252963	-0.130324	0.198335
PSMC2	1.25349	0.476429	0.178553	0.234281	0.517246	0.223417	-0.106661	0.6991	1.12214	0.780344	0.471101	0.313669	0.634675	0.495558	0.598387	0.0711253	-0.477008	0.214408	-0.00573716	0.0816424	-0.0285216	0.0196303	-0.0946478	-0.181916
CALB1	-0.751379	0.793494	4.05885	0.346275	-0.80191	1.11846	0.458594	-0.531129	-0.642669	0.385564	3.81641	0.159341	-0.247807	0.948348	-1.64466	-0.132554	0.0256025	-0.0371053	0.195713	0.646432	-0.090638	-0.363276	-1.52135	-0.0843694
FALZ	0.129425	0.367087	-0.140231	0.195708	0.256665	0.0003093	0.338796	-0.199284	0.894355	0.51853	-0.145823	0.789255	0.365987	0.195513	0.358438	-0.0667621	-0.00731515	0.0996472	0.0478839	0.0882021	-0.142789	-0.224345	0.00503071	-0.0290267
SLC27A3	0.378162	-0.0599041	0.483806	0.118074	0.288766	1.14657	-0.211276	-0.113408	-1.59717	-0.471531	0.389574	0.161266	-0.160996	0.853256	0.0262775	-0.504382	-0.0802415	-0.247809	-0.358549	-0.131264	0.0742784	0.203636	0.0996617	0.259253
XPO1	0.439173	-0.0525635	0.935874	-0.770446	-0.0890125	0.853877	-0.0415127	0.548962	0.780635	0.659477	-0.0981039	-0.00799794	0.00579404	0.511711	0.383179	0.527726	1.02004	-0.0432809	0.705807	-0.379461	-0.468433	0.449053	-0.185357	-0.465446
ARL1	0.0635574	0.246873	0.159192	0.0424066	-0.306776	0.442456	0.0923132	0.413114	-0.212029	0.48738	-0.0222515	0.0451656	-0.0415535	0.458723	0.0598043	0.428302	-0.147259	-0.189429	0.0222744	0.0148678	0.121103	-0.0420029	0.0136426	0.00300825
PLOD2	0.0468302	-0.185422	-0.281425	0.0339609	-1.42366	0.162527	0.163157	0.107926	-0.06314	0.215247	-0.266456	-0.221712	-0.801123	-0.0440483	0.198248	0.00253677	-0.0812319	0.347143	0.440861	0.040126	-0.221623	0.144277	-0.343043	-0.406493
AVIL	-0.234227	0.247394	0.205528	0.215697	-0.596776	-0.0673864	0.214516	-0.0500711	-0.0927173	0.388483	-0.0493644	-0.0810931	-0.881564	-0.240216	-0.132744	-0.332796	0.188322	0.0370464	0.0800299	-0.0958213	-0.136527	-0.151524	-0.241745	-0.0830203
RPN1	0.114475	0.277015	0.512093	0.196559	0.29826	0.580444	0.437104	0.0252357	0.175231	0.211104	0.688091	0.543953	-0.189114	0.691999	0.376198	-0.0885107	-0.132517	-0.0815707	-0.207031	0.248725	0.0754155	0.597628	0.311184	-0.176361
HNRPL	0.102637	0.23065	0.0760344	0.305241	-0.909582	0.46987	0.796975	-0.00510605	0.628521	-0.329247	-0.313177	0.0421022	0.109727	-0.233124	0.310473	-0.256572	0.329661	-0.536203	0.115744	0.828725	0.143142	-0.112059	-0.659687	-0.0758703
PPARA	0.217799	0.328906	0.589762	-0.292809	-0.0847047	-0.0510261	0.614664	0.327452	0.171879	0.232268	0.659362	0.508418	0.0977937	-0.265841	-0.535993	-0.378174	0.285109	0.133651	-0.0220055	0.0818039	-0.0973932	0.411101	-1.14434	-0.478603
VPS28	-0.0195922	0.20546	-0.141804	0.412687	0.406683	0.628918	-0.186432	-0.134872	0.302039	-0.257878	-0.219954	0.610188	0.119424	0.351584	0.0457946	-0.207973	0.14409	-0.0404589	-0.119097	0.0388855	-0.253542	0.22736	-0.202204	0.13748
OPHN1	-0.181634	-0.0858682	0.140425	-0.421333	-0.662507	0.0737592	0.169056	-0.718032	0.565515	-0.119656	-0.246957	-0.367633	-0.479351	-0.117459	-0.239192	-0.0360924	-0.0316049	0.199236	0.158525	0.378493	-0.250029	-0.379354	-1.36257	0.0306369
CDK8	0.435954	0.606913	0.241329	0.64455	0.790591	0.164447	1.01513	0.663215	0.330115	0.618754	0.0539203	0.479998	0.747092	0.353045	0.470232	0.591519	-0.562411	0.0781704	0.430019	0.0156157	0.0857137	-0.176803	-0.141523	-0.0158635
EPS8L3	-0.536164	-0.519841	-1.20003	-0.198706	-0.285296	-0.80984	-0.426863	-0.605362	-0.0604403	-0.308877	-0.765302	-0.667777	-0.73472	-1.61572	-0.528419	-0.709003	0.188728	0.124727	-0.0325734	-0.408609	-0.23617	0.0233288	-0.0238851	0.140507
NDRG3	0.0361809	0.447239	0.258795	0.266022	0.529782	0.030408	0.494623	0.391106	0.190198	0.491835	0.290507	0.557251	0.331992	0.123299	0.202267	0.523014	-0.0057205	0.0982036	0.135921	0.0925358	-0.064205	0.207099	-0.457221	-0.148013
COPB	-0.342017	0.185007	0.38443	-0.060299	-0.159022	0.252556	0.292769	0.466557	-0.140833	0.403204	0.0146931	0.125474	-0.268611	0.220409	0.105845	0.40464	0.112982	-0.144911	0.111527	-0.155542	0.144332	-0.165962	-0.097925	-0.0810644
PRKACB	-0.787504	-1.28246	-0.237098	-0.377278	-2.27018	-1.26595	-0.732556	-2.14784	-0.813424	-0.859297	-0.417073	-0.222425	-1.7845	-2.11959	-0.902852	-1.4486	0.0607304	0.0545236	-0.0555991	-0.0179413	0.195923	0.0165771	-0.226323	0.080652
MGRN1	-0.201508	0.294264	0.124509	-0.540559	0.413515	0.0874078	0.690239	0.420682	-0.0539375	0.309236	0.173188	-0.658093	-0.217474	-0.509624	0.180425	0.253472	0.00538387	-0.00541218	-0.132389	0.0506197	-0.03259	0.290314	-0.483912	0.113266
RPL9	0.430287	-0.64009	-0.161655	-0.0550578	-0.156121	-0.201174	0.0682952	0.282135	0.615163	0.206328	-0.0566495	0.461018	-0.195833	-0.0185947	-0.0908966	0.320575	0.586224	0.246725	-1.03026	-0.122602	0.109198	0.412313	-0.779069	-0.720972
FLJ20186	0.803139	0.229003	0.574001	0.990431	1.18785	0.199596	0.738424	0.697822	1.47109	0.454514	0.156875	0.527545	0.896937	0.604982	1.40965	0.6153	0.172819	-0.00800425	-0.0238185	0.455972	-0.118073	0.00794169	0.293038	-0.394647
CCHCR1	-0.748997	-0.71801	-0.0437224	-0.436656	0.226548	-0.273869	-0.488554	-0.131855	-0.532534	-0.672831	-0.0973579	-0.0941735	-0.112725	0.149797	-0.218699	-0.316309	-0.339501	-0.338054	-0.216711	-0.281704	0.210992	0.314608	-0.0124175	0.0917308
F12	-0.167995	0.648236	0.0824484	0.472341	0.735513	-0.00241171	-0.123159	0.787491	0.181951	-0.0139655	0.3641	0.819057	0.561383	-0.0823598	-0.326517	0.356114	-0.0557096	0.0722567	-0.259456	-0.621965	0.220962	0.37461	-0.161498	-0.283524
NOC3L	0.321005	0.125584	0.0973423	0.47182	0.471823	0.120853	-0.264684	0.960451	-0.140876	0.822249	0.120899	0.392059	0.732621	0.139186	0.119178	0.778249	-0.196382	-0.703523	0.136689	-0.171368	0.124839	-0.122123	0.553737	0.108819
DSTN	-0.173513	-0.480909	0.290782	-0.205301	0.0848128	0.463655	0.429867	0.0401621	-0.329735	-0.250384	0.207023	-0.169806	0.181913	0.628127	0.152886	-0.117389	0.210152	0.0707137	0.0140838	0.0156741	-0.0976467	0.326924	-0.359211	-0.0704509
SSH1	0.265318	0.353899	-0.364285	-0.175897	-0.162675	-0.169121	-0.122742	-0.763498	0.409015	0.24409	-0.0500991	-0.0572122	-0.110606	-0.187218	-0.107524	-0.440945	0.0517108	0.337477	-0.316661	-0.0797467	-0.266267	0.233747	0.0665392	-0.208125
ZNF322B	0.120083	-0.0933296	0.471153	0.0841982	0.783186	0.445438	0.272599	0.391938	-0.105472	-0.464545	0.203851	0.132649	0.390878	0.469747	0.200636	0.313949	-0.0537776	0.0510323	-0.125779	0.129724	-0.740298	0.25783	-0.392127	0.363226
MGC3731	-1.57433	-0.662534	-0.662802	0.320954	0.459652	0.111193	0.0397616	0.511416	-0.761885	0.276245	0.378732	-0.0623185	0.394861	-1.06818	0.225979	-0.157527	-0.546036	-0.108061	-0.0178798	0.0748424	-1.15792	0.064811	-0.136688	0.301281
LOC390998	-0.0396832	-0.0230516	-1.16801	0.11113	-0.575726	-0.10368	-0.115509	0.48037	0.550882	0.252762	0.566432	-0.378656	0.2681	0.474052	-0.65125	1.39584	-0.159401	-0.209994	0.137451	1.00177	-0.704058	0.345269	-0.602874	0.311856
SIAHBP1	0.0549438	0.386792	0.546908	0.696447	0.707258	0.731661	0.441093	0.216765	0.228424	0.595682	0.475546	0.904258	0.515041	0.81732	0.516778	0.15629	-0.191066	-0.246372	0.0101003	-0.034526	0.110669	0.253893	0.183207	-0.010203
SLC16A3	-0.0634235	-0.22129	-0.0679654	-0.35544	-0.302052	-0.285644	0.205613	-0.497671	0.456273	-0.233236	-0.619894	-0.0778607	-0.449255	-0.445379	-0.129782	-0.44931	-0.0188774	0.244612	-0.647974	0.406787	-0.547836	0.676066	-0.350882	-0.590236
CCT2	0.98312	0.596411	0.0122754	0.460215	0.742697	0.78676	0.567163	1.04464	0.636733	0.694879	0.322105	0.460475	0.77012	0.854309	0.924503	0.58929	0.219616	0.00276148	-0.0333867	-0.532533	0.0773516	-0.248365	0.12485	0.136493
FADD	-0.112409	-0.311565	0.204323	0.0820654	0.727245	0.755903	-0.0355414	0.0558094	0.0565411	-0.30761	0.0261722	0.368928	0.907162	1.32404	-0.264663	0.318051	0.0403879	-0.142875	0.103086	-0.0420869	-0.162739	0.25612	-0.177833	0.278912
KIAA0404	-0.203273	0.10974	-0.0917687	0.235241	-0.662333	-0.0012905	0.188214	-0.159334	0.191959	-0.00842258	-0.0950794	-0.401021	-0.592068	0.413359	-0.699821	-0.222543	-0.0164098	0.0162753	-0.0881034	0.0161446	0.117186	0.178186	-0.0843477	-0.175248
CTSS	-0.652235	-0.910209	-0.0502293	-0.419315	-0.711466	-0.557177	-0.0504966	-0.0712392	-0.394862	-0.455281	-0.758927	-0.575121	-0.0877741	-1.27981	0.0789542	0.363385	0.192363	-0.112786	0.553135	-0.33717	-0.0181069	-0.34976	0.316634	-0.057051
TSPYL4	0.106693	0.499739	0.125489	0.502468	0.0367308	-0.112622	0.629245	-0.624346	0.0399793	0.569893	-0.0235929	0.527457	0.284905	-0.0260061	0.634397	0.0973137	-0.45844	-0.449484	0.304369	0.0571498	0.181105	-0.676399	0.321033	-0.0606157
MAML1	-0.0829915	0.0510642	-0.0337155	0.0372915	0.0123844	-0.337762	0.0668807	-0.0122831	0.451088	0.191135	0.122251	0.112702	0.192634	-0.152996	-0.0287267	0.149587	-0.0156309	0.347436	0.015391	0.240263	0.100547	-0.275222	-0.182672	-0.0966654
ATPBD1C	0.739796	0.824697	1.12921	0.702099	0.86125	0.936036	0.989818	1.52869	0.286957	1.00932	1.09597	0.74988	0.987317	1.33567	0.94312	1.46826	-0.133524	0.0168119	-0.436489	-0.143806	0.139601	0.226036	0.356112	-0.0170999
C14orf147	-0.746774	-0.122735	0.307076	0.0996451	-0.0374364	0.0480871	-0.391344	0.0749581	-1.17715	-0.408962	0.185244	-0.0310992	0.150111	0.229225	-0.0618625	-0.41814	-0.0137637	-0.162986	0.198637	-0.134593	0.00914114	-0.00229114	0.196547	0.0207761
C1orf37	0.146555	0.0623726	0.234182	-0.0787794	0.10086	-0.0853687	-0.125593	0.220309	-0.107631	0.119821	0.262172	0.394256	-0.229521	0.274166	-0.0758691	0.0945221	0.0080201	0.250856	-0.343807	-0.0351134	-0.12026	0.0227396	-0.232559	0.122407
TALDO1	0.682743	0.334339	0.541978	0.0992462	0.82109	0.985934	0.627375	0.911901	0.994044	0.755665	0.645816	0.351704	0.54067	1.07922	1.10567	0.41105	-0.147698	0.167189	-0.0988241	-0.213226	-0.149866	0.0899296	0.136157	0.241295
RNASEN	-0.0740325	0.0548763	0.37959	0.00550386	0.505558	-0.0485992	-0.135722	-0.0218751	-0.000505694	0.0333802	0.0206913	0.121359	0.303972	-0.376539	-0.430777	0.207174	-0.0298513	0.0289863	0.239591	-0.223728	0.296299	-0.0843077	-0.432951	0.248463
DPH5	-0.0822723	0.366518	0.111965	0.718062	0.574	-0.00558521	-0.302091	0.406504	-0.046171	0.229188	0.102516	0.431076	0.621694	0.118379	-0.133209	0.25404	-0.270737	-0.116573	-0.322241	0.339636	-0.0403774	0.0500737	-0.0259114	0.17837
MCTP2	0.228438	-0.424136	-0.249314	-0.384407	-0.53774	-0.491932	-0.627087	-0.486368	-0.426833	-0.290704	-0.235646	-0.359061	-0.536104	-0.275473	-0.805884	-0.375339	0.381434	0.0594917	0.0787032	-0.181584	-0.0632563	-0.497782	-0.391955	0.118037
LRP16	0.731146	0.240599	0.178666	0.92723	0.895773	0.522427	0.308113	1.30159	0.729423	0.460326	0.859872	0.428022	0.825549	0.594883	0.327962	1.32136	-0.227964	-0.10539	0.276072	0.211194	0.0953336	-0.244522	-0.135671	0.174874
MINPP1	-0.878715	-0.662111	-0.870016	-0.343272	-0.59743	-0.169761	-0.986893	0.15651	-0.400835	-0.659915	-0.983516	-0.806054	-0.217496	0.348868	-0.344153	0.206384	0.307035	-0.0271446	0.168655	0.402165	-0.292204	0.0264265	-0.189335	-0.0596225
BAG4	0.713456	-0.282012	0.726435	-0.00693809	0.0809812	-0.847694	0.225558	0.333421	1.25403	0.474068	1.079	-0.721332	-0.0641102	-0.310708	-0.355877	1.0564	0.747689	-1.4202	0.400525	-0.00604534	0.0187378	-0.0884831	-0.145314	0.00600889
CLASP1	0.0648541	0.0638902	0.104718	-0.239307	0.21488	-0.578096	0.386058	0.169311	-0.294098	-0.264839	-0.39884	-0.368994	-0.224821	-0.55229	-0.208856	-0.0119007	0.0485182	0.0059455	0.0632318	-0.31994	0.282827	-0.00598016	-0.538389	-0.304932
CLTA	0.0620186	0.159324	0.215791	0.203152	-0.0557287	-0.0971033	-0.589225	0.156836	0.360957	0.373158	-0.311293	-0.0226575	0.0460558	-0.0169406	-0.0745306	0.0343182	0.0075343	0.238983	-0.894444	-0.0307333	0.00271143	0.0922134	-0.0783271	0.00180546
IRS1	1.14463	0.345437	-0.109544	0.659226	0.54423	0.129042	0.332676	0.411458	0.829435	0.0814554	0.164694	0.0277287	0.974307	-1.06347	0.231769	0.198294	0.355381	-1.71367	0.274399	-2.15239	0.350479	-1.47687	0.206145	-0.259977
HDGFRP3	0.959936	0.383334	0.362747	0.548784	0.606825	-0.58754	0.578953	-0.385814	1.07568	0.362472	0.167117	0.769166	0.668385	-0.431231	0.686538	0.414144	-0.136734	-0.17497	0.131344	-0.635404	0.501481	0.0820959	0.0081594	-0.309347
SEC31L1	-0.231638	-0.121885	0.00995315	-0.0258987	-0.288064	0.446062	0.12187	-0.0386545	-0.256745	0.0666491	-0.14514	-0.0219353	-0.0607028	0.255184	-0.0357722	0.0637801	0.37786	-0.0304265	-0.212364	-0.0347878	0.285285	0.103619	-0.0944869	0.0977587
GM632	0.131219	-0.207475	-0.720125	1.33418	-0.253889	0.525611	0.651048	-0.689205	-0.394651	0.902872	-0.933965	0.946424	-0.858457	-0.226967	0.437196	-1.19321	-0.904607	-0.548447	0.161859	-1.10969	0.648091	-0.221113	0.923343	0.384693
DSCR6	1.24724	0.566774	0.362856	1.28592	0.17843	0.241676	1.13277	0.756711	0.735597	-0.0995289	0.258075	0.752481	0.708675	1.03477	0.626837	0.675438	-0.560735	0.862956	-0.239215	1.00502	-0.176855	1.13003	0.150228	-0.275373
USP10	0.762274	1.02603	-0.342448	0.466842	-0.375223	0.095193	-0.17496	-0.547905	0.473115	0.819585	-0.133504	0.367154	-0.676062	0.161679	0.134625	-1.12619	0.505636	0.539649	-0.407211	-0.37319	-0.236696	0.222847	-0.45097	-0.379375
NAP1L1	0.437827	0.649834	1.04227	0.654363	0.720028	0.648426	0.981939	1.16956	0.472447	0.743674	0.949223	0.912736	1.03229	0.598812	1.04615	0.944867	-0.574853	-0.547498	0.219123	-0.389072	0.117907	0.518374	0.297579	0.00122163
ARID5B	0.84045	0.987467	0.576566	0.581871	0.284655	0.131227	0.0364589	0.571149	0.767124	0.68042	0.708708	0.230473	0.621817	0.0907188	0.0570342	0.527742	-0.0473819	0.260522	-0.239584	0.0452383	0.32745	-0.0685595	0.506263	-0.277573
POLR2H	-0.000540522	0.325325	-0.123976	-0.118691	0.268726	0.14992	-0.417265	0.275932	0.00276719	0.183767	0.184269	0.0428142	-0.113685	0.258674	-0.0668804	-0.0753879	0.258074	0.0878709	0.365376	0.0967824	-0.148341	-0.140384	-0.415039	-0.0963426
RPS12	-0.234512	-0.206145	-1.21231	-0.0830472	-1.65798	-1.63728	-0.484009	-1.05002	0.280877	0.0063674	-2.67236	0.222255	-2.09636	-2.28239	-1.76482	0.28292	-0.0942947	0.119235	-0.182315	0.147109	0.0861648	0.423435	-2.47925	-1.80963
KIAA1002	-0.831003	-0.570955	0.208998	0.250068	0.330452	0.0534071	0.783122	-0.495187	-0.858488	-0.129846	0.112242	-0.831623	0.51508	0.0565999	0.107496	-0.203946	0.00154412	-0.318881	-0.10864	-0.250413	0.290949	-0.00154609	0.0744877	0.0634331
FLJ12788	0.493106	0.136728	-0.413539	0.263436	-0.409918	-0.521503	-0.124959	-0.343749	-0.104287	-0.118522	0.0269824	-0.470993	-0.133146	-0.543559	-0.832142	0.234636	0.485193	0.515924	-0.00903888	-0.382983	0.00895874	-0.127313	-0.287386	0.142753
AREG	-0.670577	0.885994	0.164588	0.74187	0.283135	0.0711088	0.944996	-0.0522329	0.977685	0.0599288	-0.0347901	0.675847	1.1208	0.199812	0.408674	1.27521	0.092564	0.595339	-0.29542	0.173768	-0.0768809	-0.0318343	1.07514	-0.61353
ZC3H7A	0.218795	0.646925	0.312501	0.521364	-0.251162	0.0145486	-0.0506285	-0.273511	0.00531214	0.297225	-0.00264547	0.390125	0.25119	-0.234681	0.387109	-0.321091	-0.0354214	0.488675	0.473679	-0.102226	0.0342094	-0.226942	0.458927	-0.250592
MTHFD1	0.224027	0.198046	0.851543	0.328487	0.488174	0.277839	0.166217	0.218564	0.346081	0.27231	0.73891	0.98106	0.702244	0.620033	0.260984	-0.161353	-0.127336	0.151317	-0.135287	0.111022	0.136868	-0.364253	0.127541	-0.124904
ZNF228	-2.46774	0.883802	0.286769	0.336962	-0.562931	-0.776881	-0.0736807	-0.963195	-1.4928	0.319544	0.0428235	0.173416	-0.096754	-0.761253	-0.464793	-0.599727	0.287833	0.927717	-0.0337565	0.0326537	-0.519917	-0.530349	-0.644758	0.470384
FLJ14346	0.220811	0.201704	0.266029	0.0858234	0.055016	0.303329	0.225987	0.529083	0.592235	0.0149645	0.0574006	-0.308144	0.191343	0.168506	0.0342882	0.558111	-0.0206047	-0.322097	0.028708	0.244164	0.349007	0.460133	0.0408018	0.0591005
PRR4	-0.18103	-0.755363	0.212418	-0.327905	-0.00866004	-0.521733	0.458303	-0.149568	0.0308557	-0.372871	-0.0935193	-0.645385	-0.0778963	-0.12961	-0.0732536	0.271009	0.373411	0.101844	-0.14628	-0.108146	0.245675	0.0975839	-0.735746	-0.155069
HNRPC	-0.2318	-0.0417379	0.495002	0.424842	0.481157	0.558148	0.275671	0.570287	-0.248573	0.140906	0.495523	0.45505	0.521464	0.663542	0.520392	0.620089	-0.22141	-0.354225	-0.0694641	0.159359	0.0355203	-0.0378525	0.169562	0.209735
MAP3K2	-0.408315	0.166723	0.0432754	-1.14145	-0.175713	-0.64862	-0.663459	-0.399105	-0.0120405	-0.7558	-0.802967	-0.936428	-1.39483	-0.894297	-1.26846	-0.56056	0.294877	0.258357	-1.00138	-1.08364	-0.226258	0.442569	-0.000736985	-0.493081
UNC5B	0.169113	-0.176517	-0.199894	-1.25571	-0.705638	-0.492907	-0.485469	-1.48387	0.143759	-0.305445	-0.333903	-0.635626	-0.865028	-0.527664	-0.579063	-1.44462	0.449046	0.800123	0.0465707	0.192375	-0.479183	-0.0140803	-0.252402	-0.29085
AAMP	-0.012681	0.445007	-0.125274	0.0851223	0.605634	-0.162617	0.484725	0.246873	-0.688391	0.259812	-0.471249	0.112252	0.118839	0.458007	-0.0508719	-0.274927	0.0269718	0.5126	-0.027719	-1.29987	0.0673549	0.253163	-0.155762	-0.253928
ASB6	0.152001	-0.0372721	0.0795653	-0.433624	-0.326602	0.166047	-0.469376	-0.267861	-0.117612	-0.322756	-0.41127	-0.123451	-0.609206	-0.144389	-0.206645	-0.326671	-0.391984	0.305091	-0.245807	0.224059	-0.342222	0.0833345	0.00165707	-0.00166059
DDX26	0.634623	-0.121209	0.149694	0.603086	0.758694	0.0530527	-0.120174	1.36985	0.772538	0.578617	-0.24094	0.19857	0.994519	-0.251873	0.225784	1.45408	0.6234	-0.213331	0.285627	-0.761133	0.0991906	-0.110637	-0.499061	0.382543
C6orf145	1.45378	0.230672	1.17491	-0.0426752	0.252015	0.434105	1.19959	0.714969	1.04553	-0.106237	0.590914	-0.69973	0.150455	0.0550293	0.912142	0.668351	-0.176525	0.118574	0.140825	-0.759068	0.304207	0.0723919	-0.0780438	-0.197365
PHACTR2	0.588672	0.494353	-0.411476	0.591233	0.258539	-0.420607	-0.580024	-0.17315	0.52873	-0.00191269	-0.561882	0.17202	0.555369	-0.460108	-0.187863	-0.310652	0.582943	0.0135138	0.351438	-0.43871	-0.454268	-0.267565	-0.234707	-0.394042
RCP9	0.397296	-0.121586	-0.223439	-0.034982	0.0166486	-0.0528021	0.215225	0.195631	0.407952	-0.010617	-0.369663	-0.00306653	-0.0358616	-0.139509	-0.172869	0.115518	0.0784192	-0.128166	0.0805596	0.420352	0.0217956	-0.104119	-0.00533721	-0.21038
UTP11L	0.0808602	-0.11313	0.137408	0.0891875	0.00489667	0.386072	0.286592	1.39433	0.390239	0.604718	0.508152	0.0281099	-0.132356	0.553682	-0.0252277	0.903524	-0.556717	0.00193028	-0.29132	0.287764	0.236442	0.133274	-0.00193383	-0.116555
UBPH	0.209344	0.582914	0.737784	0.403681	0.871314	0.296794	0.647717	0.521571	-0.867528	-0.303205	0.571104	0.610574	0.767054	0.578092	0.625608	0.39886	0.507178	0.077222	-0.501309	-0.894341	-0.21348	0.264135	0.0503278	-0.0529959
CP110	0.0662737	-0.0623272	0.521224	-0.10799	0.39032	0.314019	0.959702	0.0687247	-0.209706	-0.0141767	0.324696	0.050926	-0.00393227	0.282161	-0.109911	0.254703	-0.0856959	-0.0186123	0.450612	-0.765561	0.579466	0.0182729	-0.347662	0.734318
RUFY1	0.168954	0.167665	-0.32787	-0.463047	0.419239	-0.299007	-0.012484	-0.227497	0.558189	-0.103612	-0.110863	-0.208962	-0.147413	-0.11126	-0.133369	-0.318915	0.124546	-0.119725	-0.0640653	0.160877	0.211151	-0.0192795	-0.188468	0.0189148
IFITM1	1.20827	1.60453	1.2869	1.73702	0.807583	0.896817	2.03891	1.259	1.55737	2.08555	0.859303	1.96136	0.822221	1.09341	1.1522	1.04674	-0.0279994	0.265002	-0.224909	0.0975086	-0.174111	0.533926	-0.0737633	-0.0153942
FAM5C	-4.18	-4.88565	-1.88885	-3.87607	-4.70372	0.8853	-3.87234	-3.07541	-3.91043	-4.04641	-3.4469	-3.96919	-4.20263	0.563767	-3.37606	-3.49968	0.238761	0.403163	-0.137258	-0.212667	0.00359116	-0.189003	0.0577014	-0.00360446
BAZ1A	-0.480771	-0.523157	0.37531	-0.440019	0.372761	-0.141356	0.155363	0.120686	-0.578917	-0.528159	0.427831	-0.164517	0.678144	0.0250149	0.12387	0.122834	-0.0604054	-0.258885	0.265208	-0.423933	0.0765588	-1.02839	0.238112	-0.311904
TAL1	-0.238371	-0.329235	-0.708916	-0.150526	-0.981703	-0.632806	0.0860723	-1.27563	0.317576	-0.453228	-0.017996	-0.402571	-0.414294	-1.25026	-0.655367	-0.311055	0.357262	-0.0761532	0.0531098	0.179159	0.0891314	-0.100441	0.320023	-0.793602
BDKRB2	-1.2161	-1.0656	-0.644105	-3.58009	-1.64492	-0.675416	-1.07956	-0.748072	-0.763461	-1.2587	-0.701582	-1.3222	-1.16259	-0.641979	-1.48133	-0.988359	0.527179	-0.24315	0.0281041	0.259041	0.0282609	-0.0289172	-0.258426	-0.0608495
TPM1	-0.463937	-0.262163	-0.0618064	0.0476189	-0.332232	0.0729539	-0.150874	-1.33106	-0.35233	-0.380301	0.148219	0.367282	-0.184154	0.00427369	-0.0657401	-0.50764	0.0249068	0.0208991	-0.0685616	-0.1719	0.141035	0.0151393	-0.324406	0.210899
KIF14	0.348236	0.588557	0.696657	0.422213	0.374735	0.0217494	-0.179037	0.1139	1.05942	1.18564	0.613792	0.114536	0.510927	0.526357	-0.244635	0.572742	-0.190919	1.13846	-0.00298032	0.951137	-0.158341	0.234058	0.00297081	-0.712721
DIP	-0.591243	-0.47798	-0.834143	-0.365421	-0.223363	-0.434523	-0.468058	-0.803143	-0.73697	-0.266533	-1.08839	-0.666726	-0.936072	-0.541283	-0.484181	-0.192909	0.05451	0.0011809	0.25253	0.42483	-0.152415	-0.00118182	-0.582867	-0.0862186
ANKRD46	0.598434	0.924701	0.772699	1.14576	0.061091	0.00322394	0.0235255	0.374563	0.693851	1.13233	0.755669	0.533632	0.167202	0.218487	0.137048	0.529625	0.106694	0.5232	-0.133529	-0.0873021	-0.0304404	-0.520714	0.029541	0.145631
DKFZP564O0523	-0.0411028	-0.306572	-0.408004	-0.0164745	-0.253994	0.192014	0.147993	0.425408	-0.0772316	0.345759	0.112414	-0.41845	-0.125306	-0.290243	-0.793724	0.482365	0.35078	0.0176216	-0.153788	-0.864579	-0.168172	0.153982	-0.199175	-0.538018
RANBP5	0.769703	0.975511	0.701485	0.699966	1.06482	0.352675	0.719021	1.10036	0.753077	1.21128	0.558407	1.00559	1.29322	0.738812	0.997325	0.681285	-0.0271987	-0.000590976	-0.348079	0.0663527	-0.0527155	-0.0563981	0.144673	0.0416929
RSAD1	-0.196763	0.0612727	-0.42874	0.236399	-0.192937	-0.202822	-0.344368	0.139809	-0.0795954	0.157324	-0.26685	0.0770285	-0.219555	-0.483302	-0.418454	0.0588118	0.243794	-0.134537	0.257959	0.126377	-0.316792	0.118565	-0.144807	-0.163481
ZNF292	-0.576058	-0.685659	0.0645468	-0.244809	-0.149652	0.682394	0.249647	-0.276583	-0.384202	-0.121934	0.0441082	-0.154197	0.246908	0.0167064	-0.0498285	0.123328	-0.213704	-0.0495867	0.252753	-0.135221	-0.186139	-0.147912	0.506631	0.219321
ANKRD25	0.418446	-0.465276	-0.734209	0.105249	-0.977965	-0.303602	-0.689672	-0.733328	-0.00762297	-0.173792	0.126712	-0.617661	-0.55571	-0.0896742	-0.324981	0.23775	0.13202	-0.368526	-0.353432	-0.396428	0.49048	0.506519	0.558623	-0.415171
HOOK1	0.794384	0.0721585	-0.0766757	-0.752171	-0.230974	-0.247211	-0.0751578	-0.907547	0.662968	0.974674	-0.0791355	0.462034	0.336836	0.0604179	-0.159599	0.142174	0.162718	0.975461	-0.135007	0.681604	-0.191658	0.11893	-1.03026	-0.354686
BXDC5	0.546127	0.707263	0.628201	1.12271	-0.187111	0.440512	0.232969	0.164927	0.674907	1.1623	0.53645	0.872895	0.651364	0.606881	0.641976	-0.56487	-0.132517	0.797772	-0.37172	0.743941	-0.141127	-0.28617	0.660256	0.116993
GPRC5C	-0.23613	-1.23123	-0.196736	-0.0439579	-0.624432	0.118592	0.154836	-0.447547	-0.35794	-0.671644	-0.588052	-0.140245	-0.775426	0.0131319	-0.188719	-0.198414	-0.104568	0.01618	-0.0164463	-0.110693	-0.0595482	0.29034	0.169427	0.257508
PACS2	-0.0773684	-0.662917	-0.707954	-0.0896	0.168416	-0.204749	-0.0984559	-0.0428564	-1.34443	-1.55123	0.116589	-1.43875	-0.343994	-0.0172932	-0.181643	-0.079158	-0.251047	-0.508704	0.144306	-0.141248	0.269512	0.383681	-0.114309	0.404722
ADD1	-0.493265	0.0107795	-0.108648	-0.0150776	-0.64675	-0.121606	-0.197457	-0.644773	-0.445135	-0.278208	-0.22258	-0.0502083	-0.670103	-0.246825	-0.496757	-0.266627	0.042974	0.0243706	-0.154669	0.0968715	-0.211471	-0.193981	-0.26264	0.0731201
PTEN	-0.284552	-0.610726	-0.711819	-0.428432	-0.554007	-0.274453	-0.793742	0.32217	-0.0852181	-0.264171	-0.348414	-0.0476039	-0.160633	-0.529572	-0.812833	0.239522	-0.289226	0.284627	-0.00831679	0.107139	-0.318905	-0.222469	-0.209388	0.365405
CASZ1	-0.651954	-0.666677	-0.527807	-0.185315	0.155103	-0.263187	-0.0872457	-0.595039	-0.482467	-0.506496	-0.365766	0.0157708	-0.402888	-0.429191	-0.489823	-0.242269	-0.0388614	0.273329	0.102009	0.338348	0.0374075	-0.0580749	-0.118688	-0.263617
BZRP	-0.845192	-0.154238	-0.582229	-0.503156	-0.15642	0.236873	-0.790896	0.237588	-0.689017	-0.0287697	-0.0352228	-0.605002	-0.666842	0.352821	-0.199264	-0.276534	-0.0206969	0.0516017	-0.477571	0.0202771	-0.344245	0.181467	-0.113698	0.180891
SCFD1	-0.804851	-0.410025	-0.200113	0.183437	-0.799501	0.0852032	-0.374765	0.0253635	-0.813411	0.0844502	0.0113465	-0.212311	0.0159657	-0.0319806	-0.476969	-0.336277	-0.00508568	0.153823	-0.273037	-0.0974159	0.00506048	-0.303625	0.404969	0.0350006
STCH	0.0171096	-0.142024	0.583376	0.24407	-0.163022	0.114797	-0.537209	0.239231	0.225818	0.526371	0.231068	0.0313231	0.105126	0.517099	-0.584517	0.175936	-0.120266	0.0102966	0.14926	-0.202159	0.064618	0.104268	0.501431	-0.432529
SSR1	-0.150905	0.520635	0.719817	0.658391	0.148144	0.707061	0.326014	0.312089	-0.632927	0.701422	0.843347	0.49716	0.37316	1.09621	0.123413	0.334855	-0.341206	-0.11069	-0.0196812	0.068531	0.156085	-0.103554	0.0636818	0.00902242
NRBF2	-0.475901	-0.461496	-0.74151	-0.0673261	-0.636871	0.0102605	-0.267032	-0.307304	-0.0231603	-0.384242	-0.16547	-0.108102	-0.529823	0.0107395	-0.719715	0.0267089	-0.100488	0.0463369	0.0662188	-0.274699	-0.0485898	0.343938	0.194451	-0.212557
ZFP36	-0.383541	-0.391428	-0.629438	-0.166682	-0.455412	-0.293003	-0.0656765	-0.946392	-0.189387	-0.3301	-0.701943	0.13691	-0.372669	-0.708379	-0.422089	-0.269981	0.0914712	0.118172	-0.387402	0.182292	0.0833591	-0.342929	-0.0909458	-0.259951
C1orf144	-0.144327	0.237223	0.35776	-0.192554	0.127925	0.555381	0.133745	-0.437786	0.304041	-0.166129	0.144619	0.0481939	-0.0439219	0.370766	0.0250779	0.23941	0.11092	-0.025126	-0.0609593	-0.102243	-0.229413	0.555085	-0.0778419	0.0997614
BRF2	1.09864	0.155921	0.595873	0.0229972	0.211285	-0.0754204	0.64622	0.3521	0.599317	0.71417	0.592217	1.13568	0.787016	-0.123902	0.416541	0.557652	0.0827654	0.0478092	-0.100175	0.47934	0.557467	-0.058516	0.345888	-0.226803
WNK1	-0.531833	0.401496	0.197336	-0.369725	-0.239156	-0.199572	0.250311	-0.27542	-0.0194986	0.139545	0.216049	-0.749773	-0.106077	-0.125113	-0.436731	-0.302292	0.328196	-0.00636441	0.0170648	-0.364235	-0.0582153	-0.287752	-0.27679	-0.405235
CKAP4	-0.212702	-0.124495	0.30587	-0.911902	0.0503053	1.02234	0.311071	-0.741128	0.109772	-0.259286	0.105819	-1.08687	-0.00408206	1.38801	0.404862	-0.681873	-0.0431185	-0.123866	0.192382	-0.590519	0.666465	0.275207	-0.146631	0.0514211
CKLFSF6	0.686719	0.0469971	0.591366	-0.708453	0.476814	0.345891	-0.298785	-0.394068	1.12345	0.456464	0.600741	0.140429	0.887776	0.474395	0.409634	-0.662862	0.407721	0.310514	0.0940179	-0.414335	-0.344897	-0.170983	0.23993	-0.103783
CLK4	-0.121575	-0.464945	-1.14849	-0.334535	-0.839395	-0.674732	-0.874036	-0.497423	-0.835155	-0.399354	-0.973152	-1.26394	-0.878003	-1.27083	-0.667142	-0.535056	0.184903	0.0406933	-0.0220763	-0.524482	0.20612	-0.166016	-0.751883	0.0215994
RAB27A	-0.833556	-0.985888	-0.859401	-1.32607	-1.75391	0.234258	-1.49695	-1.68281	-0.895149	-0.987932	-0.910916	-1.01869	-1.61145	0.457158	-1.38993	-1.63964	0.382769	0.0504808	-0.178228	-0.4133	-0.115004	0.0816212	-0.249594	0.120723
ADAR	0.339995	0.12924	-0.159015	0.015068	0.22197	0.350049	0.868158	0.200551	0.169484	-0.192643	0.375998	0.0362093	0.200455	0.132591	0.425737	-0.0175705	0.035078	-0.185859	-0.0363526	0.12275	0.148055	-0.143463	-0.497127	0.193926
H2AFY	0.923547	-0.319298	0.0604023	-0.086501	-0.103992	-0.588996	0.894663	0.888394	-0.0587211	0.0936951	0.235637	-0.36507	-0.230827	-0.459418	0.640596	0.439369	-0.0935839	-0.0268852	0.138504	0.0739964	-0.0255084	0.00790006	-0.201586	-0.37695
PLXNA1	0.662838	0.707111	0.184433	0.230127	0.282248	0.115723	0.523531	0.283281	0.760881	0.414355	0.205607	0.0445793	0.162016	0.398732	0.310897	-0.797945	0.00341095	-0.945538	-0.422722	-0.190308	0.124582	0.209984	0.0925829	-0.0263116
FKBP4	-0.0144042	-0.034591	-0.0122734	0.0728421	0.354472	-0.0429088	0.31206	0.393787	0.304939	0.164352	0.3438	0.220873	0.282143	0.00310071	0.317977	0.528418	-0.0243953	-0.240104	-0.340342	-0.332346	-0.063173	-0.0421736	0.0955123	0.0896151
UBE2D3	0.111171	0.339427	0.228283	0.21822	-0.225461	0.0190257	-0.190051	-0.0314617	0.039166	0.362644	-0.141453	0.31533	0.107341	0.0919874	-0.139664	-0.0653023	0.119318	0.328153	0.13914	0.0264934	-0.0925769	-0.015369	-0.0404623	-0.267945
EEF1D	0.123653	0.440291	-0.28566	-0.179207	0.754834	0.504394	-0.656878	0.555627	0.670341	0.0444134	-0.43861	0.242442	0.444244	0.324703	0.0836106	0.552523	-0.098706	-0.910622	0.158035	-0.572004	-0.0425155	0.346149	0.133852	0.242741
MFSD1	0.143762	-0.0402788	-0.364946	-0.297469	-0.763377	0.386416	-0.0802791	-0.152958	0.26002	0.153467	-0.625913	-0.370803	-0.79088	0.179331	-0.0327073	-0.159943	-0.100812	0.172461	0.115491	-0.0578651	-0.113159	0.230861	0.0546982	-0.297552
FKBP1B	-0.378671	-1.31452	0.352598	-1.07132	-0.854658	-0.707892	-0.158643	-1.08376	-0.295909	-0.151142	0.111878	-1.07973	-0.65586	0.0978001	0.132459	-0.0871345	-0.0294427	0.371152	0.369311	-0.0130797	-0.421255	0.167501	-0.358843	-0.617148
ABCD3	-0.323998	-0.872139	-0.0816049	-0.264253	-0.851903	-0.388631	-0.554028	-0.220057	-0.0289942	0.0083864	-0.328132	-0.962969	-0.721733	-0.352613	-0.519876	-0.17768	-0.0364334	0.024555	0.666343	0.241292	-0.0449523	-0.0251725	-0.31419	0.0486776
MARK3	-0.226533	-0.253868	-0.0492884	-0.247139	-0.422677	-0.145175	-0.365283	-0.319859	-0.780079	-0.343918	0.323408	-0.36915	-0.0904513	-0.326607	-0.186292	-0.406551	-0.150305	0.104416	0.370971	-0.171361	-0.0401533	-0.219062	0.0187364	-0.0101216
TXNDC13	-0.0247512	-1.02134	0.227118	0.556377	0.287102	0.646704	0.168076	0.416739	0.218732	-0.704991	-0.0154366	0.812628	-0.237539	0.293868	0.983013	0.301094	-0.409236	-0.0801622	-0.405889	0.870071	0.087568	0.124937	-0.183874	0.149546
SLCO3A1	-2.30155	-1.38704	-1.24434	0.943121	0.0942602	-1.81276	0.473888	0.22918	-1.32713	-0.394702	-0.568947	1.222	-0.336575	-0.175531	0.117146	0.0897587	-0.720574	-1.13068	0.0968458	0.0432971	0.184561	0.145838	-0.126354	-0.145601
MGC2749	0.169908	0.386364	0.2292	-0.331006	0.258105	-0.426273	0.217524	-0.0302548	-0.135019	-0.644192	0.207761	0.27725	-0.133426	0.129943	-0.274078	-0.0995152	-0.178574	0.20905	0.146832	0.00607134	-0.0347738	-0.142876	-0.176103	0.0220276
YES1	-0.0588242	-0.487166	-0.439273	-0.278181	-0.217598	-0.204565	0.229378	0.0726303	0.101712	0.0375305	0.084892	-0.635175	-0.504262	0.560684	-0.21648	0.183851	-0.0169405	-0.352651	0.0904845	0.296896	-0.0946765	-0.161933	-0.554334	0.127634
LOC161527	-0.777891	-1.13578	-1.09267	-0.596597	-1.5476	-0.202464	-1.07079	0.00915319	-0.872628	-0.720323	-1.02278	-2.12076	-1.43391	-1.2322	-0.91397	0.389998	-0.0725244	-0.0467954	0.43163	-0.331759	0.0447025	-0.200759	0.069843	0.788796
COX15	-0.263179	-0.832743	-0.0879514	-0.148128	-0.179552	-0.405187	-0.148146	0.0228733	-0.240984	0.0418578	-1.24978	0.50353	-0.163728	-0.180817	-0.223024	0.102387	0.113135	0.0669897	-0.176387	0.379791	-0.0610296	0.0848611	-0.170881	-0.0883604
HAGH	-0.171832	-0.0531504	-0.121585	0.0777873	0.432507	-0.0517403	-0.591009	0.393513	-0.0125879	-0.243716	0.301375	0.0580094	0.151959	-0.334874	-0.0984263	0.0816308	0.00518217	-0.0431593	-0.0937796	-0.00520826	-0.306408	0.00624811	0.0421621	0.069518
RALB	0.321161	0.701108	-0.467479	-0.0377265	-0.405629	-0.799351	-0.0947373	0.126321	-0.775858	0.161677	-0.176503	0.18433	-0.372208	-0.023981	-0.300414	-0.388385	0.134114	-0.104317	-0.702767	0.0311963	-0.773637	0.297071	-0.341789	0.0796791
CD74	-0.553491	0.149012	0.0578619	-0.64235	-0.323056	-0.0393576	0.222036	-1.07799	-0.600307	-0.170167	-0.355361	-1.2736	-0.990631	0.218177	-0.0724847	-0.739616	-0.139869	-0.844016	0.351513	-0.595318	0.122684	1.01083	0.670062	-0.293159
ZBED4	-0.613426	0.883464	0.135186	0.326704	-0.495622	-0.322905	0.589411	-0.463906	0.180161	0.657172	0.397921	0.17053	0.386502	0.539459	0.437518	0.737199	-0.247341	0.490428	0.801022	0.141156	0.512428	-0.767623	-0.496988	0.0276987
CASC3	0.542256	0.809997	-0.524146	1.0906	0.598827	-0.158186	0.681975	0.792318	-0.279331	0.96944	0.0932651	1.30409	0.900235	-0.455124	0.462271	0.553116	0.00882062	0.332091	-0.475004	-0.398143	-0.321407	-0.0088996	0.073334	0.13854
AKAP12	0.594893	0.307777	0.22514	0.19252	-0.908708	-0.25787	0.541863	-0.777035	0.618703	-0.268946	0.333602	0.675901	-1.1154	-0.738417	-0.0392648	0.200241	-0.558986	-0.504811	0.101679	0.566603	0.615057	-0.1132	0.623452	-0.129706
DEFA4	-0.0838699	-0.777093	0.598543	-0.456007	-0.302376	-0.00517687	-0.632766	-0.177593	0.318324	-0.198139	0.397767	-0.183616	-0.210993	0.10684	-0.402042	-0.217205	0.00612395	-0.195105	-0.0879816	0.231006	0.019748	-0.422529	0.30013	-0.0061618
IDS	-0.25779	-0.302131	-0.0878551	0.139795	-0.355783	-0.39039	0.0673079	0.0261669	-0.493712	0.164897	0.0166094	0.0981065	-0.510623	-0.563853	-0.0116843	0.0776851	0.262239	0.0465099	0.00803595	0.115385	-0.0654879	-0.26094	-0.0180059	-0.167366
H2AFJ	0.385307	-0.802289	0.198407	-0.568424	-0.21761	-0.719711	0.616435	0.895273	-0.321887	-0.40961	0.234127	-1.25313	-0.12977	-0.68547	0.681842	0.571683	-0.226386	0.236177	0.204967	-0.714337	0.00880266	-0.00888125	0.081331	-0.227305
SFXN3	0.777381	0.832854	0.446927	0.406605	0.318296	0.101421	0.723943	0.276797	0.913721	0.524627	0.0392802	0.745551	0.208301	-0.491693	-0.22123	1.03658	-0.4711	-0.787414	0.105818	-0.031128	-0.0863097	-0.31878	0.31747	-0.392244
USP36	0.323684	0.149509	0.415246	0.18791	0.441568	0.529556	0.0669369	-1.37588	-0.179606	0.00640506	0.0194969	0.775813	0.29048	-0.013357	-0.692414	0.683727	-0.0390068	-1.26255	-0.161878	0.518778	-0.360396	0.595294	0.0375424	0.374117
C20orf9	0.0826035	0.615267	0.358136	0.255858	0.490531	-0.34051	0.249306	0.810667	-0.0149673	0.424637	0.49805	0.559964	0.525295	0.290705	0.44928	0.398237	0.19898	-0.196037	-0.117869	-0.0622543	0.191743	0.071719	-0.367179	0.0586054
GTF2F1	0.241858	0.0817083	0.114439	-0.256449	0.827214	-0.536023	-0.192449	-0.218904	0.0278874	-0.196339	-0.100774	0.730422	0.640811	-0.186508	0.00909625	-0.260693	0.0220599	0.0671792	0.0230622	-0.487166	0.154655	-0.333717	0.182531	-0.44277
ADH1B	-1.94346	-2.1692	-2.07675	-1.32328	-2.49677	-1.53162	-1.57865	-2.30255	-2.33565	-1.38257	-2.04732	-2.02603	-1.6278	-2.27826	-1.74652	-1.62792	-0.0684507	-1.01906	1.08046	0.00523186	1.39379	-0.53658	1.69252	-0.707007
FLJ22028	-0.0381415	-0.336677	-1.24533	-0.798421	0.578351	0.0887156	0.105168	0.431681	-0.148093	-0.522194	-0.342905	-0.400068	0.513767	0.0688885	-0.0689351	0.377824	0.269777	0.0292996	0.0600964	-0.132108	-0.0301844	-0.539743	-0.160961	0.121566
XPNPEP1	0.269386	0.264727	-0.286965	0.0647756	-0.252511	-0.003438	-0.719246	0.0872995	-0.137489	0.271357	-0.00241087	0.35144	-0.35381	0.108057	-0.449236	-0.29803	0.00450643	0.347378	-0.181	-0.258961	0.274891	-0.184212	-0.0160638	0.0316887
AFAP	-0.656922	-0.147369	0.00366041	0.00769792	-0.303885	-0.409249	-0.12501	-1.11125	-0.698844	0.185822	-0.707498	0.200014	-0.343413	-0.723077	-0.559638	-0.290425	-0.486932	-1.96467	0.187787	-1.32549	-0.231398	0.230093	0.276023	0.288359
IDH1	0.42659	-0.0491747	-0.0773851	-0.289367	-0.420039	0.0129178	-0.521667	0.397427	0.355419	0.00536455	-0.371606	-0.0732549	-0.295941	0.268217	0.0684438	0.377341	0.00857706	0.181315	-0.426645	0.446281	-0.00865162	-0.0463321	-0.379077	0.196133
PCAF	-0.284673	-1.80729	-0.650788	-1.22164	-1.8837	-0.748191	-1.20335	-0.326141	-0.83622	-1.70217	-1.33401	-1.57426	-2.2053	-1.18508	-1.18977	-0.553008	-0.0127907	-0.348298	0.361826	-0.337552	0.0586451	-0.0144966	0.0126289	0.139766
PLEKHA5	-0.185934	-0.0875739	0.0475696	-0.00727996	-0.184526	-0.0904685	0.371867	0.607946	-0.058537	-0.266791	-0.0404179	0.16852	-0.232234	-0.107929	-0.261634	0.804811	0.0666919	0.0308892	-0.147643	0.0149941	0.220381	-0.447529	-0.415892	-0.366486
AKAP9	-0.861245	-0.571552	-0.447613	-1.61856	-0.19186	-0.453785	-0.669915	-1.80302	0.0917489	-0.512883	-0.332831	-1.56158	-0.628277	-0.603192	-0.730136	-0.8116	-0.507572	0.114642	-0.615068	0.27048	-0.0348735	-0.511972	-0.188266	0.0991264
C22orf18	0.544309	0.251087	0.477931	-0.504357	0.50643	0.334081	-0.377835	1.02258	1.01306	0.0621751	1.33248	0.272228	0.265553	1.12295	-0.229307	0.0395307	-0.0641801	-0.440394	-0.673769	0.0105535	0.20873	0.0467802	0.987697	-0.0106669
GK001	0.185679	0.77055	0.221056	0.714697	0.123276	-0.473324	-0.49609	-0.0935788	0.0132945	0.879614	0.263679	0.983018	0.152142	-0.0205933	-0.0202727	-0.378467	0.240776	0.38045	-0.0459902	-0.0517868	-0.224383	-0.424431	0.0617915	0.0439677
C1orf135	0.213268	0.26475	0.792317	-0.00347694	0.677927	0.63206	0.704651	0.282107	0.686229	0.243229	0.911365	0.0873514	0.467011	1.21142	0.369123	0.0224688	0.115079	-0.430998	0.198627	-0.220278	-0.130066	0.123074	-0.65514	0.174218
SPTLC2	-0.183101	-0.141187	0.423601	0.725426	0.351642	-0.126359	-0.716487	0.364399	-0.522467	0.127427	0.525675	0.656525	-0.389373	-0.00865481	-0.0861755	-0.215309	0.0493847	0.302221	0.729787	0.769513	-0.457598	-0.435176	-0.158518	-0.15887
ZNF576	0.442316	-0.856964	-0.0900786	0.100425	0.441717	0.547311	0.264798	0.343077	-0.457625	0.879319	-0.186602	0.361478	0.189451	0.390308	0.146477	0.557004	0.659204	-0.564108	-0.520469	0.256466	-0.23499	-0.0992277	0.304664	0.19951
HCK	-0.237188	-0.330383	-0.330647	-0.00222782	-1.24286	-0.290137	0.797683	0.0604356	-1.43775	-0.303894	0.365085	-0.656119	-0.509837	-0.498092	0.270476	-1.11124	0.0752758	-0.675987	-0.776481	0.381521	-0.0814071	0.356675	1.22914	-1.26618
PLA2G6	-0.312745	0.0575141	-0.53179	-0.537341	-0.254	-0.382619	-0.0479012	-0.596709	-0.183448	-0.0609251	-0.559665	-0.175291	-0.476578	0.0804491	-0.575394	-0.230626	0.158787	0.0213467	-0.0313461	0.0578438	-0.0730539	-0.449799	-1.14033	-0.0924725
CMPK	-0.101278	-0.616052	-0.0628879	-0.00698449	-0.267866	-0.0452183	0.0678892	0.431696	0.411335	-0.00877229	-0.443173	-0.380153	-0.346321	0.0951236	-0.122972	0.121622	-0.184584	-0.184375	0.448116	0.0152787	0.32151	-0.0155162	-0.12593	0.0804655
MKNK2	-1.21238	-0.316664	-0.746741	-0.764775	-0.253107	-0.489713	-0.0604806	0.0375109	-1.00934	-0.444912	-0.613731	-0.865862	-0.309947	-0.689647	-0.845224	-0.442887	0.0774735	0.317647	0.0506314	-0.22262	-0.0533321	0.111012	-0.428993	-0.20796
ST3GAL5	-0.393672	-0.551809	-0.0527886	-0.577991	-0.742226	-0.886528	-0.271947	-0.646224	-0.218043	-0.367191	-0.496646	-0.886964	-0.830893	-0.320035	-0.256418	-0.368362	-0.0601477	0.0155376	0.269878	-0.0157826	-0.0717457	0.739684	0.290852	-0.0950416
NACA	-0.141966	-0.281047	0.580582	0.290203	0.781724	0.833775	0.817912	0.939685	0.59887	0.196392	0.45114	0.765458	0.426505	0.538747	0.656626	1.08854	-0.283592	-0.486061	0.0561553	-0.14747	0.279734	0.613317	-0.072297	0.323074
LOC388796	0.706101	1.6909	0.321403	0.876857	0.882649	-0.0244351	0.314949	0.470461	0.417227	1.53319	0.612542	0.955409	0.572238	-0.166122	0.506942	0.430345	-0.00460078	0.0900989	-0.179558	0.213821	-0.181106	-0.327175	0.15879	0.00457906
FLJ22104	0.0334558	-0.273049	-0.0223993	0.0639163	0.143868	-1.06681	-0.145422	0.157119	-0.125237	-0.154983	0.117139	0.301903	0.418971	-0.922424	-0.352395	0.518163	-0.171748	0.0864182	0.318492	0.607783	-0.123725	-1.05912	0.0418874	-0.0437189
RAB11FIP3	0.0768055	-0.0575676	0.191633	0.156206	-0.0813621	0.00659788	-0.308957	-0.394946	-0.258307	0.0753243	-0.319597	0.238069	0.0548006	0.501424	-0.0398279	0.0114333	-0.164703	0.0473348	-0.116801	0.0538226	0.0742762	-0.0752906	-0.0671645	0.0660664
AZI2	-0.200818	-0.821011	0.211843	-0.386675	-0.531392	0.456042	0.229742	-0.284948	-0.303869	0.653354	0.0346515	-0.7807	0.0498673	0.391551	-0.509622	-0.359621	0.113527	-0.51442	0.347549	-0.639466	0.208245	0.180214	-0.306822	-0.128085
DARS	0.918407	0.488074	0.252771	0.94197	0.717352	0.334424	0.930215	0.6078	0.768679	0.604373	0.619888	1.17474	1.26537	0.740766	0.77143	0.582569	-0.159957	0.214271	0.234381	0.21339	-0.259184	0.030306	0.517498	-0.15432
SEMA6D	-0.312087	-1.48559	-0.392296	-0.26593	-0.703557	-0.280304	-0.331951	-0.386626	0.24573	0.208383	0.0170307	-0.0518282	-0.9907	0.222627	-0.819174	-0.050493	0.27538	0.0790142	0.10916	-0.0857971	-0.0942315	0.0843148	-0.655314	-0.357291
MIS12	-0.398105	-0.222464	-0.820332	-0.270159	-0.263927	-0.183284	-0.0884712	0.122049	-0.0764066	-0.858299	-0.390272	-0.553182	-0.398959	-0.232977	0.276558	-0.521936	-0.322336	-0.28745	0.156373	0.328338	-0.220914	-0.185441	0.301784	0.252101
HSPCA	0.297863	0.338084	0.432445	0.236123	0.667585	0.686649	0.476323	0.671884	0.524126	0.635694	0.337846	0.661943	0.63069	0.738675	0.510221	0.111986	0.139178	-0.0456421	-0.123903	-0.340061	-0.068162	0.217299	-0.262609	-0.303845
TTC23	-0.0436782	-0.00351103	-0.357731	-0.250717	-0.727875	-0.791527	-0.330079	-0.740397	0.0709665	-0.143647	-0.323142	-0.1639	-0.870194	-0.701411	-0.708763	-0.360515	0.17007	0.0122345	-0.227654	0.0125448	0.0626305	-0.012387	-0.403487	-0.0416397
MGC16824	-1.86748	-1.485	0.143692	-1.60469	-0.0164419	-0.0317953	-0.126509	-0.687786	-1.76527	-1.83596	0.0532393	-2.72461	-0.0749837	-0.488056	0.194891	-0.721858	-0.41546	-0.445134	-0.104653	0.160931	-0.155828	0.187307	0.410367	0.0947305
REG3A	-0.514951	-0.22814	3.45287	-0.272576	-0.526994	3.65638	1.32126	-0.46244	0.0414464	-0.0867204	2.66988	0.213661	-0.547493	3.67048	2.15999	0.217658	0.144072	0.258646	-0.16838	0.684376	-1.25033	0.392739	-0.27184	-0.178895
MCM7	1.18332	0.596201	-0.709923	0.416304	1.22857	0.14143	-1.1992	0.402865	1.22887	0.694382	0.822954	0.54481	0.584897	0.515177	0.0856627	-0.241556	0.216044	0.173503	-0.389237	0.279237	-0.627621	-0.630198	0.206869	-0.103701
GATAD2A	0.062637	-0.384823	0.0397227	-0.160249	0.0123763	0.462485	-0.106105	-0.0244743	-0.1006	-0.20614	0.929823	0.29113	0.765786	0.553398	-0.662072	-0.131649	-0.243176	0.0350351	0.510627	-0.0363075	0.246083	-0.19946	-0.311843	0.0428135
RPL36A	0.342769	0.0614856	0.0789517	0.655274	1.15001	0.164669	0.715409	1.24913	0.633763	0.682531	0.326925	0.270688	0.057345	0.334216	1.03622	0.876085	-0.0260819	0.482324	-0.538769	-0.515504	0.0254189	0.180824	-0.249093	0.234644
MSCP	-0.425648	-0.437974	-0.698599	-0.287014	-0.216956	-0.96776	-0.383606	-0.840756	0.153702	-0.478159	0.145178	-0.276263	-0.842345	-0.360232	-1.30207	-1.55393	-0.0250664	-0.697468	0.0335396	0.0244532	0.306469	0.398429	-0.503639	-0.615468
FUT4	0.245997	0.484998	0.143756	-0.0304916	0.139885	-0.0492871	-0.387349	-0.0182629	0.101025	0.361899	0.459136	-0.286457	0.322988	-0.0919562	-0.233078	-0.193243	0.292872	-0.12603	-0.0338433	-0.058505	-0.226498	0.276132	0.122619	0.0907225
XPA	-0.292046	-0.0808503	-0.00586066	-0.0298089	-0.481771	0.139661	0.105346	-0.336246	-0.472886	-0.265223	-0.0442337	-0.0100241	-0.259981	-0.385236	-0.201241	-0.278237	-0.0746355	-0.347195	0.0489295	-0.935235	0.144379	0.247118	-0.0514475	0.171911
EMP2	-0.670673	-0.53615	0.250697	0.95369	0.445295	-0.0768974	0.536985	-0.0510974	0.59342	-0.37899	0.619107	1.82401	0.336311	0.688956	-0.0145809	-0.165819	0.0639005	-0.0552995	-0.0977869	0.252936	0.293298	-0.106347	0.044511	-0.0465847
NCBP2	0.723695	0.757095	0.486041	0.814124	0.853849	0.378359	0.576746	0.698028	0.922083	1.08034	0.450185	0.769191	0.813976	0.686454	0.415707	0.762632	-0.162543	0.131687	-0.00712351	0.349502	-0.0994616	0.356299	-0.511831	0.0983273
MXI1	-0.00112078	-0.147868	-0.261246	-0.803255	-0.860788	-0.95448	-1.01204	-0.22833	-0.0623272	0.192797	-0.169632	-0.476455	-0.712074	-1.37289	-0.944004	-0.35357	0.460025	0.480448	0.57002	0.126537	-0.762373	-0.1449	-0.691861	-0.323431
HMGCS2	-0.176073	-5.12631	-3.04072	-2.06276	-2.287	-0.890884	-0.654614	-0.0971946	-0.0172676	-5.19663	-2.46909	-2.30484	-1.72578	-1.61395	-0.770474	-0.709492	-0.0681481	0.45449	-0.386503	0.129093	-0.262515	0.284352	-0.380146	0.0637992
WDR5B	0.465524	0.772493	0.438465	0.914609	0.818346	0.608845	0.864851	0.841358	0.386031	0.457698	0.526026	0.503589	0.667768	0.528491	0.868487	0.76978	0.474844	-0.17975	-0.445344	-0.31273	0.131975	0.141145	0.0828137	-0.0902964
PIGV	-0.0974413	-0.418805	0.282319	-0.00854695	-0.313753	-0.069358	0.0493925	-0.213156	0.0404488	-0.257949	0.163242	0.113199	-0.265317	0.222698	-0.0112436	-0.332591	-0.277865	0.256753	-0.270351	-0.00952588	0.139753	0.45648	0.137456	-0.215557
FTL	-1.12157	0.297863	-0.0909961	0.310461	0.0739735	0.0921216	-0.0498311	0.285552	-1.48199	0.376314	-0.181565	0.530322	-0.0840642	0.201906	-0.0469051	0.331246	0.21981	0.32243	-0.132863	0.256701	-0.268539	0.136089	-0.546982	-0.232187
MBD1	-0.0702912	-0.295649	-0.8512	-0.563568	-0.0770419	-0.0544103	-0.187759	-0.508947	-0.430992	-0.419346	-0.645073	-0.570934	-0.363071	-0.17064	-0.364257	-0.201375	0.147585	0.0879289	-0.357551	-0.0292814	-0.111023	-0.23036	0.107486	0.0058546
EPS15	-0.0974852	0.0397567	0.382902	0.216925	-0.421644	-0.09698	-0.0270843	0.582778	-0.274416	-0.100644	0.0938108	-0.606541	-0.271024	-0.264537	-0.125789	0.571913	0.0288502	0.0267539	0.0741151	0.13619	0.200318	-0.141016	-0.0424974	-0.169425
KLHL12	0.274175	0.602628	0.106469	0.237858	0.578863	-0.00800052	0.357978	0.741237	0.796211	-0.660089	0.65944	1.08107	0.311162	0.512094	0.301249	0.931155	0.64225	-0.784672	0.105414	-0.287668	0.146557	0.0658427	-0.080427	-0.0704854
MT1F	-2.66671	-3.51982	-2.24447	-1.21611	-2.90014	-0.636491	-2.85558	0.619756	-3.0764	-3.37715	-1.84172	-0.994863	-3.25619	-1.10161	-3.12762	0.27117	0.571323	0.455359	-0.0694645	-0.552653	0.476232	-0.343613	-0.535986	0.33962
GNPTAB	-0.860945	-0.687392	-0.440946	-0.756804	-0.607644	-0.330193	-0.6416	-0.371983	-0.731755	-0.744735	-0.482335	-0.286479	-0.93593	-0.665484	-0.733021	-0.283933	-0.0263311	0.0185733	0.146458	0.371261	0.0076642	0.22546	-0.239851	-0.158649
LACTB2	0.255795	0.165494	1.07959	0.444367	0.687702	0.422062	0.846199	1.02603	0.0970333	0.546555	0.664156	-0.681536	1.08243	0.792493	0.701823	1.34318	-0.339841	-0.488339	0.380641	0.373143	0.444303	-0.555051	0.101436	-0.112898
EIF4G2	-0.281755	-1.24319	-0.292939	-1.29787	-1.21333	-0.183457	-0.5459	-1.14394	-0.734417	-1.65912	-0.207341	-0.872418	-0.0102447	-0.468613	-0.872631	-0.852626	-0.477052	0.0955678	-0.0239641	0.206797	0.178422	0.0332781	-0.143312	-0.900118
EIF2B1	0.170533	0.0762229	-0.0303412	0.18831	-0.179418	0.0339792	-0.448982	0.142904	0.204527	0.0437723	-0.115492	-0.29255	0.181186	-0.292373	0.199448	0.0688003	0.249598	0.178213	-0.129527	-0.02313	-0.0893961	-0.342057	0.0912552	0.0226071
LARS	-0.191964	0.0469404	-1.08698	-0.652436	-0.0575933	-0.500855	-0.083095	-0.14516	-0.287057	0.244451	-0.300275	-0.366675	-0.0447857	-0.217977	0.0352539	-0.103636	0.322418	0.340424	0.100562	-0.152686	0.0721683	-0.305328	-0.386902	-0.0777843
SLC25A3	0.104406	0.104383	-0.385824	0.0103038	-0.476488	-0.0899918	-0.393652	-0.0344562	0.202731	0.111857	-0.706795	0.126706	-0.357498	-0.230893	-0.1998	-0.211825	-0.0354157	0.239399	-0.213132	0.589294	0.0342042	0.0934469	-0.564107	-0.721724
PRSS23	0.268454	-0.754052	0.00147972	0.52535	0.532217	-0.577537	-0.0894107	0.0968184	0.520481	-0.562001	-0.209984	-0.184172	0.940226	-0.554687	-0.266571	0.0353896	0.158174	-0.0305383	0.525836	0.68931	-0.283632	0.029634	-0.27729	-0.398556
RUNX1	-0.0237812	0.22924	0.887376	0.245075	-0.013677	0.215859	0.465742	-0.344769	0.106299	0.277413	0.046207	-0.0661664	-0.253397	0.239582	-0.11776	0.113086	0.115898	-0.070343	-0.151243	0.364687	-0.236473	0.207529	-0.0897912	-0.122902
KATNB1	0.243678	0.38442	0.548478	0.50778	0.790597	0.570343	-0.0065958	-0.449059	-0.185236	0.781852	-0.0435322	0.51119	0.323737	0.886486	0.0859558	0.34776	0.558995	-0.17987	-0.0726562	-0.00416585	-0.973152	0.384077	-0.251148	-0.798148
BRP44	0.391292	0.126726	-0.0438238	-0.421715	0.0241188	0.131994	-0.355068	0.635686	0.260188	0.375789	-0.358308	-0.392913	0.332394	0.400428	0.200725	0.260502	0.176788	0.374503	-0.186608	0.261028	-0.401315	-0.0230853	-0.533154	0.0225636
SLC35F5	0.386885	-0.359278	-0.750462	0.16861	-0.20947	-0.44985	0.194004	0.141469	0.223255	0.937145	0.0489248	-1.67246	0.038997	-1.48689	0.0422863	0.348595	-0.436902	0.791038	-0.965704	0.744472	-2.83341	-0.478747	0.303038	0.3254
RPL22	0.0262044	-0.202172	0.0490215	-0.223933	0.305932	-0.153008	0.0789045	-0.267904	0.350029	-0.063087	-0.250096	-0.109568	-0.15776	0.245132	-0.0396966	0.0967543	-0.114635	-0.0128603	-0.290482	0.13368	0.335415	0.377512	-0.795764	-0.396491
NRIP3	-0.0147455	0.410534	0.275752	0.0736713	-0.212497	-0.0264299	0.266713	0.204856	0.082111	0.0418257	-0.143532	-1.05586	-0.788101	-0.36522	-0.914521	-0.637774	-0.110872	0.0997967	0.21049	0.275674	-0.357311	-0.385116	-0.352894	0.143797
DEFB1	0.487431	-1.1115	-2.19979	-1.44656	-1.73124	-1.7172	-1.59267	0.69429	0.946378	-1.09148	-2.12839	-1.45146	-2.29987	-1.67107	-2.14593	0.716996	0.0383682	0.759672	-0.0398986	0.581524	-0.653338	0.594572	-1.40217	-0.431369
DNAPTP6	0.0606439	-0.326338	0.306388	-0.0927851	-0.00919955	0.201551	0.123765	-0.0185544	0.243427	-0.286596	0.0193667	-0.212796	-0.126408	0.217033	-0.115645	-0.146486	0.287222	-0.0695149	0.0568896	-0.224698	0.0751043	0.0334226	-0.61544	-0.0345793
ITM2B	-0.0345437	0.461586	0.110703	-0.398215	-0.332364	0.00866581	0.407661	0.292208	-0.234981	0.265625	-0.425444	-0.0291365	-0.149214	-0.444037	-0.175424	0.291608	0.167084	0.243879	-0.029708	-0.274872	-0.126324	0.120776	-1.07717	0.0559637
TXNRD2	-0.382922	-0.203666	-0.707111	0.176643	-0.140391	0.26813	-0.638412	0.0551191	-0.592791	0.0747876	0.0766754	-0.721932	-0.745358	0.156439	-0.0805358	0.198832	-0.152099	0.0828634	-0.565411	0.314738	-0.0756911	0.133314	-0.122416	-0.14558
MAPK6	-0.376973	-0.630274	-0.0923976	-0.447719	-0.993414	-0.186091	-0.398339	-0.291954	-0.00807299	-0.330676	-0.207951	-0.173098	-0.576717	0.0218695	-0.369605	-0.224566	0.100605	0.267709	0.247934	0.482349	-0.223425	-0.111869	-0.300161	-0.339745
MRPL48	0.0568994	0.27659	0.403723	0.0901658	0.960669	0.349881	-0.514523	1.25772	0.624372	0.893209	0.556968	0.0109189	0.996571	0.459329	0.131457	0.744083	0.20668	0.17865	-0.314796	-0.0442075	0.00990795	-0.0100064	-0.125243	0.484272
YIPF4	-0.0394186	-0.257989	0.793567	0.233714	0.540068	0.197215	0.104059	0.540171	-0.100434	0.0877622	0.0743297	0.775428	0.92762	0.345148	0.375991	0.690068	0.016566	-0.0292826	0.66189	0.121214	-0.0168452	-0.0672921	-0.0382732	0.328024
SOD1	0.357132	0.497684	0.56553	-0.136776	0.253877	0.164469	-0.0398017	-0.0752682	0.308284	0.804192	0.174984	0.194313	0.181696	0.503608	0.127707	-0.15415	0.0456342	0.720924	-0.0478164	0.192454	-0.0726182	0.284616	-0.194206	-0.116946
EIF1	0.545549	0.5668	-0.14798	-0.0297286	-0.0129657	-0.237679	-0.61732	-0.543715	0.310072	0.466648	-0.481195	0.172193	-0.139988	-0.745388	-0.220498	-0.695449	0.842996	0.420965	-0.165706	0.0996418	0.0739166	-0.0583765	-0.211349	-0.163868
SNX4	-0.0422623	-0.183979	0.273621	0.314679	-0.117517	-0.0494892	-0.311203	0.494372	-0.161003	0.183071	-0.0214959	-0.303499	0.00914055	-0.261006	0.0257108	0.538306	-0.174163	0.00993828	0.230085	0.0149384	-0.0101378	-0.0268945	0.0602395	-0.0847205
ZNF180	-0.891254	-0.347042	-0.325824	-0.758954	-0.326962	-0.386599	-0.0573196	-0.520905	-0.57704	0.0243313	-0.0144374	-0.892493	-0.123174	-0.0124622	-0.126079	-0.787405	-0.00247755	0.23763	0.00247208	0.57344	0.283231	-0.169614	-0.123037	-0.215121
SERPINB6	-0.523688	-0.854203	0.707446	-1.03818	-0.30325	0.471333	-0.702666	-0.138222	-0.448214	-0.927392	0.732082	-0.856164	-0.910887	0.502357	0.0682974	-0.792735	-0.0156946	0.211066	0.0154527	0.282078	-0.319588	-0.4596	-1.00709	0.0235802
YBX2	-1.90808	-1.20009	-0.169005	-1.11942	-0.493636	-0.287326	0.822855	-1.09515	-1.5468	-0.739654	-0.0502684	-1.40814	-0.476633	0.129999	0.550264	-0.936788	-1.01074	-0.0387178	0.361135	0.0372744	-0.749737	0.337569	-0.384692	0.169098
AIM1	-0.454899	0.00327551	-0.792607	-0.519476	-0.695627	-0.108634	-0.121505	-0.199853	0.391126	-0.011292	-0.599141	-0.49834	-0.565852	-0.0690077	-0.142632	-0.30145	-0.134011	0.325729	-0.152274	0.210033	-0.085933	0.304952	-0.282324	0.07913
CRYZL1	-0.168587	-0.572078	-0.476422	-0.109653	-0.727842	0.00378974	-0.256228	-0.391179	-0.337962	-0.205516	-0.0439758	0.451097	-0.224067	-0.030637	-0.623098	0.216265	-0.00799992	0.00199726	0.17282	-0.315765	-0.152691	-0.00200084	0.346601	0.00956878
EVI5	-0.260445	-0.887099	-0.135706	0.264937	-0.215573	0.168677	-0.192887	-0.91638	-0.333123	0.579245	0.108408	-0.200804	-0.0962142	0.503359	0.206497	0.142303	-0.295822	-0.259522	0.224141	0.623565	-0.238677	0.716556	0.363322	-0.364938
FLJ13848	0.0888928	0.206196	-0.00516632	0.217221	-0.261795	-0.641922	-0.109155	0.252862	-0.0708537	0.270093	0.0917755	0.0889044	0.0630323	0.00825635	-0.132176	0.359614	-0.0330518	0.536454	0.0174203	0.293677	-0.562427	-0.536281	-0.0177294	0.0768433
COX7A2L	-0.022619	-0.0588691	0.206226	0.0666975	-0.40246	-0.0679179	-0.708872	0.0998909	0.414358	-0.235474	-0.313344	0.163947	-0.128428	0.0291147	-0.229421	0.291512	-0.137569	0.120913	-0.556188	0.342868	0.149564	0.312557	-0.386299	-0.189962
EPOR	-0.194442	-0.547301	-0.119555	-0.960256	-0.519203	-0.975119	-0.811833	-0.432941	-0.159706	-0.737805	-0.290375	-0.110455	-0.680378	-0.494242	-1.69602	-0.0464661	-0.0630179	-0.47191	-0.0179558	0.163641	-0.115539	-0.000841554	-0.208448	-0.395216
SLC35A2	-0.264416	0.384064	0.161261	0.408573	-0.0104721	0.434023	0.369637	-0.126324	-0.513068	-0.493299	-0.00666072	0.229093	0.0803093	0.309147	-0.323412	0.184722	-0.252161	-0.162769	0.0464735	0.062999	0.107021	-0.848334	0.142274	-0.596747
GSTM1	-0.409994	0.290187	-0.972715	-0.524486	-0.340508	-0.587511	-0.0764057	-0.0359656	0.300598	-0.0176763	-0.357656	0.109003	-0.468098	0.176618	-0.278582	0.0474687	0.123979	0.227717	-0.224082	-0.117554	0.0817539	-0.167818	-0.0941512	0.118925
PHF20	-0.48996	0.000696178	0.550846	0.354847	-0.125303	0.208615	0.677919	0.518531	-0.0136117	0.820964	-0.00926277	0.790498	0.343426	0.30765	0.135255	0.560679	-0.0165601	-0.304745	0.031394	0.247285	0.103217	-0.221095	-0.409184	-0.322921
C1orf166	-0.271089	-0.510346	-0.10489	-0.439365	-0.239696	-0.232854	-0.0417371	-0.907148	-0.520168	-0.75707	-0.092836	0.0632483	-0.291086	-0.0756938	-0.284888	-0.707355	0.260676	0.112712	-0.0950833	0.471471	0.021582	-0.0220581	-0.118864	-0.23482
FARS2	-0.1743	-0.341044	-0.649997	-0.378052	-0.380372	-0.224799	-0.45975	0.17741	0.168904	-0.763182	0.34747	0.672573	0.0677156	-0.185784	-0.036619	0.328282	-0.68856	0.0826778	-0.175686	-1.00042	-0.0735672	-0.384535	-0.0038826	0.109358
MGLL	-0.311175	-0.131775	-0.199674	0.00635638	-0.169633	-0.54123	-0.194046	-0.609563	-0.236606	-0.100346	-0.196454	0.178277	-0.0886024	-0.390083	-0.631776	-0.374619	1.00344	1.17655	0.072208	0.0668112	-0.423664	-0.0715968	-0.505518	-0.399653
COL5A1	1.48214	0.885674	0.307069	0.0359792	0.226898	0.964685	1.53427	0.0777952	1.33407	0.368283	0.937117	-0.941445	0.742556	0.400261	0.81994	0.881548	-0.918745	-1.12319	0.323645	-0.161502	-0.0146106	0.433965	0.754536	-0.186972
SUV39H1	0.511842	0.621773	-0.439907	0.629683	0.502337	-0.250663	0.222555	-0.0170449	0.636079	0.314005	0.409335	0.565266	-0.157307	0.242791	0.169592	0.158835	0.234119	0.319456	-0.467274	0.4826	-0.206505	0.171074	-0.568353	-0.393622
MGC33887	0.392633	0.684563	-0.016948	0.483913	-0.758332	-0.240465	0.688846	0.0980814	0.110947	1.12847	-0.170261	0.694435	0.315681	-0.087017	0.429011	0.616049	0.132541	0.138425	-0.68959	-0.14086	-0.261972	0.0948106	0.651986	-0.10475
RPS19	-0.101891	-0.336076	-1.44834	-0.076615	-0.95907	-1.42547	-1.02284	-0.845982	0.195127	0.342566	-1.6157	0.522095	-1.02664	-1.37131	-1.35483	-0.944327	-0.130196	0.0401434	-1.15054	0.243676	0.343621	0.39338	-1.88943	-1.39074
ANKRD15	0.00357964	0.198025	-0.205977	-0.259918	-0.152007	-0.793438	-0.330009	-0.357185	0.276557	0.331525	-0.296214	-0.182956	-0.0791407	0.153654	0.244278	-0.623509	-0.1707	0.460225	-0.422285	-0.0937201	0.173791	-0.44383	-0.191659	-0.760743
CD97	-0.367392	-0.374224	0.145405	-0.179812	0.533266	0.252158	-0.257542	-0.20455	-0.327538	-0.457096	0.316564	-0.0382499	0.219829	-0.00978654	-0.183086	-0.131183	-0.136679	-0.122541	0.0400523	0.175785	-0.0417226	0.288283	-0.211128	0.157462
STK10	-0.99395	-0.64555	-1.23523	-0.790886	0.290935	-0.118503	-0.603645	-0.662391	-1.49239	-0.439137	-0.522677	-0.74829	-0.500709	-0.0527274	-0.233536	-0.648684	-0.256963	-0.980158	0.113007	-0.269122	0.0972702	0.354964	0.18792	0.0480885
ATF1	-0.0939	0.207086	0.274965	0.659244	0.0158578	0.0162843	-0.0741432	0.707735	0.267581	0.235484	-0.0149251	0.33647	0.389083	0.063497	0.504727	0.705321	-0.0443988	-0.222104	0.303227	-0.244349	-0.410542	0.0425106	0.0724158	0.067623
PQBP1	-0.367581	0.134095	0.0298191	0.72574	0.200456	0.0279025	0.0955015	0.216574	0.600985	-0.0137555	0.227696	1.01519	0.292856	-0.21054	0.459414	0.234095	-0.050128	-0.265139	-0.0251953	0.503696	-0.227156	0.308665	0.550591	-0.0338055
PEX12	0.241952	0.202926	-0.619302	1.07571	-0.463739	-0.179846	-0.145968	-0.130786	-0.0353133	0.394791	0.130322	1.20516	0.0271611	0.268371	-0.283549	-0.532441	0.175934	0.217693	-0.284133	0.462227	-0.213637	0.721501	-0.566769	-0.239952
FLJ22662	0.826949	0.814133	0.150533	-0.273258	-0.234491	0.525101	-0.147762	1.02413	1.29465	0.902229	0.467482	0.699999	-0.0565905	0.227064	0.263728	0.389735	0.265799	0.26836	-0.0676564	0.154424	0.0114938	-0.0116284	-0.273833	-0.414086
ALCAM	0.930047	-0.199108	0.414122	0.198393	0.562127	0.405529	0.686659	-0.376054	0.807152	0.00019751	0.566023	0.803688	0.321901	-0.131094	0.540225	-0.0596686	-0.513193	-0.342627	0.417841	-0.863085	0.684004	0.41738	0.0175355	-0.0179609
ITCH	0.00291185	0.561757	0.165765	0.678517	-0.363412	0.0277704	0.177706	0.236952	0.416311	0.570765	0.171983	0.744386	0.213077	0.271134	-0.00100258	0.319267	0.0852476	0.300889	-0.0586839	0.673242	-0.699504	0.2664	-0.539965	-0.177206
YME1L1	0.00348841	0.0131202	0.389123	-0.000851994	-1.02673	0.0588213	0.115306	1.30181	-0.504356	0.119177	0.26673	0.21616	-0.524167	0.334086	0.225873	0.966092	-0.128358	-0.0675511	0.0728589	-0.0709789	0.0761666	-0.149869	0.0284513	0.143408
TRPM4	-3.99029	-3.66315	-2.8472	-0.897637	-3.3836	0.0759568	-0.495127	-1.00303	-3.30207	-3.48365	-1.5723	-0.2886	-2.06475	0.0167714	-1.40497	-0.788283	-0.603947	-0.0318897	0.203785	0.256661	-0.0215728	0.0211171	-0.108558	0.309231
CYP1B1	0.3202	-0.398725	0.441506	-0.476046	-0.710885	-0.173537	0.469486	-0.211557	0.537073	-0.414907	0.160784	-0.879225	-0.298213	-0.0216668	-0.219547	0.956045	0.17865	-0.119402	-0.00202724	0.0996795	-0.281029	-0.0230275	0.352075	-0.09403
ATXN1	-0.108172	-0.0656672	0.0833633	0.400203	-0.904698	0.0555395	-0.0171547	-0.879773	-0.603206	0.0118143	0.0856413	-0.9631	-0.0344173	-0.0440934	0.231508	-1.11536	0.307426	0.350055	-0.175913	0.0812117	-0.15898	-1.06353	0.000916895	-0.158214
DDX49	0.201684	-0.560173	0.325306	-0.510719	0.714074	0.160573	0.00981706	0.345737	0.559535	-1.3159	0.14586	0.376909	0.655844	0.654968	0.131787	0.184755	-0.724833	-0.926274	-0.282027	0.694255	-0.115799	0.339923	0.2719	-0.0255664
DDX3X	-0.13163	-0.160071	0.0973471	-0.0428684	-0.164472	-0.1656	-0.220582	0.124288	-0.374904	0.0389604	-0.354181	-0.0464168	-0.0590473	-0.0702673	0.124786	0.0440851	0.337675	0.144111	0.105684	0.366417	-0.119701	-0.109884	-0.343292	-0.0615142
SARS	0.410928	0.328994	0.230716	0.145795	0.395266	-0.339625	0.0425546	0.320559	0.505592	0.320743	0.44805	0.578965	0.26868	-0.138124	0.146722	0.0706606	-0.00475307	-0.0473386	-0.106149	0.00473153	0.0858683	-0.0437332	0.42402	0.141709
MOSPD1	-1.16584	-0.269099	0.62321	0.459175	0.647554	-0.222329	0.861706	0.496467	-2.08573	-0.532155	0.201182	-0.0540082	0.832068	-0.387946	0.647249	1.15827	-0.0634597	-0.215878	0.31039	0.409547	0.23909	-0.185201	0.0596712	-0.183531
ZNF289	0.0429203	0.372941	-1.05348	0.0557412	0.556144	1.51036	0.393575	-0.428697	-0.066409	-0.286827	-0.0720637	0.249532	0.550312	1.67537	0.403317	-0.170464	-0.203824	-0.360918	0.168437	0.0588204	-0.198793	0.0513358	-0.0541152	0.162449
RBMS1	0.527875	0.924864	-0.261955	0.531001	-0.22409	-0.691968	0.634961	0.263349	0.500725	0.289317	-0.438332	1.67771	0.317257	-0.80816	0.373272	-0.188945	-0.473266	-0.404504	-0.0810972	0.610341	0.211818	-0.00586372	-0.0748993	-0.511815
PHLPPL	-0.856376	-1.06055	-1.09745	-0.485795	-0.253924	-1.32788	-0.665051	-1.44561	-0.653256	-0.489925	-0.500877	-0.494059	-0.304139	-0.985242	-1.65323	-0.374095	0.350652	0.369439	0.20461	-0.141783	-0.801421	-0.288134	-0.29482	0.318127
CDV1	0.0546105	0.736158	0.159837	0.22208	-0.322032	-0.369557	0.137404	0.124658	-0.102285	0.0463807	0.395604	-0.380888	-0.571174	-0.160579	0.659877	-0.438138	-0.960683	0.0216336	0.295344	0.215499	-0.0602786	-0.0221121	-0.263475	0.0710451
PLEKHG6	-0.33328	0.109185	-0.124346	-0.347225	-0.341857	-0.448421	0.647024	-0.0761024	-0.0567922	-0.0257284	-0.399993	-0.301316	-0.252801	-0.102119	-0.248391	0.372175	0.000568467	0.189583	-0.0579838	-0.000796337	-0.0601651	0.200864	0.292003	-0.000568551
DUS1L	0.292597	0.578241	0.128899	-0.0344902	0.236661	0.458272	0.420641	0.0845441	0.456166	0.425682	0.543555	0.465828	-0.0212127	0.619819	0.208065	0.0167023	-0.0557818	-0.371487	-0.327473	0.279429	-0.250251	0.516027	0.309962	0.0528347
WDR73	0.218905	0.204199	-0.262085	-0.0117076	-0.291545	-0.451344	-0.0930862	-0.216494	0.0637607	0.233779	-0.266439	-0.0473567	-0.40801	-0.406936	-0.23625	0.200656	0.150176	0.085083	0.0655105	-0.330329	0.0601489	-0.260191	-0.0640001	-0.136071
RPP38	-0.271839	-0.34944	0.13927	-0.601675	-0.547917	-0.239998	0.165569	0.431798	-0.515548	0.0086235	0.239392	-0.237143	-0.328921	-0.108927	-0.154406	0.247007	-0.708931	-0.0774051	-0.312955	0.0491728	0.0619607	0.0944458	-0.0517159	0.201108
DDIT3	0.0273663	-0.342082	-0.47476	-0.0528244	-0.887333	-0.28419	-0.46661	-0.627225	0.0122972	-0.399131	-0.395446	-0.115427	-0.201862	-0.526297	-0.503655	0.0787875	-0.0300614	0.0373969	-0.618366	-0.165547	0.0291833	0.160155	0.0464256	-0.49021
NIBP	-0.24009	-0.209563	0.263645	0.134369	0.0783804	0.0299571	-0.0463385	-0.309387	-0.0675711	0.0841128	-0.0352835	-0.0566876	-0.265352	0.0853508	-0.426513	0.118545	0.0442523	-0.618903	0.0218008	-0.00754507	-0.0485571	0.277348	-0.263473	-0.0124237
RRAGD	3.22251	1.32343	-0.280312	2.12892	-0.389011	-0.0802661	1.16382	-0.641078	3.03686	0.0637416	-0.490764	2.22057	-0.819143	-0.203127	1.21578	0.581891	0.105708	-0.502613	-0.253143	0.418977	-0.333254	0.147526	1.00995	-0.385591
C1QDC1	-0.884975	0.399559	0.693612	-0.499056	-0.903423	-0.474289	0.0517801	0.16215	-0.693599	-0.0991999	0.481438	-0.339359	-0.751968	-0.687258	0.171074	0.153718	-0.145328	0.0345498	0.341011	-0.712765	0.176555	-0.100467	0.0873386	-0.0357855
RPL35	-0.711998	-1.2544	-0.0409665	0.112172	-0.545069	-0.110294	-0.645036	-0.352228	-0.388654	-0.668282	-0.0187242	0.275685	-0.705161	0.188839	-0.501454	0.496252	0.0863082	0.421761	-0.00506687	-0.0130311	-0.0789504	0.291488	-0.712409	-0.427767
CD40	0.212905	1.44119	1.05983	-0.353464	-0.303926	-0.273968	0.323635	0.663939	0.138332	0.881037	-0.294545	0.468725	-0.671535	0.235892	0.289147	0.697578	0.182517	-0.0952476	-0.140163	-0.115016	0.666576	0.869401	0.104626	-0.312673
CTNNB1	0.341905	0.905358	-0.425018	-1.02872	-0.431372	0.589032	-0.202874	0.242278	0.465222	0.597987	-0.418273	0.973255	-0.194784	0.65725	-0.510994	0.0524363	0.247244	0.464402	-0.638112	0.734558	-0.191704	0.160799	-0.196386	-0.306909
EIF3S6	0.380993	0.350212	0.626323	0.74407	0.55869	0.477367	0.171333	0.636394	0.413007	0.579023	0.295125	0.799327	0.590627	0.507638	0.320254	0.513694	-0.172451	0.0541903	-0.192856	-0.186567	0.127808	0.0799319	-0.00576642	0.00573288
TOM1L1	0.148983	-0.148325	0.0206942	-0.311559	-0.524405	-0.476846	-0.343114	0.330866	0.639127	0.496021	-0.538706	-0.670753	0.0122483	-0.349953	0.491575	0.223506	0.0116757	0.280698	-0.193172	0.196672	-0.0554126	-0.441116	0.201168	-0.0118134
M96	-0.46241	-0.549551	-0.353309	0.0775148	-1.03228	-0.751963	-0.0367008	-0.223675	-0.80131	-0.870332	-0.623559	-0.0230204	-0.79359	-0.842533	-0.392281	-0.173774	-0.658818	0.056567	0.343115	0.57928	0.0290894	-0.759061	-0.0299606	-0.0690038
TMSL8	1.45938	0.383238	0.974709	0.522102	-0.171085	0.683613	0.389131	0.867305	0.602983	0.552457	1.34759	-0.0923715	0.328506	-0.121656	0.131937	1.11565	0.511462	0.083131	0.105743	-0.125059	-0.0906735	0.708796	-0.302778	-0.208272
CERK	-0.697714	-0.297379	-0.979837	-0.0779841	-0.439917	-0.863867	-0.676337	-0.207766	-0.583282	-0.202289	-1.26724	-0.38875	-0.820204	-1.01127	-0.595852	-0.0303477	0.128675	0.0383147	-0.200137	-0.0398405	-0.179203	0.218352	-0.0541401	0.111289
MAL	-0.110877	-0.229469	-0.00429987	-0.892214	-0.236769	-0.611564	-0.858196	-0.692461	-0.174661	-0.73592	-0.228674	-0.296888	-0.693056	-0.396839	-0.494789	-0.519805	0.0537953	-1.19604	0.455753	-0.796086	0.625401	0.58362	-0.0568549	-0.377008
SNX13	0.200587	-0.0241528	-0.554233	-0.518519	-0.141923	-0.214289	-0.486487	0.147767	0.343043	0.0360575	-0.101414	0.362436	-0.11617	-0.398315	-0.23124	0.381235	0.376826	0.112343	-0.0515857	0.489251	-0.572009	0.0454801	-0.747021	0.0262372
AKR1A1	-0.0899475	0.0211532	0.330351	0.210409	-0.354264	0.391863	0.0717607	0.409129	0.0292898	-0.116939	0.233553	0.898688	-0.374363	0.465521	0.339771	0.234911	-0.0554452	0.0525325	-0.0843507	0.199249	-0.0629515	0.472537	-0.282497	0.206413
MMS19L	-0.281961	0.102185	-0.315911	-0.0208233	-0.242756	0.27074	-0.420786	0.1189	-0.67444	-0.131312	-0.0611305	-1.01635	0.0302895	0.308702	-0.581891	0.229987	-0.0109382	-0.429034	0.0804607	0.086095	-0.245274	-0.0946894	0.0108195	0.234151
SLPI	-0.0421461	-0.164445	0.439359	-0.394225	0.357978	0.0555587	-0.223904	0.327705	0.163333	0.606185	-0.105189	-0.187806	-0.231509	0.338869	-0.591507	0.651751	0.365419	-0.531225	-0.254834	-0.819992	0.545126	0.0195153	-0.0199029	0.102574
SLC35E2	0.126721	0.44204	-0.1516	-0.273228	-0.0134123	-0.0215665	0.149866	-0.903509	0.102616	0.528191	-0.281779	-0.156701	-0.0388745	-0.123935	-0.118783	-1.13067	-0.0455459	0.0834473	0.472516	-0.573926	0.168714	-0.24682	-0.222996	0.302355
DKFZP586J0619	-0.253738	0.586102	0.56305	-0.312362	0.203832	-0.338085	0.000302507	0.461509	-0.00868685	-0.776492	0.453201	-0.657609	0.840512	-0.0742596	0.433051	0.874374	0.521158	-0.142244	-0.125192	-0.00185937	-0.235755	1.26245	0.107037	-0.308872
TTLL5	-0.793648	0.199388	0.34932	-0.483722	0.455605	0.0907899	0.126086	-0.163992	0.204651	-1.02079	0.494703	0.500792	0.268267	-0.135033	0.00446846	0.218219	0.219369	-0.0303644	-0.0989118	-0.0202664	-0.0585192	0.547895	0.375266	-0.045781
ANKRD6	0.0268662	0.138315	-1.37563	-0.498513	-1.85967	-0.28495	0.29278	-2.56965	0.41344	-0.38519	-0.556068	-0.189345	-2.48011	-1.01587	0.675722	-0.155478	-0.969606	-0.0249742	-0.385643	-0.431128	0.208538	0.495754	0.413008	-0.230605
MGC5297	0.185431	0.293305	-0.0884443	0.197843	-0.187264	-0.189559	-1.25683	0.166438	0.0972487	0.433277	-0.221383	-0.520514	0.271915	-0.404777	-0.570392	0.130736	0.157667	0.508635	0.00705537	-0.00710472	-0.455489	-0.30379	-0.151532	0.124615
NSDHL	0.820334	0.223563	0.376972	0.556727	0.626004	0.082183	0.66754	0.591363	0.909369	0.425347	0.4235	0.823871	0.35161	0.666434	0.625883	0.559301	-0.0703926	-0.542875	-0.194441	-0.328578	0.415807	0.0548958	-0.22825	0.152509
COL4A1	1.94827	0.862123	1.05997	-0.0289613	-0.183127	2.54853	1.32253	0.455193	2.14984	0.704638	1.13739	-0.562236	0.352285	2.23209	0.68631	0.497317	-0.250439	-0.573311	-0.0670723	0.37226	0.425982	0.438298	-0.0994267	-0.475105
IGHMBP2	-0.169069	-0.260415	-0.4966	-0.322563	0.0408125	0.729521	-0.308684	-0.440444	-0.17739	-0.240334	-0.146316	-0.318164	0.0119951	0.704747	-0.719781	-0.0772129	-0.735067	0.183913	-0.0932437	0.332171	-0.273083	-0.0801392	-0.202747	-0.0475337
GSDMDC1	-0.369593	-0.142245	-0.723537	-0.138841	0.0366719	0.0741436	-0.285864	-0.340221	-0.384152	-0.614595	-0.540613	-0.435702	-0.332811	-0.0616009	-0.578957	-0.169098	-0.180189	0.00402569	0.141156	-0.00404112	-0.583477	0.434231	-0.271601	0.201758
JAK1	0.635336	0.255624	0.204793	0.155602	-0.221021	0.000763482	-0.261071	0.373628	0.315602	0.233146	0.22744	-0.218594	-0.123865	0.188506	-0.0558784	-0.436536	0.193867	0.606692	0.20498	-0.338501	-0.0031763	-0.0242883	0.00316631	-0.235864
SPOCK2	0.0401955	-0.155404	0.0876352	-0.46905	-0.624524	-0.1322	-0.229308	-0.390556	0.230028	-0.304955	-0.457182	-0.514466	-0.874155	-0.137761	-0.290992	-0.0541867	-0.00339882	-0.892951	0.0313861	0.090753	-0.308181	0.330976	0.0312016	-0.345544
HDDC2	-0.396698	-0.518363	0.0384562	-0.0274931	-0.0528795	-0.508614	-0.0589438	-0.109538	-0.241172	-0.36	-0.302483	-0.0041394	0.203561	0.111597	0.247484	0.182141	0.0789835	-0.222336	-0.471604	0.0134567	0.00480805	0.248163	0.209185	0.00206757
ARFGAP3	-0.23295	0.285409	0.701615	0.284525	-0.422015	0.433217	0.0845536	0.00572838	-0.764425	0.191395	0.447455	-0.0278962	0.287418	0.309816	0.352896	0.2115	0.0231688	-0.0974388	0.358961	-0.545622	0.187769	-0.0237193	0.48653	-0.230433
ARL10C	0.0222453	-0.311945	0.277238	-0.225073	0.218988	0.174421	0.165249	0.00665247	0.279494	-0.539405	0.0746543	0.122476	-0.258218	-0.00825994	0.221624	-0.124082	0.0696442	-0.0294005	0.0568402	0.0285611	-0.278114	-0.0349924	-0.253116	0.0692132
FTSJ1	0.0374607	0.764472	0.0603232	0.600447	0.329512	0.113711	-0.0234898	0.3049	0.304033	0.555002	0.061625	0.0168604	0.255064	0.437332	0.269261	0.355251	0.184676	0.222442	-0.147282	-0.153253	-0.110973	-0.0185109	0.16141	0.100577
ZNF337	-0.553229	-0.490991	0.0624754	-0.495052	-0.345518	-0.266013	0.0346861	-0.793467	-0.420793	-0.250871	0.285688	-0.109982	-0.454409	-0.525544	-0.208423	-0.0934908	0.437921	-0.03543	-0.133581	0.00758932	0.198263	-0.265691	-0.689286	-0.080461
SREBF1	0.339967	-0.367574	-0.758919	-0.34796	0.308244	0.218033	0.26364	-0.398882	0.0485969	-0.297114	0.272956	-0.405947	-0.0309099	0.308224	0.519478	-0.0315294	-0.26889	0.00206103	-0.00206463	0.370307	-0.160712	0.151726	-0.0524202	0.546241
FNDC3A	0.355296	0.138034	0.330764	-0.151866	-0.702955	0.0762544	0.0716277	0.22292	0.431759	0.400727	-0.902183	-0.0280404	-0.0955592	-0.254604	0.204934	0.121956	0.274023	-0.54976	-0.961831	-0.622228	-0.0223176	0.0436849	0.26528	0.042843
TFF1	-0.207797	-0.0978131	2.14203	-0.324581	0.653912	1.23906	-0.760491	0.830047	-0.756111	-0.0752856	1.27103	-0.361221	0.0432738	1.04137	-0.604543	0.747414	1.24245	-0.459735	0.339594	-0.256977	1.4264	0.204257	-0.491755	-0.500929
SEC13L1	0.7466	0.656682	0.399062	0.444106	0.294598	0.174529	0.0177631	-0.0874563	0.605102	0.647103	0.445553	0.734496	0.200557	0.804444	-0.113547	-0.54115	0.677776	0.137157	-0.290777	0.113522	0.0592016	-0.0629287	-0.0821333	-0.266075
NARG2	0.414543	0.191808	-0.31193	0.331032	0.138479	0.192353	-0.579542	0.134716	0.335549	0.504206	-0.0395475	0.519844	0.39892	0.333369	-0.251147	0.319214	-0.0424521	0.199008	-0.351963	-0.184779	0.24487	-0.0564435	0.0407231	0.525127
MYO5C	-0.0729991	-0.0471979	-0.454225	-0.0746956	-0.264701	-0.471145	-0.62365	-0.60932	0.496647	-0.0345661	-0.556537	-0.627503	-0.770859	-0.613035	-0.432242	-0.465208	0.438271	0.0714664	-0.420708	0.179972	-0.0193419	0.0161901	-0.584238	-0.107923
MRPS2	-0.456554	-0.675993	-0.357288	-0.462168	0.508505	-0.15282	-0.0381316	-0.749265	-0.42383	-1.07072	-0.253826	-0.192181	0.0575457	-0.136472	-0.0961141	-0.733224	-0.736937	-0.495821	-0.311519	0.160867	0.372747	0.144228	-0.168593	0.374148
ATP11A	0.364073	0.329337	0.826777	0.326039	0.871547	0.832464	1.36688	1.46421	0.334865	1.2418	0.692876	0.495652	1.79983	1.21435	0.977416	1.89352	0.231305	0.0467529	0.284335	-0.0534724	0.462787	0.401147	0.285714	-0.0756795
MYO7A	0.252595	0.246373	-0.155179	-0.495282	0.827198	0.131787	0.0978017	1.04655	0.539299	-1.96697e-05	0.0583965	-0.046461	0.153707	0.223641	-0.00453599	-0.245745	0.102786	-0.147237	-0.45462	0.566206	0.251486	0.538147	0.0591329	-0.507585
ROBO4	-0.729784	-0.0253501	-0.141943	0.18096	-0.394488	-0.217571	0.0573333	-0.019965	0.306524	0.26875	-0.551611	0.00188876	-0.989029	0.127443	-0.817656	0.069928	0.133383	0.27909	0.0453842	0.0186747	-0.0190295	-0.14368	-0.191915	-0.552258
SEPX1	-0.00157403	0.0410515	-0.221843	0.606422	0.935132	-0.0241164	0.586873	0.330809	-0.190086	-0.279878	0.144856	1.09605	0.570965	0.0856035	0.540949	0.181929	-0.0119676	0.46578	-0.519821	0.351876	-0.420944	0.0118266	-0.115154	0.12978
SCPEP1	1.49141	0.687942	-0.240837	-0.441115	-0.586014	-0.895222	-0.348619	1.07205	1.71257	0.684048	-0.251025	-0.851998	0.113151	-0.529106	0.285092	0.468377	0.835158	0.637106	0.0519701	-0.472726	-0.315905	-0.0548201	0.583761	-0.056933
FLJ10357	-0.317075	-0.974095	-0.736479	-0.445911	-0.027666	-0.156679	0.201166	-0.175549	0.0384414	-1.75514	-1.73097	-0.469889	-0.234421	-0.0204285	-0.0482103	-0.362119	-0.458172	-0.204509	0.119098	-0.124384	0.1619	0.265985	-0.501233	0.65782
BCL10	-0.721528	-0.740586	-0.337736	0.0235348	-0.322682	-0.224004	-0.056375	-0.0849426	-0.384309	-0.0858488	-0.421082	-0.0730782	-0.590182	-0.3842	-0.593476	-0.186357	0.211329	-0.00641462	0.196097	0.308851	0.0063732	-0.603945	-0.62152	-0.100295
MON1B	-0.113268	0.00697227	0.0908619	0.249265	0.966469	0.299041	0.404571	0.425895	-0.409794	0.201906	0.0592187	0.5824	0.529235	0.0172453	0.774289	0.00436508	0.26545	-0.989676	0.0516823	-0.789192	0.493711	-0.0544988	-0.119891	0.475205
FLJ20551	-0.0453013	-0.457557	0.0344456	-0.324832	-0.0940909	-0.135371	-0.248907	-0.72626	0.689148	-0.147604	-0.350973	0.0317315	-0.0848049	-0.328957	-0.274356	-0.278518	-0.218098	-0.00343303	0.253493	0.00342117	-0.0930071	-0.0506715	0.146476	0.450995
TBP	-0.147859	0.063635	-0.142739	-0.242414	0.159797	-0.267905	-0.401048	-0.066223	0.050117	-0.0716711	-0.0208402	0.388009	-0.315932	-0.52119	-0.0867091	-0.30658	-0.0405917	0.116258	-0.0318272	0.369228	-0.107008	-0.322099	0.0308464	0.0469261
CBR4	-0.111017	0.0775159	-0.297326	-0.647737	-0.805379	-0.23266	-0.4464	-0.712748	0.430528	0.00827231	-0.179601	0.483269	-0.944276	0.0756655	-0.139596	-0.556957	0.0391555	0.858486	0.396911	-0.15529	-0.335725	-1.15012	0.0785288	-0.0407515
UTP14A	-0.289514	-0.352709	-1.45758	1.01362	-0.301792	-0.945911	0.675592	-0.0471941	-0.407642	-0.88123	-0.0667517	-0.661196	-0.198607	-1.16776	0.418357	0.596038	-0.818549	-0.312971	0.109044	-0.775201	-1.24538	0.291161	-0.212516	0.333574
INPP5B	-0.603402	-0.151694	-1.16589	-0.116702	-0.940063	-0.531138	-0.296154	0.890638	-0.453509	-0.214153	-0.103936	-0.544026	-0.657936	-0.506545	-0.565156	0.0774433	-0.241981	-0.333585	0.222697	0.126664	-0.0319738	0.492566	-0.0837239	-0.111061
ENAH	0.85812	0.774733	0.794214	0.875552	0.632945	0.17025	0.764628	0.864842	0.784444	1.13623	0.496388	1.12677	1.42424	0.546389	0.443244	0.627446	0.254342	-0.389058	-0.446907	0.179108	-0.0540167	0.743084	0.0512483	-0.391191
MGC12760	-0.535361	-0.188267	-0.751315	-1.05258	-0.269142	-0.501828	-0.315769	-0.349629	-0.513904	-0.384227	-0.902381	-1.44881	-0.656489	-0.866541	-0.488981	-0.214333	0.0788775	0.759138	-0.085635	-0.361253	0.264804	-0.241809	-0.621287	0.260979
LOC400642	-0.0291143	-0.751621	-1.05702	-0.690504	-0.852914	-0.120461	0.0986416	-0.811891	0.14662	-0.536797	-0.478379	-1.18927	-1.06129	-0.287758	-0.0970311	-0.648457	0.0462057	0.398283	-0.461315	0.489241	-0.0468573	0.0182031	-0.330675	-0.0185397
RNASE4	-0.158464	0.0429027	0.245189	-0.126959	-0.0902349	0.521536	-0.586404	-0.0439206	-1.03776	-0.199324	0.100584	0.292752	0.137233	0.320101	-0.140757	-0.152046	0.0709697	-0.0527373	0.0485533	0.229511	0.0935207	-0.328513	0.378847	0.00889281
MRPS10	-0.49499	-0.163872	0.61958	0.303053	0.717691	0.892875	0.584407	0.884816	-0.583603	-0.123631	0.549444	-0.508353	0.813883	1.09751	0.755366	0.599414	-0.642293	-0.171752	-0.340221	0.146533	-0.248805	0.271371	0.253105	0.233996
AGRN	-0.142356	-1.30931	-0.551649	-1.3038	-0.368355	-0.214098	0.10621	-0.578337	-0.536275	-0.232461	0.0331181	-1.2401	-0.431127	-0.0121723	-0.631288	-0.414183	-0.583741	-0.12535	-0.158437	-0.295992	-0.293756	0.279075	-0.179003	-0.224525
FLJ14827	-0.474855	-0.0727235	-0.324276	-0.784215	-0.0307461	0.243302	0.0155852	0.579155	-0.194068	-0.143933	-0.523255	0.0546865	0.770163	0.581792	-0.435227	0.173709	0.47289	-0.156139	-0.390318	0.25672	-0.106605	-0.0833865	0.0843083	-0.306992
GPC4	0.169344	0.249077	0.528551	1.36689	0.0496146	-0.147711	0.372213	0.542968	0.312954	0.487897	0.864988	0.912823	0.218888	-0.257946	0.435228	0.247351	-0.183534	0.486575	0.00879297	-0.526023	0.0252957	0.00921426	-0.0275821	-0.103257
YLPM1	-0.00948551	-0.381651	0.562156	0.191045	0.606449	0.416279	0.18332	-0.217249	-0.253768	1.64507e-05	0.630301	-0.122221	0.523555	-0.0372164	0.296663	-0.321218	0.0785268	-0.167015	-0.0335598	-0.255145	0.164739	0.10979	-0.241171	0.21137
PIM1	0.118035	0.38572	-0.0627783	-0.277017	-0.287721	-0.187661	-0.0878136	-0.0582349	-0.0196178	0.21829	0.111041	-0.306475	-0.328791	-0.015561	-0.0552239	-0.392372	0.304007	0.565136	0.0491619	0.540975	-0.0517052	-0.093051	-0.481179	-0.720912
GSK3B	0.679071	-0.180195	0.321856	0.493891	1.0399	0.602435	0.284512	0.643126	0.822845	0.243662	0.111177	0.985612	0.949549	0.560195	1.05649	0.229521	0.165605	-0.105936	0.0136281	-0.333895	0.0222534	-0.0138165	-0.131373	0.050693
ATP2B1	-0.895933	-0.259479	-0.597831	-0.186862	-1.57319	-0.297171	-0.760352	-0.159674	-0.540867	-0.2098	-0.48404	-0.136203	-0.779458	-0.402021	-0.615112	-0.502299	0.33095	0.577898	0.27241	0.171223	-0.589952	-0.254516	-0.344758	-0.217552
RANBP1	1.02267	0.896001	0.671123	0.479696	0.867147	0.456459	0.0906305	0.748177	0.401989	0.565947	0.850002	0.222381	1.03905	0.60716	0.609449	0.65419	-0.399816	-0.127269	-0.480139	0.18485	-0.122478	0.397824	0.129012	0.170561
CLGN	-0.338817	-0.530279	-1.89334	-0.0967148	-2.4698	-2.05732	0.026593	1.16677	-0.33827	-0.167799	-0.34042	-0.202581	-0.744205	-2.78579	-0.040609	0.400267	0.181799	-3.15164	0.017914	-0.229731	0.511914	-0.127798	-0.0182412	0.223599
SPAG7	-0.83436	-0.426573	0.145898	-0.338019	0.267631	0.365883	0.0492043	-0.0854927	0.294046	-0.685199	-0.208353	0.70898	-0.0334002	0.346367	0.272208	0.136147	-0.448584	-0.346333	-0.379652	0.0903116	-0.0361146	0.143435	0.22257	0.0348564
SCAMP5	-0.265962	-0.217123	-0.107193	0.279061	-0.269176	0.155719	0.0743997	-0.204623	-0.110323	0.0985395	-0.180788	0.208123	-0.313711	-0.00744569	-0.228168	-0.165607	0.0157057	0.00180939	-0.0956726	0.146241	-0.00181327	0.043741	-0.344843	-0.00775331
APOBEC1	0.322543	-1.43287	0.842355	0.990456	0.806599	1.38914	1.53415	2.36934	0.931481	0.167048	1.50043	0.951538	0.788425	1.47295	1.59686	1.56366	-0.224328	0.103741	0.137277	0.712197	-0.288227	0.885502	-1.77029	-0.115763
CCNG1	0.355606	-1.08694	-0.070442	-0.760966	-0.103172	-0.146549	-0.722261	0.655846	0.752787	-0.478067	0.128633	-1.06307	0.164397	-0.594425	-0.477539	0.496271	-0.32627	0.176222	-0.0230357	0.0225178	0.319585	-0.595742	-0.0975742	0.170338
PLCE1	-0.601784	-1.29612	-2.02628	-1.1227	-2.55826	-1.42199	-2.60812	-0.732636	-1.00053	-0.769096	-2.87361	-1.40122	-2.16736	-1.47528	-2.92662	-1.34158	0.191296	0.209098	-0.19582	-0.0240815	-0.596122	0.0386859	-0.00119191	0.210018
PCTK1	-0.109737	-0.603523	0.197407	0.297672	0.255359	0.0995972	0.449674	-1.05093	0.30059	0.130471	-0.0710836	-0.104114	0.06118	0.511592	0.217666	0.01892	0.060035	-0.104382	0.031736	0.149032	-0.0340577	0.117902	-0.265462	0.00629419
TDRD3	-0.172906	0.288444	-0.123851	-0.774076	-0.333618	-0.302015	0.336789	-0.18375	0.0235667	-0.0419234	-0.498196	-0.487305	-0.0780198	-0.297797	-0.161535	0.041288	0.119888	0.0092139	0.0627814	-0.242803	-0.297491	-0.296021	0.262408	-0.0107691
WHSC1L1	-0.0319795	0.457154	0.603334	-0.418935	-0.857198	-0.500409	-0.00302534	-0.681321	-0.366375	0.253933	0.527621	0.231897	-0.0938409	-0.140043	-1.31205	0.424184	0.00322655	-0.186864	0.280612	0.0745496	0.159117	0.0249602	-0.731718	-0.0629015
ACADSB	-0.95734	-1.20587	0.573244	-0.353286	-0.861662	-1.4893	-0.126702	0.159606	-0.205407	-0.243606	-0.202082	-0.315812	-0.881515	-0.459403	-0.111741	0.226863	-0.221701	-0.00492664	0.355244	0.569174	0.215191	0.0049032	-0.301089	-0.348632
AMOT	-0.751332	-0.0821573	-0.861034	-0.393407	-0.576948	-0.18455	0.254262	-0.650908	0.166377	0.242527	0.175016	-0.237023	-0.200196	-0.19491	-0.0832238	-0.213514	0.278896	0.263549	-0.149132	0.425989	-0.0116219	0.0114881	-0.430056	-0.187528
PPIG	-0.17356	-0.635435	-0.544131	-0.609763	-0.0243812	-0.152868	-0.427983	0.193648	-0.402512	-0.249568	-0.626197	-0.850587	-0.0686529	0.053218	-0.267269	-0.820902	0.220208	-0.351575	-0.156289	0.334267	0.19651	-0.325662	-0.527723	0.0150267
MEP1A	-1.02833	-1.242	-1.04416	-0.852595	-1.73224	0.0417568	-0.533305	0.305816	-1.36398	-1.14003	-2.04688	-0.782324	-1.12648	-0.495476	-0.133902	-0.0851556	0.27571	0.559193	-0.203491	0.169002	-0.352136	0.347563	-1.3177	-0.269466
C14orf1	-0.423093	-0.405123	0.085554	-0.231787	-0.231418	0.690016	0.12524	-0.185847	0.163491	-0.0297536	0.992194	-0.289511	-0.194797	0.100998	-0.644587	0.296374	-0.389724	0.605168	-0.147216	0.543092	-0.0805331	0.390497	-0.544811	-0.046402
ACVR2B	0.166238	-0.0196568	0.0466439	0.105901	0.791866	0.131295	0.733135	0.274118	0.220663	0.0655657	-0.15043	0.353568	0.147799	0.281575	-0.00241039	0.325084	0.0256753	0.323468	-0.910067	-0.240768	-0.0263515	0.0619637	0.32431	-0.158871
NUDT15	0.171325	0.13452	0.841479	0.949665	1.56462	0.169578	1.07071	1.40638	0.795873	0.632496	0.804481	0.404663	1.65401	-0.073441	1.51299	0.839486	-0.139383	-0.166544	0.00574841	-0.352826	-0.00578122	0.0342998	0.287407	0.482058
MLF1	-1.39383	1.195	0.598635	0.220071	-0.72769	0.663196	-0.289229	0.0330455	-1.01984	1.21223	0.761518	0.689956	-0.80465	0.67985	-0.479129	0.124003	0.138471	-0.169016	0.0262873	-0.147255	0.192588	-0.0720582	-0.156453	-0.294787
MTMR3	-0.536881	0.109268	-0.0935523	-0.133893	-0.0553216	-0.261247	0.569086	-0.199889	0.0107963	0.39334	0.121389	-0.374915	-0.195537	-0.421187	-0.314722	0.0725823	0.569396	-0.122671	-0.150642	-0.213834	-0.0222026	-0.0387383	-0.834177	0.0912952
LTBR	-0.305578	-0.471424	0.124799	-0.351875	0.160841	0.418394	0.0908877	0.401651	-0.11709	-0.574049	-0.085679	-1.1374	0.0107849	0.202931	-0.00910156	-0.643175	0.350704	-0.233713	-0.540247	-0.175555	0.120192	-0.00788355	0.007822	0.154042
TDP1	0.597359	0.0938544	0.653982	0.577752	0.659588	0.187377	-0.454445	-0.00272586	0.707528	-0.147576	0.794916	0.512305	0.666041	0.423467	0.0533922	-0.077323	0.188472	0.329615	-0.242444	0.410129	-0.27896	0.0065344	-0.00657804	-0.108192
SLC5A6	1.44906	0.939613	-0.0600348	1.33286	1.07839	0.286811	0.858702	0.811858	1.14555	1.05955	0.284212	1.32583	1.26774	0.490197	0.584443	0.888473	-0.16628	0.0764683	-0.387015	0.272137	0.0917363	0.0309576	-0.0319468	-0.184355
USP9X	0.0772935	0.181561	-0.0300776	0.141019	0.238699	-0.281952	0.514733	0.355934	0.254669	0.54802	-0.416339	0.181754	0.478179	-0.328962	0.423039	0.125484	0.0370356	-0.135928	0.167168	-0.101386	0.106271	-0.0797761	-0.365528	-0.00836127
FXYD2	-0.235761	-0.260715	0.553674	-0.111994	-0.286851	0.491045	0.60442	0.0739278	0.0361029	0.469155	0.338785	-0.00728194	0.146606	-0.000158024	0.154321	0.727501	-0.201125	-0.472429	-0.255523	-0.445408	0.449013	0.861169	0.430128	-0.0472072
ETV1	-0.0736885	-0.592405	0.415613	-0.222822	-0.171325	0.145189	-0.179274	-0.653106	0.588222	0.145901	0.28007	-0.914756	-0.0175946	0.148821	-0.154255	0.396966	0.408616	0.1083	0.298565	-0.111695	-0.0462983	-0.620717	0.0213255	-0.564258
SCML2	0.0249628	-0.462132	0.297032	-0.231769	-0.0438809	-0.172308	0.32911	0.121127	0.247707	0.0542405	-0.0832999	0.216133	-0.215542	0.0659252	0.140951	0.35708	-0.345023	0.03691	-0.00768303	0.00762363	0.228008	-0.145471	-0.998145	0.0710756
C16orf34	0.169093	0.5369	0.39611	0.0723137	0.240539	0.0200506	0.872748	0.207109	0.133238	0.452044	0.386537	0.530813	-0.0472027	0.260038	0.0572172	0.316264	0.0398723	-0.00186707	-0.0388066	0.321535	-0.0102095	0.0530652	-0.175639	-0.0292245
PDCD4	-1.16716	-1.38996	-0.809178	-1.01105	-1.19188	-0.333369	-0.87064	-0.457892	-1.12429	-1.56835	-0.631634	-0.737192	-0.942639	-0.491558	-1.14404	-0.508893	-0.215631	-0.0158567	0.149988	-0.309672	0.321827	0.11056	-0.365792	0.0721742
CYB5	0.101116	-0.509223	-0.455781	-0.180119	0.455828	0.134547	-0.148122	0.410977	-0.394098	-0.207545	-0.930117	0.04676	0.310555	0.576807	0.267785	0.545751	0.634441	0.336844	-0.153956	-0.0256857	-0.276696	0.675236	-0.350938	-0.117366
FN5	0.26795	0.740683	0.162832	-0.183408	-0.467942	0.0524122	-0.813437	0.305553	-0.0764267	0.244953	-0.0326744	-0.205244	-0.394341	0.0345027	-0.400904	-0.236476	0.538921	0.0691715	-0.170566	-0.0606194	-0.0963338	-0.119689	0.0571536	0.189506
METTL5	-0.499727	-0.0308368	1.19932	0.313272	0.636011	-0.112998	0.548516	-0.18295	0.550475	0.572054	0.386069	-1.43887	0.585143	0.409372	0.614903	0.410912	-0.70328	-0.343567	0.185657	-0.0525472	-1.06747	-0.127666	0.216132	0.164865
JARID2	-0.67911	-0.310553	0.0220389	-0.108391	0.673842	0.0239909	0.894218	-0.161023	-0.28359	-0.289089	0.232466	0.19441	0.726987	-0.103372	0.24091	-0.0549039	-0.0987978	-0.0203052	-0.0103706	-0.232984	0.125421	-0.100015	0.0310116	0.0685014
IL1RN	0.019686	0.049011	-0.168522	0.227388	-0.236205	0.311215	0.0153832	-0.893657	0.0562932	-0.181814	-0.136968	-0.478241	-0.526699	0.196895	-0.366496	0.0754582	-0.000874484	-0.374547	0.571045	0.0146807	-0.198602	-0.0963778	0.000229809	0.0884245
TAZ	0.0626689	-0.510206	-0.465503	-0.201689	0.0975878	-0.173531	-0.0720826	0.105695	-0.359352	-0.424579	-0.176052	-0.352561	-0.528762	-0.00900821	0.0372949	0.0196564	-0.0369152	-0.0241425	0.377305	-0.279038	0.0835753	-0.209738	0.0822163	0.0542505
SNAI2	0.402304	-0.442303	0.341444	0.433947	-1.62492	-0.311136	-0.0530626	-0.220518	-0.437331	-0.21563	-0.546057	0.109263	-0.739191	-0.306694	-0.6795	0.159744	-0.0806324	0.00203676	-0.00204116	0.290255	-0.566585	0.112777	1.01452	-0.629716
SIRT3	-0.502188	-0.729044	-0.591611	-0.679601	-0.475118	-0.511054	-0.776577	-1.32274	-0.475295	-0.816069	-0.458268	-0.374831	-0.574811	-0.217376	-0.443093	-0.865352	-0.0471542	0.00787251	-0.0841634	0.115549	0.154263	-0.00709295	-0.40338	0.0703494
TOMM20	0.124671	0.293211	0.767101	0.648995	0.623843	0.652417	-0.182148	0.693526	0.0664878	0.56072	0.692903	0.576035	0.789009	0.751864	0.112305	0.640616	-0.498365	-0.0152621	-0.169691	-0.0907693	0.0517637	0.310369	0.567621	0.149682
MTERFD1	0.133584	0.526198	0.0413302	0.592228	-0.130123	0.160943	-0.143086	0.36774	-0.185972	0.630642	0.382384	0.505683	0.178634	0.047975	-0.0595247	0.517594	-0.294995	0.0124363	0.0034871	-0.0478783	-0.00349996	-0.57181	0.106032	0.00383879
NFKBIA	-0.49023	-0.662611	-0.352616	-0.678978	-0.085127	-0.0350247	-0.758123	-1.01621	-0.223422	-0.861427	-0.3283	-0.0706311	-0.91945	-0.364281	-0.716183	-1.04479	0.0569639	-0.00599647	0.177265	-0.127157	0.0899397	0.00596007	-0.501075	-0.535254
THAP7	-0.890288	-0.705558	-0.102442	-0.331626	-0.183932	-0.0588466	-0.47874	-0.438949	-0.666007	-1.24537	-0.219944	-0.271414	-0.15224	0.0194365	-0.242386	-0.223951	-0.151376	0.00108505	-0.00108599	-0.288644	-0.0566322	0.620874	0.121951	0.136489
SEC23IP	1.01641	0.585497	-0.312596	0.181143	-0.933089	0.516174	-0.86059	-0.352489	0.680668	0.803638	0.0791522	0.484889	-0.345067	0.145319	-0.602233	-0.185841	0.731386	0.422235	0.012475	0.322607	-0.64844	0.0164495	-0.390627	-0.437843
CUL3	0.539267	0.275908	0.091898	0.518	-0.752284	-0.0573459	0.369048	0.419015	0.720163	0.613022	-0.0570879	-0.00548343	-0.127062	-0.619257	0.469283	0.268651	-0.172364	0.215586	0.10614	0.370132	0.133449	-0.13117	-0.058315	0.055265
APH1B	0.0966094	-0.145759	0.439401	-0.254431	-0.00941198	-0.0186235	0.287705	-0.242303	0.288101	0.0161795	0.0237708	0.196611	-0.0994989	0.000437879	-0.0665201	-0.00306874	0.299512	0.0165137	-0.0279105	-0.0553317	0.244543	-0.0167906	0.110969	-0.39633
FLRT3	-0.814284	-0.836486	-0.302727	-0.729775	-1.2066	-0.288668	-0.0718894	-0.94384	-1.56046	-0.659806	-0.304748	-1.02656	-0.800001	-0.119819	0.237667	-0.248382	-0.552029	0.471092	0.0938338	0.977285	-0.251785	0.403724	-0.577758	-0.103558
KIAA0553	-0.174972	0.298715	-0.232874	0.140452	0.340052	-0.149294	0.134623	-1.01635	-0.3156	0.483042	0.256854	0.360982	0.11317	-0.00241732	0.0269418	-0.106283	-0.080684	-0.00124311	-0.0971825	-0.419895	0.0651126	0.0103511	0.192309	-0.0225951
FGD6	0.330484	0.184453	0.893546	-0.224905	0.64515	0.444136	0.367313	0.248449	0.29946	0.340817	0.931515	-1.64663	0.00500829	-0.230442	-0.970895	0.374663	-0.00898217	0.316919	0.00890227	0.519034	-0.158043	-2.84292	-0.0373883	0.280243
TRIM5	-0.433546	-0.257522	0.0354455	0.159314	0.232016	0.17875	0.624285	0.326428	-0.532382	-0.338367	-0.69614	0.0976958	-0.347984	0.0860512	0.146991	0.242836	-0.250573	-0.0945064	0.156435	-0.103531	-0.404964	0.326324	0.0863403	0.28493
SON	0.456012	-0.139007	-0.377598	0.485805	0.0311986	0.441811	-0.33998	-0.167276	0.457821	0.311759	-0.107638	0.19981	0.206029	0.386091	-0.297844	-0.115214	0.245151	0.51161	0.00253475	-0.0811221	0.0796847	0.0638045	-0.20048	-0.181431
KCMF1	-0.04258	-0.242776	0.0796901	-0.104146	-0.389634	-0.135411	-0.0139504	0.139583	0.467358	-0.199546	-0.113898	-0.316787	-0.249815	0.002322	-0.180373	0.0271649	0.320789	0.161591	-0.218619	0.284113	0.0894089	-0.0981939	-1.17258	-0.214121
PDZRN3	-0.65201	-0.446396	-0.214032	-0.494752	-1.41119	-0.336461	-0.220996	-1.20749	-0.560764	-0.512226	0.250464	0.110787	-1.94891	-0.0746319	-1.0612	-0.678046	0.0873364	-0.18091	-0.371065	0.367609	-0.155201	-0.649138	0.0248995	-0.215677
OLFML2A	-0.266207	-0.424987	-0.712698	-0.12391	-0.788118	-0.754091	-0.761883	-0.587364	0.0592709	-0.38771	-0.638645	-0.753935	-0.747129	-0.122806	-0.32381	-0.403493	0.0732713	0.258123	-0.0229623	0.457985	-1.20342	-0.231062	0.0224463	-0.806054
NEURL	0.0419511	-0.551837	-0.0777098	-0.215934	0.293023	0.148394	-0.307476	-0.49405	0.524223	-1.9699	-0.211671	-0.0734791	0.314221	-0.19156	-0.3124	0.359315	0.252507	-0.063688	0.00534178	-0.223463	-0.189166	0.443271	-0.571635	-0.0190949
CENPC1	-0.33847	-0.48258	-0.596655	-0.630129	-0.780996	-0.342521	-0.744297	-0.435428	-0.210935	-0.4744	-0.583403	-0.761124	-0.39235	-0.431428	0.00160565	-0.021016	-0.576343	-0.361957	0.154959	-0.193389	0.192419	0.324931	0.319435	-0.183455
ITPK1	-0.404645	-0.443611	0.272363	-0.210014	-0.152145	0.00270668	-0.0226248	-0.0697675	0.127033	0.035546	0.189712	0.0161037	-0.30753	0.090495	-0.289674	0.277578	-0.0159805	-0.18553	-0.30992	0.0467233	0.0458494	0.101945	-0.249303	-0.0298028
TUSC2	0.0158898	0.085735	0.12795	0.405221	0.261636	-0.0463867	0.134259	0.458128	-0.570579	0.306986	0.0243945	0.466014	0.0893843	0.325275	0.177172	0.293483	0.0265957	0.0564082	-0.281526	-0.0813557	-0.0596267	0.081903	0.0215223	0.109868
NSMAF	-0.136776	0.164064	0.396926	0.554444	-0.113732	0.0633325	0.0687122	0.0790971	-0.685268	0.206149	0.385517	0.429379	0.177663	-0.198638	-0.0230124	0.0353171	-0.1622	-0.0456915	0.28391	-0.106662	0.305556	-0.0700964	0.126939	0.0436944
ADIPOQ	-0.643368	-0.0714407	0.220686	-0.297467	-0.0269566	-0.253643	-0.356143	0.317247	0.567172	0.766171	-0.154567	0.741775	-0.237551	-0.0750239	0.162759	0.147917	0.0717494	0.447087	-0.306999	0.187467	0.63013	-0.0772977	-1.50432	-0.479686
TRIOBP	-0.131548	-0.141424	0.0481191	-0.121445	0.0114116	0.0648825	-0.548582	-0.184149	0.339282	-0.280102	0.0294477	-0.204223	-0.285787	-0.330638	-0.4309	-0.330768	0.450773	0.295676	0.0515525	0.00591066	-0.397067	0.5423	-0.230814	-0.166493
KIAA0644	-0.383802	0.00614515	-1.1932	-0.703643	-0.88415	-0.531311	0.000746329	-0.767247	0.125469	-0.89015	-0.155441	-1.24334	-0.632664	-0.395817	-0.904656	0.0353803	-0.266419	-0.612829	-0.0130414	0.00692113	-0.149264	0.143613	0.274743	0.0853416
ACSL5	-0.107828	0.446928	-0.642137	0.5613	-0.425998	-0.665893	-0.469767	0.353957	-0.0666521	0.371122	-0.618493	0.591835	-0.45069	-0.664043	-0.355783	0.523013	0.0410695	0.368141	0.290899	0.261184	-0.13177	-0.0428294	-0.271382	-0.0790237
PCGF2	0.25794	0.27499	-0.228541	0.0647896	0.0978286	-0.163395	-0.157174	-0.143369	-0.0791951	0.237458	0.0503125	0.196426	-0.0980012	-0.0486572	-0.766619	-0.31921	-0.331699	0.0189713	-0.523268	0.216137	0.264991	0.252522	-0.684318	0.0104635
NCOA4	-0.0699904	-0.193471	-0.583817	-0.298098	-0.587064	-0.513171	0.166227	-0.0582872	0.0124715	-0.0509954	-0.62642	-0.284803	-0.479261	-0.479457	-0.187114	-0.154712	0.411432	0.411812	-0.491748	0.173448	-0.0264832	0.0258002	-1.97985	-0.264922
MUT	-0.628461	-1.03593	-0.248781	-0.647426	-0.181524	0.34448	-0.258036	0.261264	-0.56201	-0.695004	-0.112362	-0.712274	-0.08624	0.238957	-0.308369	0.199471	-0.196651	0.0327742	-0.0296805	-0.298599	0.0658659	0.0341338	-0.0288732	0.0134548
CARS	-0.260038	0.0840538	0.0515886	-0.0160681	0.316218	0.248945	0.315133	0.248173	-0.117054	0.0524582	-0.0797376	-0.44883	0.0620003	0.314819	-0.0810659	0.345452	0.0423535	-0.26888	-0.145056	0.154263	0.273522	0.210573	-0.575448	-0.139717
OSBPL8	0.174792	-0.599485	0.664481	-0.0479426	0.572514	0.982748	0.788419	0.745633	0.218187	-0.209387	0.723657	0.218355	0.737916	0.572548	0.914136	0.843846	-0.405531	-1.03939	0.0425449	-0.868135	0.114243	0.151098	0.277324	0.0550739
PCK1	-1.90352	-1.67246	-2.13388	0.352306	-0.33804	-0.538178	-0.664673	-0.398397	-1.68371	-0.928218	-1.6813	0.192454	-0.426096	-1.82333	-0.794353	-0.973435	0.0275946	0.616477	-0.0795012	-0.448525	0.600062	-0.333277	-0.0283787	0.0845772
KDELR2	0.23958	0.194419	0.736398	0.209337	0.463224	0.188501	-0.343274	0.915694	0.449724	0.141506	0.473559	0.423507	0.35473	0.383533	-0.237998	0.697077	0.20723	0.0352802	-0.206433	0.214231	-0.0122828	-0.0684414	-0.0429041	-0.0321331
NKIRAS2	0.00418774	0.46246	0.183358	0.420412	0.0653446	0.355213	0.576217	0.24717	0.316227	0.201893	0.39421	0.822604	-0.00521959	0.145239	0.884947	0.0542602	0.0242351	-0.182233	0.202123	0.522779	-0.311693	-0.0543161	-0.0611487	0.0915425
PARG	0.420454	-0.28562	0.00016974	0.300966	-0.316873	-0.195709	0.142729	-0.374187	0.305202	0.53175	0.0402268	0.391097	0.364533	0.188183	-0.230864	0.524804	-0.0369386	-0.0595063	-0.182659	0.825831	0.0565794	-0.209611	0.0356223	0.1674
MYLK	-0.575578	-1.48112	-1.31736	-1.43663	-1.27564	-0.477845	-0.512289	-0.879886	-0.0884	-1.32076	-0.0905622	-0.89951	-0.772888	-0.898341	-0.526052	-1.88407	0.0641473	-0.127486	0.423926	0.0963273	-0.068545	-0.222056	0.0711206	-0.413153
VCAM1	-0.124112	0.177457	-0.251602	-1.06665	-0.912173	-0.578735	-0.107261	-1.0571	-0.883904	-0.733843	-0.247141	-1.5093	-0.868332	-0.920651	-0.706804	-0.770903	-0.705523	-1.95167	0.690747	-0.397515	0.330446	0.470973	0.283683	-0.541189
ZBTB5	0.326922	0.845644	0.141999	0.561653	0.3078	-0.269484	-0.0107929	-0.440163	0.463177	0.457258	0.406838	0.823228	0.0490474	-0.0316633	0.209526	-0.575869	0.410951	0.311587	-0.161802	-0.134059	-0.346834	-0.377843	0.195203	0.118192
DSC3	0.95482	1.33521	1.21694	1.02792	-0.659677	0.819359	-0.23349	-0.384425	0.807003	1.16356	1.76747	0.757429	-0.678754	1.16358	-0.0461016	0.939318	-0.86159	0.22495	-0.234993	-0.232206	0.0331824	0.0375842	-0.0639662	-0.144528
SFRS8	0.256567	0.646097	0.291616	0.0793534	0.136732	0.0387757	0.433671	-0.337638	-0.119301	-0.194296	-0.118295	-0.75297	0.173821	-0.144141	0.394284	0.0300412	0.850884	-0.136144	-0.149725	0.350797	-0.362669	0.16311	-0.166391	-0.00885654
RQCD1	-0.202919	-0.056724	0.105841	-0.232315	0.21144	-0.404462	-0.134594	-0.0069573	-0.172955	-0.0313053	0.26108	-0.0577234	-0.196599	0.708482	-0.0934935	0.261347	0.391415	-0.136931	-0.300877	-0.468108	0.0526979	0.52153	-0.602939	-0.0486458
APBA2BP	-0.485154	-0.501854	-0.0403685	-0.0288565	0.280794	-0.0824758	-0.223331	-0.0768913	-0.350776	-0.412296	-0.112663	0.0203964	0.0784327	-0.0276536	-0.386981	0.0681323	-0.465753	-0.0497834	0.0132351	-0.0134132	0.0388547	0.483728	-0.195322	0.350436
WDR8	0.259448	-0.00112143	0.308685	-0.0510734	-0.100317	0.112349	0.0449529	0.150599	0.16641	-0.467595	0.115755	0.158197	0.271352	0.0200999	0.482403	0.630305	0.249048	0.0116718	-0.0783135	0.353155	-0.255667	-0.220428	-0.0118103	0.0548744
13CDNA73	0.716218	0.00564054	0.912594	0.1702	0.284305	0.447348	0.341142	0.0219467	0.51704	-0.301527	0.584396	-0.785684	0.548546	0.35913	0.446727	0.0739868	0.112445	-0.743227	0.162151	0.18887	-0.108188	-0.070254	-0.329992	0.113678
CENTA1	-0.254065	-0.210828	-0.815063	0.141629	0.149714	-0.29525	0.250234	-0.0969441	-1.2889	-0.200995	-0.377599	-0.235609	-0.596793	0.158885	-0.352943	-0.0228321	-0.237265	0.0568353	0.10233	-0.111942	0.351381	0.403536	-1.07012	-0.202177
TARBP2	-0.122196	-0.0880586	-0.202275	0.070097	0.498791	0.548813	-0.358967	0.359653	-0.561569	-0.372792	-0.0850692	0.800199	0.451004	0.564168	0.0609412	0.528239	-0.0488481	-0.285571	-0.0896729	0.241848	0.184371	0.166544	0.00837457	-0.00844596
FMNL2	0.518279	0.950743	1.21408	0.922626	0.230336	-1.20711	1.03099	-0.216379	1.07406	0.419883	0.500805	0.570981	0.0248506	0.825801	0.176396	0.111356	0.872068	-0.211162	-0.0305239	0.0296197	0.331466	1.02709	-0.932001	-0.668844
HOXA6	-0.312519	-0.985796	-0.033293	-1.12993	-1.42557	-0.492306	0.0604274	-0.603555	-0.324913	-0.726518	-0.959801	-0.346072	-0.600234	0.103394	-0.651289	-0.407674	-0.650796	0.0190203	-0.15628	0.0746826	-0.39541	0.183655	0.249445	-0.0193899
VPS13D	-0.0674378	-0.889077	0.496966	-0.55898	-1.27083	-0.471335	-0.347155	-0.205255	-0.187342	-0.594479	0.0209562	-0.170005	-0.313602	-0.812979	-0.712658	-1.31097	-0.059814	0.25038	-0.683029	0.461741	0.381871	-0.476811	-0.187272	-0.191862
SPATA20	-0.443907	-0.765431	-0.450336	0.416346	0.12484	-0.0414767	0.0558538	-0.657396	-0.561918	-0.7126	-0.297036	-0.208847	-0.744664	-0.402854	-0.110466	-0.443149	-0.222705	0.0352372	0.25893	-0.242284	0.124852	0.363744	-0.319568	-0.0365246
PRKDC	0.865021	0.446922	1.16111	0.622325	0.80501	0.622284	0.09358	-0.377033	1.26598	0.525032	0.64337	0.570565	0.711177	0.677986	-0.0595245	0.48223	0.724363	-0.108408	-0.041247	-0.0895159	0.323337	0.730863	-0.60388	-0.263757
ABHD11	-0.168423	-0.0169682	0.482284	-0.184673	0.756842	-0.00396788	0.203994	0.577557	0.301923	0.0771223	0.270144	0.0813972	0.160063	0.281632	-0.0368133	0.240453	-0.144299	-0.155975	0.349613	0.287005	0.250285	0.126078	-0.219226	-0.15386
GPRASP1	0.272697	-0.226542	-0.390639	-0.0225402	-0.991335	-0.983398	-0.155483	-0.402859	0.487862	-0.485426	-0.741423	-0.85488	-1.1905	-1.10219	-0.0726189	-0.120831	-0.157328	-0.423989	0.1384	-0.144225	0.439823	-0.358223	0.126022	0.286437
SRPK2	0.385509	0.3541	-0.156554	-0.313586	0.00944621	0.129787	-0.421104	-0.0734285	0.657598	0.511128	0.182369	-0.509673	0.414137	0.195753	-0.189301	0.0531617	0.33737	-0.0402886	-0.680199	0.214121	-0.162663	-0.0550154	-0.141357	-0.482133
GBP1	0.150164	0.144388	-0.320161	-0.316359	0.0532419	0.223413	-0.0663702	0.00725362	-0.211165	0.0336289	0.0526813	-1.09339	0.11071	-0.70114	-0.162392	-0.0302814	-0.552293	-0.1045	0.186932	-0.245867	-0.134193	0.404605	0.334485	-0.0910215
PRG1	0.69341	0.208623	-0.217426	-0.508232	-0.369481	-0.361037	-0.0293667	-0.529485	-0.440194	-0.721149	-0.393286	-1.56304	-0.0965504	-0.37962	0.502534	-0.227158	0.812034	-0.381563	-0.11401	0.0180152	0.0781976	0.448746	1.20813	-0.513134
AP1G1	-0.503061	-0.523185	0.392137	-0.0911476	-0.110272	-0.186036	-0.107178	-0.647585	-0.960652	-0.713819	-0.141114	-0.140798	-0.339836	0.0305209	-0.08085	-0.220185	0.0169219	-0.0172131	0.116988	-0.324662	0.28264	-0.320155	-0.465101	0.078878
GAS2	0.721925	-0.120286	0.891566	0.24233	0.537235	0.882007	0.918898	0.626726	1.31572	0.0434898	-1.7164	0.575167	0.676126	0.892852	1.3375	1.50735	-0.0481411	0.0459294	-0.127721	-0.473211	-0.671879	0.279956	0.159401	0.0981099
TRRAP	0.555313	-0.398095	-0.745256	0.591493	0.717493	0.380986	-0.32803	-0.0507449	-0.594493	-0.17159	0.681597	-0.574725	-0.130526	-0.380394	-0.114515	0.0675685	-0.029901	0.547128	0.0683874	-0.474097	-0.0985647	0.18902	-0.478279	-0.31307
IRF6	-0.0743715	0.0717565	0.332915	0.481229	0.141233	0.126574	-0.255831	-0.178244	0.0443938	-0.0871089	0.172988	0.396475	-0.0949083	0.00751928	-0.460692	-0.128421	0.419702	0.251391	0.0469523	0.106915	-0.0492653	-0.554716	-0.431423	-0.108219
ABCA1	-0.291056	-0.664893	0.0118273	-0.365786	-0.727246	-0.721965	-0.169965	-0.548691	-0.0983981	-0.0914991	-0.0646148	0.217814	-0.437803	-0.327805	-0.0696196	0.217677	-0.0920284	0.13704	-0.224018	0.474342	-0.21373	-0.0805952	-0.0938972	-0.186225
DSCR1	-0.894801	-1.05591	-0.717507	-0.407216	-0.622269	-0.655654	-0.235445	-1.25938	-1.00019	-0.796873	-0.406949	-1.06008	-0.415688	0.0942679	-0.922661	-0.20019	-0.0958826	-0.917896	0.0334348	0.232907	-0.0938358	0.541608	-0.717163	-0.16557
TNFRSF11B	-0.492174	-1.04091	2.11157	0.147778	1.48257	1.99863	1.24883	1.38714	-0.899539	0.255762	1.45848	0.658571	0.690332	1.68744	0.981247	0.877817	0.428101	0.216512	-0.339505	-0.227719	-0.2733	-0.218008	0.966884	0.0164082
PHLDA1	0.228444	0.239919	0.680259	0.447871	0.746715	0.949709	1.37418	0.0771336	-0.16713	0.0276702	0.65847	0.47441	0.652696	0.941041	0.629229	0.304511	0.358871	0.0376065	-0.47148	0.376101	-0.0485803	0.292648	0.118874	-0.280461
RNF7	-0.438491	-0.871106	0.0737076	-0.343903	0.409056	0.400749	-0.126285	0.834774	-0.535016	-0.361213	0.213645	-1.0504	0.0583643	0.397478	0.44959	0.485168	0.0328962	-0.3288	-0.113868	0.00243153	-0.0024371	0.344574	-0.186792	0.36275
PERP	-0.118931	0.443198	0.781161	0.996584	0.477629	1.71716	0.947046	0.605528	-0.006675	0.682085	0.76497	1.48688	0.331843	1.48322	1.04552	0.478831	0.00234626	0.237451	0.49498	-0.00235232	-0.081269	0.488208	-0.572905	-0.523337
PES1	-0.63578	-0.60251	-1.26019	-0.641045	0.381586	-0.278379	-0.0676615	0.252802	-2.65191	-1.1632	-1.11769	-0.369263	0.250993	0.26581	-0.0439354	0.0871254	-0.355365	0.0866716	-0.362305	-0.041014	0.184061	0.0471647	-0.113282	0.0393976
STX7	-0.18083	-0.218945	0.102388	0.000236364	-0.0424328	0.148491	0.103902	-0.0315375	-0.412651	0.122174	-0.169697	-0.136845	-0.132285	0.140431	0.0995812	-0.142647	0.0588752	-0.0291159	0.20997	0.251372	-0.0608455	-0.00585335	-0.169925	-0.0520443
FANCF	0.392643	0.700838	0.603101	1.12033	0.922523	0.555825	1.72148	0.711924	0.49645	0.570797	0.323248	1.14789	0.8406	0.860234	1.43662	0.614078	0.248967	0.15836	-0.0624681	0.0587938	-0.181131	-0.41368	-0.250467	0.396929
EIF4A2	0.490935	0.64725	0.158802	0.282955	0.186191	0.1956	0.00402189	0.301784	0.342277	0.609793	0.594054	0.261773	0.0931168	0.0727198	-0.00993155	0.285482	0.121527	0.353827	-0.14973	0.251319	-0.00610441	0.00606684	-0.360875	-0.02338
ALDH8A1	0.146702	-1.35647	-1.08105	-0.0116509	-0.825922	-0.501788	0.0742446	0.0107862	-0.713586	0.311491	-0.0729877	1.19869	-1.73715	-0.199612	-0.378929	0.145073	-0.665724	-0.0114515	0.617444	-2.03799	-0.531087	0.215859	0.0113217	0.959718
PSMC6	0.0461254	0.508915	0.521232	0.223665	0.212615	0.545627	-0.256778	0.499777	-0.0279674	0.526239	0.482757	-0.0804389	0.312385	0.645844	0.18985	0.541135	0.075284	0.0326426	0.111517	0.0673795	-0.102059	-0.260282	-0.0337436	-0.255114
MYOHD1	-0.0407497	0.00667118	0.312396	-0.366667	0.333639	-0.439686	0.525243	-0.324384	0.241291	0.0256136	0.243721	0.387545	0.00847281	0.032356	-0.450223	-0.185442	-0.0109152	-0.391871	0.456568	-0.123059	0.278325	0.168805	-0.102473	0.0107981
MGC5306	0.287193	0.726088	0.450632	0.535349	0.133699	0.388999	-0.472628	0.534852	0.0902781	0.503582	0.57544	-0.0417033	0.252692	0.24383	-0.185844	0.685195	-0.0664403	0.269756	-0.164826	-0.571651	0.134874	-0.302671	0.58331	0.110875
EGR1	-0.578961	-0.555779	-0.166267	0.136323	0.985599	-0.18937	0.213721	-0.592019	-0.625386	-0.372621	-0.181888	0.166985	0.37717	-0.0972839	-0.0227155	-0.427823	0.104483	-0.0188627	0.366752	0.0436406	0.320903	-0.494704	-0.129956	-0.177867
BZRAP1	1.42704	0.147465	-1.90138	0.146476	-0.653291	-0.609282	1.07593	-0.0511927	0.953386	-0.686099	-1.96709	-0.530869	-1.13055	-1.1817	0.155462	0.216531	0.115688	-0.196613	-0.229868	0.149283	0.353405	-0.353791	0.210463	-0.130845
HK1	0.592765	0.792773	-0.244904	0.195912	-0.0669908	-0.285958	0.800465	-0.641116	0.0730684	0.892165	0.00377787	0.629226	-0.210671	0.07555	0.494731	-0.778159	0.10276	0.586822	-0.336016	0.235535	-0.0978596	-0.114145	-0.292753	0.0891317
CYP3A5	-0.241746	-0.936592	-0.176576	-0.103469	-0.048918	-0.15142	0.505329	-0.183285	0.0250699	-0.913297	-0.201956	-0.358905	-0.330515	-0.753508	-0.262473	-0.12865	0.0389978	0.0772018	0.0580473	0.068439	-0.0476384	-0.638123	-0.282192	-0.0606738
PLCB3	-0.487241	-0.782442	0.1361	-1.18695	-0.0827267	-0.134349	0.23332	0.272493	-0.277289	-0.663277	-0.0733533	-0.442765	-0.0565497	-0.0493912	-0.167133	0.303423	-0.296877	-0.366781	-0.0640558	-0.779637	0.205232	0.377546	0.0940854	0.0601981
NRD1	-0.0595656	-0.106929	0.260776	-0.209343	0.310355	-0.563969	-0.625937	0.705396	0.332001	0.195499	0.376701	-0.167631	0.0218443	0.0439849	0.156571	-0.139786	-0.326119	-0.343483	0.00872443	-0.00461857	0.00459793	0.271529	-0.0141759	0.321316
ATG4B	-0.137342	-0.108386	-0.103876	-0.245427	-0.0905147	-0.416682	0.23723	-0.510891	-0.0340695	0.0411093	-0.167668	-0.117716	-0.471385	-0.164694	-0.505817	0.0786786	0.141004	-0.0939109	0.0478779	-0.111181	-0.197052	0.133352	0.0146796	0.0163377
CENTD2	-0.414155	-0.180632	-1.06613	-0.275047	0.100886	-0.452295	-0.394789	-0.0285763	-0.447979	-0.782722	-0.321142	-0.161064	0.143419	-0.80121	-0.233064	-0.15082	-0.0879841	-0.0795164	0.0647348	0.152775	-0.0430986	0.0145478	-0.0437087	-0.0631238
SERPINI1	-0.271253	0.129262	-1.06937	-0.313002	-0.378549	0.602103	1.13477	0.250625	-1.49695	0.0489125	0.581817	-0.262199	-1.31207	0.58138	0.487696	0.736528	0.0363631	-0.0377358	0.593312	-1.25169	-1.32526	0.544471	0.423987	-0.583491
FLJ11773	0.353922	0.277537	0.250423	0.146789	0.1812	0.592042	-0.201055	0.00928087	0.0440543	0.264819	0.399659	0.470603	-0.0466159	0.679534	0.116034	-0.724706	0.0561537	-0.26806	0.0301693	0.0127843	-0.0129499	-0.028812	0.288104	-0.256465
CNTNAP2	-0.507853	-0.216895	-0.347649	-0.226964	0.215707	0.0225998	-1.36444	0.0136613	-0.383645	0.258822	0.279714	0.156224	0.0869891	0.175939	-0.921739	0.474985	0.274165	0.108762	-0.270047	-0.852882	0.330511	-0.449005	-0.15064	0.210072
TMED1	-0.468923	0.0890368	0.1349	0.616926	0.805601	0.568668	-0.73497	-0.440625	-0.604833	-0.0824637	0.169388	0.20395	0.618177	0.568503	-0.149225	-0.529529	0.0490174	-0.0678077	-0.0515454	-0.0612125	0.0544542	0.133229	-0.225177	0.188939
EFEMP2	0.430323	-0.733245	-0.32302	-0.692799	-0.127587	0.329004	0.591777	-0.634622	0.142453	-0.764272	0.0646257	-1.65161	-0.491014	-0.0417182	-0.208965	0.298722	-0.20915	-0.406484	0.0510381	-0.653107	0.376445	0.362221	-0.105301	-0.30081
AGTR1	-0.291566	-0.0930243	-1.20654	0.00899773	-0.371773	-0.126715	0.222221	-0.407253	0.204505	-0.456039	-0.300369	-0.0848299	-0.644743	-0.0167593	-0.440253	0.0311019	0.401563	-0.34278	-0.249241	0.509891	0.188805	-0.0958179	-0.0625389	-0.381868
DUOX2	0.876396	0.330569	0.0501685	0.432335	-0.853015	1.46588	0.46379	-0.276322	0.636946	0.975289	-0.0655218	-1.08822	-0.11787	2.15789	0.740977	0.880047	-0.00325302	-1.49006	0.386802	-1.15115	0.332522	1.00124	0.00324248	-0.458128
CYB5R4	0.0281613	0.0909181	-1.16304	0.238376	-0.104721	0.0816716	-0.853526	-0.0572652	0.411939	0.438479	0.165751	0.0669599	0.147888	0.334831	-0.270544	0.377316	0.238975	0.602581	-0.102834	0.495636	-0.4745	-0.953018	0.0191474	-0.0195208
HOMER1	1.89386	1.57521	0.238123	1.34983	1.0532	1.28005	1.72358	1.02457	1.89597	2.19966	1.06697	0.641035	1.89618	1.08345	0.550334	-1.0794	-1.62892	0.148763	-0.855749	0.741492	0.949583	0.898587	-0.605214	-0.174828
OTUD4	0.515734	0.393553	0.33343	0.433882	-0.60367	0.332377	-0.0111331	0.229738	0.788499	0.714911	-0.105945	0.187771	-1.15931	0.244768	-0.161558	-1.07712	0.122419	0.956157	0.252137	-0.560516	-0.192805	-0.0750887	0.3116	-0.532459
PHF10	0.257407	0.600211	0.0618804	-0.0467681	-0.439257	0.0907716	-0.219474	0.0106453	0.304187	0.548581	0.239561	-0.106392	-0.285999	0.416308	-0.0771376	-0.190628	-0.315658	0.172314	-0.139222	-0.0489207	0.0466387	0.0905566	0.389885	-0.0928812
ZNF350	-0.627138	-3.4546	-0.669822	-0.570652	-1.30267	-0.783139	-0.296792	-2.99221	-0.0657428	-3.12047	-0.438762	-0.178948	-0.591751	-1.70804	-0.496964	-1.59925	-0.344446	-0.046409	0.265554	-2.51724	0.300142	-0.266557	0.0443503	0.212645
OR7E24	-0.12263	-0.485851	-0.245013	0.252447	-0.375426	-0.119849	0.227494	-0.922165	-0.496456	0.369454	0.298541	-0.180421	-0.947659	-0.0706716	0.0028731	0.529121	-1.21951	0.408847	0.205018	0.156769	-0.661473	0.323	-0.185999	-0.993311
SLC6A8	0.0431672	-0.747974	-0.217501	-0.270894	0.0920218	0.400864	0.0749169	-1.06259	0.065814	-0.742906	-0.552614	-0.815044	-0.112599	0.259602	-0.490479	-0.959295	0.246545	0.206833	0.445135	-0.0257025	-0.513602	0.23988	-0.66923	-0.295347
AARS	0.639221	0.563224	0.299488	0.62884	0.597818	0.294616	0.175984	0.629807	0.772002	0.436968	0.441209	0.738909	0.64843	0.339728	0.627642	0.303907	0.310431	0.0382079	-0.0653742	-0.0899937	0.11052	-0.0397264	-0.0722882	0.0883292
POFUT2	-0.634053	-0.331541	-0.28309	-0.30149	-0.321312	-0.689858	-0.331774	-0.834216	-0.23045	-0.167118	-0.817774	-0.409239	-0.327451	-0.477163	-0.501995	0.151031	-0.305317	-0.204183	0.147947	0.096081	-0.316817	-0.127646	-0.236929	-0.0811359
ATP6V1G1	0.604773	-0.189713	0.577532	0.458878	0.504064	0.737713	0.376013	0.947859	0.547135	0.207487	0.413971	0.367106	0.272527	0.667641	0.73207	0.581453	0.550473	-0.215332	-0.269626	-0.21632	0.17708	-0.261687	0.323236	0.191704
RBBP7	0.559628	0.396308	0.424954	0.45579	0.579538	0.469635	0.439832	0.576171	0.593445	0.598125	0.128785	0.505303	0.206704	0.600133	0.452604	0.433944	-0.384679	0.100025	-0.0815053	-0.00378029	0.00376671	0.305259	0.0547926	-0.00598807
LSS	0.596699	0.209653	-0.290291	-0.195802	-0.487743	-0.00895005	-0.627357	0.123256	0.454126	0.564255	0.422187	-0.143353	-0.267766	0.275766	-0.652859	-0.285488	0.38102	-0.183226	-0.529641	-0.412709	0.162256	0.405322	-0.169882	0.0232562
KIAA1598	-0.428092	-0.655768	-0.1415	-0.194838	-0.501015	-0.229646	-0.107975	0.235761	-0.519296	-0.0340843	-0.166693	-0.830202	-0.219622	-0.326698	-0.488937	0.417062	-0.332569	-0.198361	0.124377	0.307981	0.219798	-0.139056	-0.198393	0.12206
TGFBR2	0.0262308	0.0153544	0.380697	-0.0968402	0.315098	0.30365	0.996219	0.500729	0.615106	-0.116839	0.405154	-0.0426968	0.415609	-0.0064019	-0.0978657	0.545348	-0.0584168	-0.658373	0.341287	0.161768	0.0659752	0.439907	0.1034	-0.378649
HERC5	-0.151258	0.251413	-0.0930333	-0.830309	-0.415385	-0.506306	0.0301068	-0.770815	-0.0303167	0.277468	-0.266372	0.0443076	-1.19838	-0.430022	0.175947	0.0336212	0.0813617	-0.956349	0.0102044	-1.26615	-0.0103089	0.078752	0.0907282	-0.202635
PPARD	-0.632835	-1.64641	-0.588582	-0.962098	-0.832466	-0.498229	-0.471455	-0.738054	-0.847246	-0.24521	-0.408073	-1.30413	-1.12827	-0.567603	-1.31646	-0.87384	0.0560846	0.556997	-0.258983	-0.328222	-0.327477	0.398593	-1.17018	-0.176642
GLS	-0.464462	0.227152	-0.0388315	0.1191	-0.281366	-0.407712	0.167264	0.00470922	-0.613504	-0.113675	-0.712276	0.38939	-0.415099	-0.284046	0.140291	-0.0350752	0.2396	0.599646	0.0833444	0.317714	-0.119132	-0.156821	-0.236337	-0.113864
EPS8	-0.0433955	0.130508	-0.165921	-0.227212	-0.450281	-0.0678629	-0.302769	0.409406	0.35657	0.124062	-0.462893	-0.523311	-0.0676684	-0.165405	-0.210019	0.359768	0.0828625	0.584619	0.351533	0.152922	-0.405191	-0.426006	-0.253113	-0.0903545
KIAA0101	0.287175	0.407039	0.312269	0.434224	-0.387408	0.0653103	-0.0584173	0.334228	0.582963	0.683337	0.254497	0.475498	-0.320774	0.519165	-0.237008	0.228796	-0.344105	0.0534144	-0.116321	0.201107	0.188786	-0.0572002	0.0258586	-0.293365
MRPL18	0.598562	0.935309	0.33652	0.802331	0.48115	0.161586	0.0366613	0.370079	0.314629	0.837914	0.15696	0.990002	0.644709	0.519747	0.659641	-0.39461	-0.0222269	0.535976	-0.239682	0.0217442	-0.0594937	-0.37435	0.149491	0.0826613
FLJ38348	0.853665	0.675237	0.545983	0.336753	0.856864	0.618109	0.605738	0.977547	0.791276	0.441311	0.406019	0.0745673	0.836289	0.119641	0.597178	0.91581	-0.427351	-0.133888	-0.101779	-0.197173	0.404186	0.122253	0.2302	0.0923694
TMEM14A	0.70945	0.807308	0.958738	0.579138	0.414871	0.764845	-0.10312	1.60458	0.367377	0.807322	1.15665	0.842659	0.276505	1.05598	0.663855	1.433	0.209177	0.0285734	0.101795	0.528174	-0.249791	-0.414844	-0.133503	-0.0294139
PIN4	0.000192385	-0.169482	0.0177291	0.37608	0.213819	0.145517	0.628202	0.544331	-0.0484147	-0.0616254	-0.227973	0.331181	0.0960335	0.141414	0.420392	0.728597	-0.040852	-0.0646884	0.000675569	-0.253742	0.122391	0.187626	-0.202967	-0.000829981
CDK4	1.1906	0.84854	0.903118	1.02856	1.44315	0.933622	0.599077	1.59527	0.829591	0.780147	1.13829	1.8518	1.51368	1.57459	1.42896	0.744146	0.08155	-0.649609	-0.26449	-0.102845	-0.0887959	0.287603	0.738721	0.13942
GREM1	1.31899	0.130789	0.550827	-1.20743	0.200311	0.0960236	1.36988	0.322176	1.28907	-1.40378	0.984054	-1.53784	-0.114146	-0.951668	0.601646	1.42053	-0.536599	-0.812704	0.675244	-0.234285	1.93478	-0.361705	0.00738581	0.468815
MGC10433	-0.106722	-0.273232	-0.0120021	-0.198677	0.430148	0.171018	0.371236	-0.12042	-0.0712469	-0.100735	0.220687	-0.154253	-0.0846606	0.26583	0.254156	0.0327661	0.120569	-0.1188	-0.141429	0.149574	0.106173	0.166747	-0.263996	-0.185751
CASQ1	-0.618961	-0.434345	0.134398	-0.275567	-0.360614	-0.416707	-0.423581	-1.11349	0.219687	-0.0305122	0.306768	0.0874944	-1.421	-0.391472	-2.01112	0.21941	-0.0608294	5.05435e-05	0.296728	0.157379	-0.182161	0.0128612	-5.07248e-05	-0.227273
TERF2IP	-0.0610031	-0.822151	0.170169	0.197262	0.235303	-0.316544	0.303004	-0.00984751	-0.189304	-0.123672	-0.0843938	0.274086	0.289087	-0.412574	0.367264	-0.105569	0.00468039	-0.00470264	0.0640888	0.0920026	0.00946936	-0.416561	-0.148901	-0.193398
ZNF167	1.35809	0.920271	-0.0887164	-0.107447	-0.4014	-0.069693	-0.680781	-1.07304	0.873621	-0.166567	0.434754	-0.903521	-0.446937	0.00368416	-0.700123	-0.65666	0.060473	-0.292844	0.140875	-0.850095	0.244133	0.0494558	-0.589757	-0.0520296
ACN9	0.332743	-0.277411	-0.0272807	-0.159276	-0.0463624	-0.698303	-0.449577	0.430391	0.621148	0.0123649	0.325974	0.155022	0.367848	0.438093	-0.226241	0.921558	-0.414149	0.0860361	-0.0941408	-0.371956	-0.0977769	0.356258	0.138465	0.226099
GPI7	0.363589	0.270586	-0.473309	0.310562	-0.324188	-0.0652	-0.157725	-0.325389	-0.00040444	0.278319	-0.162631	-0.0387579	-0.482806	-0.288754	-0.121287	-0.454314	0.38545	0.563083	-0.0234447	-0.0928059	-0.122013	-0.23956	0.0229073	0.203033
YTHDF3	-0.262279	-0.0696573	0.132299	0.421991	-0.327836	-0.267225	0.446872	0.0793828	-0.0747127	0.0880333	-0.159904	0.026689	-0.29015	-0.174431	-0.0513632	0.293647	-0.141486	-0.22922	0.521903	0.526757	-0.0763361	-0.145833	0.0919372	0.0709199
RORA	0.508114	-0.317329	-0.163784	0.357501	-0.733015	-0.754884	-0.194334	-1.79674	0.512928	-0.522273	-0.752853	0.546383	-0.686717	-1.15647	-0.476126	-0.258705	0.207723	0.0729138	-0.123591	-0.278824	0.0701432	0.261396	0.0530597	-0.287055
VprBP	-1.28235	-0.728161	-0.109881	-1.06074	-0.765728	-0.508523	-0.381482	-1.09906	-1.13579	-0.6083	-0.00807449	-0.938627	-1.09239	-0.755523	-0.103191	-0.393825	-0.0396844	0.253237	0.0345686	0.25387	0.558902	-0.596767	0.232449	-0.251204
BCAT2	-1.64241	-0.385962	-0.927297	0.218526	0.00419973	0.172072	0.385266	-0.0511655	-1.72142	-0.610812	-0.28465	-0.560297	-0.977051	-0.107279	-0.06644	-0.928211	-0.330299	0.255774	0.381535	-0.478507	0.0713851	0.506942	-0.243956	-0.403005
RUVBL2	0.683314	1.37909	1.00404	1.07117	1.01706	1.75322	1.77187	1.43644	-0.520592	0.910423	1.48895	1.87588	1.07581	1.87089	1.08629	0.557944	-0.684715	-1.05602	-1.16509	0.498706	-0.792043	0.471416	0.76795	0.402638
KIAA0446	-0.0608478	0.162146	-0.0767806	0.153907	-0.34935	0.340377	-0.0878229	-0.322852	0.204677	0.0927333	-0.00647023	-0.0689652	-0.244936	0.113709	-0.315712	-0.369189	-0.179164	0.0247842	0.177912	0.00529826	0.0155444	0.0327616	0.041214	-0.420271
ACAD10	-1.04644	-1.08697	-0.811745	-0.850287	-0.700926	-0.825826	-0.510667	-0.981629	-0.645979	-1.11914	-1.52145	-1.05419	-1.18026	-0.780329	-0.858232	-1.86048	-0.145103	-0.00461868	0.00459686	0.0821496	0.0449404	0.0695467	-0.0205196	-0.0798181
GSN	-0.587894	-1.12576	0.11198	-0.13194	-1.54222	0.174867	-0.115454	-1.29903	-1.08834	-1.15216	0.168334	-0.963628	-0.784453	-0.417065	-0.710409	-0.699369	0.859938	0.310257	-0.817353	0.257551	0.0879667	0.398276	-1.13428	-0.506446
RAB1A	0.0274284	0.0593739	0.0598282	-0.0304561	-0.325308	0.248144	-0.790328	-0.122377	0.0536206	0.365637	-0.0520441	0.167619	0.00725599	0.388924	-0.0249135	-0.202161	-0.107326	0.486675	-0.0384487	-0.346597	-0.280941	0.110644	-0.17773	-0.333943
STYK1	-0.470035	-1.52667	-0.529093	-1.28726	-1.47598	0.0663981	-0.70874	-0.202582	-1.22235	-0.817315	-0.800635	-2.00473	-1.21102	-0.199859	-1.20712	-0.379902	0.209504	0.0685575	0.0749247	-0.388709	0.0672522	-0.182357	-0.245253	0.248653
FLJ20054	-0.852151	-1.23493	-0.26161	-1.15288	-0.177931	-0.033059	-0.813955	-0.308703	-0.572031	-0.641201	-0.630455	-2.26931	0.374416	-0.478609	-0.860738	-0.636462	0.241972	0.220382	0.241973	-2.92321	-0.247412	-1.35673	-0.0724139	0.0675218
NUP62	-0.470329	-0.167189	0.287339	0.27437	0.693132	-0.215655	0.22274	-0.303882	-0.385077	0.661865	0.495931	0.897015	-0.615062	0.675885	0.362693	-0.446665	0.381704	0.5829	-0.344908	-0.0934932	0.108753	0.500164	-0.752534	0.00732202
C8orf1	0.0533242	1.04295	0.683981	0.614006	0.156097	0.27604	0.466325	0.516957	0.306908	0.464046	0.28738	-0.726626	0.0673963	0.22238	-0.361974	0.100184	-0.0854112	0.119056	-0.244081	0.0952184	0.0295519	0.277139	-0.103573	-0.348378
CCDC2	-0.560371	-0.707228	-0.247518	-0.420895	-0.689026	-0.542568	-0.212076	-0.260276	-0.246181	0.193082	-0.649156	-0.450415	-0.260201	-1.08734	-0.0866195	0.117614	-0.229321	0.0412431	0.103861	-0.19807	-0.0398618	0.113426	-0.137903	0.383544
ALG5	0.678213	0.881574	0.628824	0.876651	0.510913	0.982383	0.523168	0.606982	0.819827	1.14397	0.409199	0.823166	0.480935	1.18746	0.656618	0.726112	0.108553	0.274617	-0.305476	0.0796351	-0.120356	-0.122069	0.0249634	-0.0256022
JAM3	0.168961	-0.515634	-0.290242	-0.368192	-1.0782	-0.399006	0.374168	-0.605843	-0.226361	-0.548117	-0.00297727	-1.08946	-1.17184	-0.593128	-0.35366	-0.0905726	-0.548629	-0.930624	-0.186264	0.376071	0.620836	0.348964	-0.0395415	0.0380368
KIDINS220	0.441206	-0.186784	-0.766131	0.284699	-0.799253	0.0906014	0.294713	-0.291043	0.277747	0.113757	-0.257615	0.392301	-0.0789561	-0.303714	-0.423746	-0.0481408	-0.650099	0.370501	-0.0430031	-0.731795	-0.0512009	0.0162923	-0.156832	-0.246021
NISCH	0.251654	0.411671	-0.661478	-0.105379	-0.476874	-0.388388	-0.509533	-0.985917	-0.0130513	-0.156514	-0.577905	-0.382095	-1.00842	-0.500207	-0.699405	-0.985687	0.26348	0.307089	0.0208532	-0.254827	0.232034	-0.479863	-0.270007	-0.0212972
TFAP2C	0.251206	-0.112596	0.553277	0.555068	-0.847662	0.765556	-0.722644	-0.118979	0.144103	0.624579	1.16518	0.685087	-0.0280791	1.22889	-0.699737	0.34586	0.163244	-0.907586	-0.14246	0.288244	0.278306	-0.0529601	0.0359349	0.0218006
CD34	-0.184981	0.369941	0.210698	0.0929293	0.230719	-0.07515	0.0591014	-0.095369	0.254316	0.267329	0.286745	0.508175	-0.120184	-0.0695256	-0.188564	0.553807	-0.247156	-0.176921	0.0807183	-0.0345241	0.230883	0.112466	-0.00356145	0.00354947
DAMS	-0.291451	0.608639	0.505445	-0.0735166	0.230366	-0.0721813	-0.3337	-0.661898	0.543904	0.466742	0.260982	0.134628	-0.207947	0.274125	0.0870231	-0.112278	0.206113	0.201544	0.0165689	-0.0797807	-0.0168483	0.503865	-2.18062	-0.0438916
GMPS	1.13037	1.07656	1.02739	1.36781	1.29116	0.748624	0.655863	1.77183	0.918594	1.2255	1.33632	1.42216	1.50691	1.42859	1.09113	1.45608	-0.26679	-0.00889557	-0.196682	0.283472	-0.0567402	0.132662	0.0419909	0.00881719
ERH	-0.119121	0.829239	0.778552	1.04544	-0.312111	0.365193	-0.346369	-0.249403	-0.236841	0.736285	0.981549	0.69578	-0.0412385	-0.268819	-0.0609739	-0.109711	0.447904	0.432221	-0.0188425	0.0184945	-0.0690319	0.0509363	-0.674341	-0.437795
CLCN3	0.24273	-0.00572691	-0.173592	0.147176	-0.480418	0.0130266	-0.731417	-0.722365	-0.245137	0.108468	-0.376348	0.389149	-0.0467705	-0.00969415	0.0399743	-0.568881	0.457348	-0.100285	0.0556462	-0.663883	0.219729	-0.432301	-0.175478	0.0700398
MGC13098	0.124268	0.284279	-0.885954	-0.0615507	0.262508	0.299889	-0.169952	-0.0643122	0.320712	0.0556464	-0.453317	-0.960299	-0.479378	-0.151724	-0.372004	0.295272	0.435617	0.31346	0.00521691	-0.827952	0.0280119	-0.139883	-0.749404	-0.0402857
PRDX4	0.387533	0.53085	0.704794	0.996381	0.847817	0.886839	0.691088	1.08348	0.821733	0.984506	0.462318	1.67843	0.878133	1.15501	1.34509	1.20416	-0.419946	-0.871667	-0.702621	-0.188471	0.158519	0.619294	0.776232	0.255998
DREV1	0.383859	0.304615	0.924901	0.240886	0.791458	0.0100471	-0.00589292	0.577271	0.729744	0.617958	0.761057	0.894144	0.546051	0.16471	-0.184457	0.214203	-0.0150838	0.438341	-0.160458	0.325364	0.00552508	-0.00555673	-0.126236	0.0190326
POLR2D	0.074511	0.0406941	0.594844	0.284962	0.128017	0.240177	-0.221821	0.369994	0.474372	-0.117819	0.216746	0.266071	-0.0999653	0.199418	0.0236837	0.122329	0.00811801	-0.186458	0.112324	-0.128367	-0.0814768	-0.0821175	-0.041464	-0.0435729
CELSR1	-0.412121	0.276594	0.298965	0.170438	-0.156834	0.189397	-0.31489	0.0617065	-0.773295	-0.426766	0.178731	-0.326526	-0.169066	-0.625262	-0.774277	0.402115	0.111981	-1.256	-0.189745	0.30024	0.171749	-0.444334	0.26857	0.207043
TCF12	-0.633358	-0.269874	0.294799	0.300334	0.460322	-0.577349	0.0902119	0.211828	-0.619871	0.560092	0.456951	-0.624315	-0.0596863	-0.843201	-1.00024	0.493868	-0.341536	-0.402914	-0.22438	0.339872	-0.0165278	0.0377509	0.291852	0.0879768
TCF7L2	-0.370838	-0.00928305	-0.116023	-0.0878165	-0.860846	-0.377106	-0.467548	-0.687215	-0.0309388	0.16682	-0.467023	-0.134784	-0.718125	-0.446081	-0.617245	-0.304906	0.328882	0.279223	0.349093	0.103816	-0.204546	-0.133035	-0.261393	-0.278848
SLC30A1	-0.0362718	-0.708675	-0.233155	-0.48679	-0.390481	-0.0109347	-0.094197	0.669515	-0.540111	-1.0616	-0.547016	-1.38842	-0.104507	-0.257093	0.155027	0.573723	0.170435	0.150527	0.0260682	-0.183729	-0.0278366	-0.105912	-0.0267665	0.156316
ATXN10	-0.230378	0.162728	0.00599005	0.249205	-0.0295646	0.211635	-0.0867498	0.283912	-0.319655	0.462214	-0.190592	0.233357	0.454523	0.433848	-0.106023	0.190741	-0.286468	-0.213687	-0.165599	-0.0244154	0.22874	0.0751255	0.363381	0.0278234
C20orf3	-0.42684	0.0776497	0.341165	-0.183185	0.355529	0.101004	-0.12501	-0.129223	-0.635757	-0.123491	0.331609	0.414605	-0.042265	0.13921	0.0258912	-0.0475833	-0.203092	0.759578	0.0367043	0.293791	-0.206487	0.328027	-0.0381029	-0.25353
VKORC1	0.466348	0.986681	0.621179	0.916121	0.733794	-0.262996	0.584296	0.734448	0.292117	-0.0174524	0.646997	1.01043	0.620269	0.0672257	-0.370549	0.68871	0.0539301	0.218311	-0.385425	-0.069624	-0.0543293	0.0519328	0.611211	0.0349449
EEF2	-0.948459	-0.415076	0.440893	-0.0663272	1.4498	0.623576	0.116735	0.209502	0.0859488	-0.193437	0.895315	0.982371	1.23817	0.219562	-0.140809	-0.308949	-0.738368	-0.505409	-0.354109	-0.0440571	0.58615	0.855466	-0.456705	0.179487
FBP1	0.634475	-0.293338	-0.0688736	0.496947	0.0470246	0.0666059	-0.265322	0.782597	0.408224	-0.564865	-0.368662	0.733075	0.0768427	0.4993	0.327515	0.524096	-0.103896	0.048263	-0.44144	-0.289271	-0.0507118	0.395605	0.46924	0.390447
ZNF193	-0.48577	-0.756402	-0.231566	-0.344517	0.154343	-0.0560436	0.066025	-0.116844	-0.318428	-0.397859	-0.294967	-0.595291	0.142888	-0.516916	0.168403	-0.568225	-0.0247296	0.0253503	-0.472096	-0.863037	-0.647017	0.0750326	0.0743839	0.024133
PKP3	-0.914843	-0.204816	0.162478	-0.327186	-0.0365627	0.143004	0.503953	-0.458731	0.204206	-0.299694	-0.154882	-0.0399458	-0.00268438	0.137332	0.101282	-0.307997	-0.000335273	-0.676866	-0.63383	0.044363	0.364364	0.447626	-0.526824	-0.0447533
EIF4B	-0.161863	0.122396	0.360238	0.164262	0.76007	0.146307	0.569568	0.620873	0.238586	0.261465	0.286073	0.491307	0.90361	0.109596	0.505011	0.380991	-0.170258	-0.0605878	-0.314758	-0.844599	0.254686	0.0999062	0.327304	0.185642
RPS28	0.111881	0.133306	-0.118918	0.14866	-0.142821	-0.2965	-0.993849	-1.23455	0.128239	0.0685824	-0.193885	-0.0253408	-0.172727	-0.299813	-0.5968	-0.137369	0.144166	0.0689799	-0.510266	0.0724712	0.0434021	0.449868	-0.592152	-0.520223
PPP2R1B	-0.528423	-0.183977	-0.11054	-0.642023	0.294406	-0.365022	-0.625519	0.106098	-0.397881	-0.0729686	0.111671	0.443734	0.294909	-0.594909	-0.556811	0.319006	0.153416	0.193365	-0.120818	-0.239161	0.0688215	0.0674603	0.0126758	-0.223245
TUBB8-pending	-0.50213	-0.950486	-0.610957	-0.715841	-0.248279	-0.242882	-0.29469	-2.20575	-2.35175	-1.33998	-0.273536	-0.633143	0.122896	-0.950047	-0.323226	-2.26262	-0.171834	0.109003	0.0789563	-0.0715988	0.737791	-0.242384	-0.127842	0.0668138
PAH	3.23648	-0.406282	0.369374	-0.41859	1.06589	0.968001	1.87891	1.77695	3.16658	-0.0717423	-1.73031	0.691656	0.712718	0.740807	2.81647	2.06704	0.143175	0.397217	-0.662124	0.838856	-0.41075	0.0863631	1.17508	-0.339883
SHC1	-0.472546	0.49135	0.431937	-0.291188	0.263292	0.373788	0.162825	0.113276	-0.292458	0.0744345	0.252802	0.417129	-0.254255	-0.334361	-0.0685003	0.0362961	-0.186553	0.00960455	0.200771	0.454892	-0.138216	0.402144	-0.00924954	-0.497466
MIPEP	1.1787	1.26365	0.0780184	0.346331	0.894675	-0.280014	0.360768	0.979148	1.17576	1.28067	0.144923	1.17627	1.17092	0.00898438	0.923642	0.430906	-0.195902	0.336828	-0.164348	0.529856	-0.374974	-0.134225	0.237741	0.0783345
LMNA	-0.433948	-0.271234	-0.0860666	-0.518856	0.212141	-0.00120659	0.154165	-0.0819938	-0.428091	-0.495069	-0.124603	-0.341741	-0.132618	-0.0835931	-0.115598	0.0102866	0.0482173	-0.123147	-0.385392	-0.101221	-0.293259	0.184293	0.26656	-0.0620306
MOCS1	-1.33013	0.124102	-0.651218	-2.08568	-0.297254	-1.33504	-0.980869	-0.795548	-0.977162	-0.938335	-1.4925	-0.779639	-0.931483	-1.0511	-1.07867	-0.936135	-0.838468	0.557432	-0.503021	0.302614	-0.61245	0.154032	0.190985	-0.097952
FLJ21816	0.324734	0.342196	0.430961	0.633764	0.389027	0.0803969	0.238187	-0.190616	0.28065	0.214628	0.463259	0.973025	0.335116	0.575855	0.42234	-0.494247	0.198713	0.297738	-0.491369	0.0863924	-0.273913	-0.0945672	0.0945562	-0.368194
CHST5	-0.270676	-0.315587	0.319703	-0.662235	0.0961233	0.0676	0.269286	-0.2967	-0.420229	-0.618236	0.209009	-0.92299	-0.169136	0.328901	-0.011898	-0.188787	0.146026	-0.252317	0.0183803	-0.118483	-0.0106667	-0.165552	0.110603	0.154814
WAC	0.230421	-0.648031	0.310083	0.296079	-0.522752	0.245338	0.159611	-0.028231	-0.850024	0.210086	0.204651	-0.811034	-0.146714	0.0375462	0.303731	-0.442549	0.171941	-0.558784	0.315309	-0.327876	-0.442953	0.0210208	-0.0532472	0.0662925
CRAT	-0.720359	-1.38565	-1.51737	-1.35963	-0.923257	-0.688534	-0.299968	-1.39644	-0.508746	-1.8953	-1.06742	-1.19983	-1.25719	-0.767816	-1.13487	-0.82125	-0.649436	-0.22398	0.341991	-0.620038	0.3424	0.102002	0.257244	0.171717
MAP2K5	-0.337038	0.0843323	-0.457826	-0.565293	-0.398234	-0.325726	-0.0566677	-1.03781	-0.0833993	-0.469744	-0.263697	-0.147647	-0.493591	-0.0333944	-0.730222	-0.761215	-0.22671	0.0908033	-0.0363411	-0.421212	-0.111737	0.780817	-0.533657	-0.30946
ITPR3	0.0953414	0.282128	0.102554	-0.342217	0.0749642	-0.762467	-0.707585	-0.100291	0.390238	0.171028	0.115996	-0.143724	0.171882	-0.0550528	-0.416939	0.326851	0.223121	0.100348	-0.0894842	0.0983508	-0.0837006	-0.252828	-0.0378117	-0.465158
ABCG1	-0.490511	-0.0234746	-0.278385	0.426272	-0.475717	-0.449107	-0.118173	-1.23623	-1.07426	0.0960057	-0.621332	0.858036	-0.169668	-0.902727	-0.4762	-0.277808	0.3549	0.0704819	0.0320081	0.753855	-0.888706	-0.243413	-0.643747	-0.385309
HSBP1	0.092482	0.148862	0.40874	0.541641	0.319002	0.169152	0.673325	0.345057	0.120692	0.427537	0.237364	0.512214	0.370339	0.297882	0.816388	-0.0647953	-0.032536	-0.0586118	-0.152562	-0.105293	0.146075	0.276238	0.0539308	-0.182415
FLJ20272	1.00432	0.686965	0.718627	0.449277	0.626355	0.351052	0.36593	0.767348	1.02135	1.01798	0.457099	0.744284	0.526978	0.678703	0.637643	0.614512	-0.0107557	0.0106416	-0.25155	-0.0908057	0.345845	-0.0645445	0.308168	0.245963
H3F3B	-0.0207308	0.37296	0.0754706	0.259476	-0.161603	-0.0338892	-0.00857088	-0.232645	-0.263095	0.29361	-0.0165067	0.40846	-0.296571	-0.0660039	0.36747	-0.591128	0.166382	0.460779	0.0658781	-0.294427	0.0087639	-0.127949	-0.187273	-0.118069
GJB3	0.0215371	-0.443896	-0.151971	-0.0956631	-0.477261	-0.125641	0.384153	0.187574	0.665865	0.0502812	0.658093	0.567165	-0.136495	0.0617777	-0.617125	-0.165537	-0.0126133	-0.54169	0.243201	-1.293	0.206645	0.0989759	-0.220671	0.0502579
CEACAM7	-1.87678	-0.201558	-2.24046	-0.618504	-2.36878	-1.05529	-1.82836	-2.43846	-1.6385	0.365346	-3.15123	-0.812818	-1.87425	-0.684485	-2.38896	-1.73132	0.135388	0.212864	0.0126462	0.484073	-0.518516	0.675233	-1.21103	-1.61454
FBXL14	-0.925894	-0.218279	-0.0423792	-0.344413	-0.844065	-0.0505731	-0.340592	0.14144	-1.37916	-0.594865	0.127008	-0.253638	-0.378802	-0.110289	-0.306055	0.0053272	-0.046598	-0.761676	0.324832	0.635422	0.203285	-0.341639	-0.380715	0.0445234
TOPORS	0.146695	0.189155	0.309157	0.0806646	-0.0261328	-0.415094	-0.168837	0.16428	-0.327571	-0.239863	0.0926991	0.136124	-0.267308	0.634409	-0.146702	0.102074	0.0752885	0.287272	-0.209688	-0.0504197	-0.10339	0.0506828	0.0152546	-0.040349
GPR65	-0.433612	-2.33382	0.127869	-2.95576	-0.78739	0.115196	-0.175749	0.015154	-0.463709	-1.55795	-0.984228	-1.27165	-0.212398	-0.412695	-0.473208	-0.376505	0.0696265	-0.0254734	0.0233705	-0.0254783	-0.02393	0.540759	0.659556	-0.400668
UQCRC2	-0.213118	0.0668548	-0.277935	0.416327	0.520834	-0.296079	-0.74502	0.0479434	-0.196377	0.151991	0.0158485	0.810655	0.787171	-0.142518	0.0339823	-0.123698	0.0913907	0.0810582	-0.165372	0.00546817	-0.192861	-0.0106105	0.0473494	0.138799
SPINK4	-1.22977	-1.12202	3.62664	-2.53082	-1.24914	3.54652	-0.29879	0.821319	-2.073	-0.288043	3.41906	-2.27945	-1.34658	3.7235	-1.16492	0.159894	0.0226325	-0.884032	-0.0231562	1.32496	0.994079	-0.664182	-0.28273	0.384494
YWHAH	0.288604	0.253653	0.135217	-0.0107335	-0.351187	-0.81666	0.0664217	-0.595618	0.0373887	0.354834	0.325517	0.398168	-0.557006	0.00980891	-0.862331	-0.376877	0.382318	0.167032	0.0285091	-0.0712044	0.00682191	-0.00686961	-0.531306	-0.133153
MSRB2	0.222308	-0.71517	0.166375	-0.936384	-0.842955	-0.40336	0.784174	-0.936719	-1.33279	-1.41754	-0.403364	-0.83019	-0.875699	-1.42348	0.192945	0.346134	0.00236874	0.0624919	0.0998629	-0.265142	0.305019	-0.209617	-0.500201	0.00301383
GTL3	0.451485	1.08685	1.17627	1.26278	1.00627	0.497903	0.804026	0.769902	0.293871	1.09945	1.08142	1.46343	0.957059	0.600513	1.1299	0.256645	0.0991952	0.564525	-0.178504	-0.309942	0.0589576	-0.633443	0.558327	-0.0626524
FAM82C	0.156486	-0.052678	-0.110283	-0.140157	-0.0431699	-0.240712	-0.419657	-0.264351	0.039303	0.0406288	-0.0486547	0.0521374	-0.537249	0.119026	-0.501708	0.154585	-0.0158575	0.32978	-0.288313	0.477326	0.00737918	0.123421	-0.130715	-0.00743386
CHP	0.169441	0.104401	-0.427879	0.152285	-0.392195	-0.959797	-0.936027	-0.73143	-0.721593	-0.14676	-0.410818	0.257669	-0.415737	0.350477	-0.944819	-0.298624	0.00801715	0.199625	-0.877086	0.47507	-0.12152	0.384877	0.242193	0.588236
CAV1	-0.218397	-1.04865	0.505575	-1.25654	-1.5604	0.505943	-0.642299	-0.487683	0.230279	-0.754966	0.250962	-0.798656	-0.761388	0.176593	-0.131629	-0.220149	-0.852777	-0.440771	0.464958	0.132962	0.091109	-0.090991	-0.151108	-0.0417934
C5orf4	-0.772839	-0.678879	-0.122597	-0.228812	0.256408	0.554231	0.792586	0.218271	-0.00147314	-0.274409	-0.312808	0.494207	0.253739	0.0483301	-0.371796	0.224171	0.113135	-0.37711	0.269214	-0.114647	0.0016842	-0.19954	0.159711	0.162266
THAP11	0.0446767	0.434797	0.0961644	0.360105	0.652153	0.10608	0.00354056	-0.245492	-0.0914452	0.561433	0.127918	0.396499	0.635929	0.0773308	-0.177968	-0.00463623	-0.0391368	0.112863	-0.316601	0.154463	-0.302528	0.0376622	0.102456	-0.178659
CPOX	0.108644	0.788864	0.0116291	0.196471	-0.233757	0.0374395	-0.507883	0.0405768	-0.102477	0.609566	0.0204557	0.148233	0.00100205	0.43363	-0.192742	0.502358	-0.39855	0.488953	-0.0682475	0.06502	-0.329695	-0.67952	0.0638852	0.103789
SFRS4	-0.0258037	0.0136802	-0.458115	-0.77654	-0.826224	-0.271729	-0.524369	-0.723273	0.164174	0.463677	-0.155379	-0.183338	-0.817626	-0.432673	-0.249	-1.25138	0.0664998	0.365364	0.0321771	-0.225893	-0.26661	-0.484424	0.247229	-0.0332473
IRF1	-0.279245	-0.0397498	-0.28418	-0.730156	0.149256	-0.758258	-0.325739	-0.44247	-0.0390165	-0.206739	-0.384311	-0.367889	-0.352671	-0.747683	-0.349873	-0.373312	0.224615	0.141252	-0.289467	0.127354	-0.30882	0.351664	-0.4737	-0.145972
FLJ25476	-0.0532136	-0.874819	0.419232	-1.5447	-0.118753	0.293806	0.227326	0.183656	0.124331	0.12415	-0.0278494	0.578146	-0.521123	-0.087333	0.060028	0.268939	-0.0282642	0.70403	0.0125182	-0.301899	0.409622	0.943724	-0.012677	-0.424673
MGC3123	-0.380075	-0.173397	-0.220106	0.363032	-0.462135	-0.319355	-0.168433	-0.177279	-0.640741	-0.347473	-0.238983	0.340439	-0.590923	-0.640804	-0.475319	-0.0757929	-0.106064	0.0958859	0.409163	0.443732	-0.844903	0.610244	-0.20777	-0.202846
ZNF443	-2.2589	-0.618988	0.0171429	-0.12433	0.670753	-0.397929	-0.590182	0.0836149	-4.07676	-0.652667	0.308355	-0.0464248	0.399957	-0.553572	-0.178072	-0.252754	0.182574	-0.0682403	-0.349515	0.135045	-0.321407	-0.525612	0.0638793	0.246534
NR4A1	-0.851585	-0.57336	0.173861	-0.749548	0.338303	0.0834422	0.0836375	-0.63167	-0.513872	-0.242498	-0.966482	-1.00397	0.0287926	-0.26713	-0.00942479	-0.0967721	0.352855	-0.117907	-0.525166	0.0771612	0.603138	-0.320397	0.439602	-0.234382
FZD7	1.35578	1.07371	0.519599	0.198413	-0.587722	-0.398686	0.33914	0.71532	0.765853	0.800911	0.415276	0.310989	-1.27701	-1.01626	0.669761	0.674876	0.1512	-0.14692	0.559959	-0.11815	-0.154107	-0.225094	0.370826	-0.61686
STIM1	-0.363852	-0.344359	0.0875527	-0.590308	-0.229912	0.0590648	0.472777	-0.0385468	-0.157183	-0.133239	0.123863	0.112555	-0.737758	0.404974	-0.195992	0.487746	0.11541	-0.0970921	-0.0592497	0.384635	0.21515	-0.160606	-0.476812	0.0559338
SLC4A1AP	-0.390403	-0.592852	-0.221803	-0.19238	0.0220286	0.0460598	-0.240506	-0.180384	0.129862	-0.125354	0.171854	-0.0138866	0.0169598	0.141359	-0.281791	-0.251828	-0.226464	-0.118113	-0.0192423	-0.785736	0.154368	0.261706	0.0188801	0.0605816
TMEM5	0.537127	0.33119	0.204198	0.408127	-0.0630238	0.354456	0.130716	0.391658	0.383977	0.28482	0.116938	0.447254	0.096947	0.360072	0.740649	0.00106385	0.0655638	0.35681	-0.31158	-0.244802	-0.125218	-0.142526	-0.172424	-0.00603526
GADD45B	-0.66873	-0.89248	-1.16314	-1.00847	-0.116262	-0.528988	-0.530105	-0.982662	-0.346104	-0.871435	-0.91985	-1.15952	0.261964	-0.282314	-1.33216	0.0241779	0.241342	0.206112	-0.639841	0.455338	-0.108363	0.470874	-0.495014	-0.133861
HIC2	0.0663663	0.00186579	-0.340008	0.410938	-0.157505	-0.172735	-0.279431	-0.598648	-0.114661	0.249577	-0.297052	-0.168852	0.0649316	-0.266586	-0.258428	-0.596771	0.218823	-0.184354	-0.106314	-0.707421	-0.293503	0.270183	0.433153	0.0363752
COX11	0.143692	0.313841	0.0496276	0.0681045	0.0419609	-0.48344	0.543497	0.218582	0.114447	0.342064	0.172562	0.443269	0.1335	-0.191278	0.7909	0.148961	-0.31981	0.146586	-0.0347347	0.100406	-0.0599115	-0.510543	0.281667	0.1891
DAO	-0.261141	-0.5458	0.0981987	-0.210555	-0.384297	-0.382555	-0.0953043	-0.043227	0.29719	-0.226072	-0.37834	-0.16257	-0.485269	-0.110306	-0.659231	-0.167735	-0.27281	0.538964	0.283585	0.0220472	0.0393976	-0.152978	-0.0225452	-0.0446412
HMG20A	-0.107704	0.114521	-0.438672	0.0806923	-0.0927412	-0.639079	-0.463417	-0.145068	-0.856128	-0.287013	-1.07848	0.0475641	-0.0445165	-0.531707	0.18503	-0.774869	0.0981701	0.122404	-0.576918	-0.113044	-0.321358	-0.063568	0.0597677	0.409529
EDEM1	-0.139556	-0.4131	-0.157274	-0.307407	-0.119571	0.559632	-0.0854099	-0.415585	-0.0331592	-0.0628051	-0.128406	-0.412581	-0.349092	0.129348	0.058903	-0.558393	0.0483096	0.0530588	-0.0507632	0.1982	-0.113619	-0.134875	0.691727	-0.168508
CCNL1	0.0636301	0.459946	-0.757333	-0.0865115	-0.484802	-0.174882	-0.270878	-0.550041	-0.344464	0.346475	-0.479749	-0.61543	-0.481842	-0.33706	-0.0984445	-0.598032	0.0206166	0.401287	0.0148933	-0.0151192	-0.108968	-0.593553	0.354394	-0.437821
SMARCA2	0.0726347	-0.418801	0.398083	0.0919562	-0.525828	0.234964	0.0304356	-0.69254	-0.209824	0.0838531	-0.302848	0.485045	-0.087445	-0.307738	-0.074564	-0.15598	0.268361	0.0110066	-0.235352	-0.383743	-0.0746415	-0.065369	-0.0662766	0.0544261
KIAA0703	-0.889161	-0.866281	-0.486051	-0.151255	-0.162904	-0.189819	-0.626764	-0.662235	-0.662122	-0.969996	-0.833993	0.357149	-0.263026	-0.633516	-0.699644	-0.867489	0.408173	-0.338295	0.141245	-0.469833	0.155443	-0.674195	-0.082112	0.260861
KRT18	-0.202602	0.153668	0.509925	0.179301	1.21133	0.594555	0.913999	1.09701	0.214968	0.061781	0.805717	0.685705	0.669714	0.426739	0.813384	0.379232	0.000540706	-0.0784227	-0.0393938	0.204513	-0.000540343	-0.0982552	0.0778334	0.425179
IPO13	-0.387808	0.155695	0.25461	0.0771302	-0.180638	-0.104637	-0.000859869	-0.251151	-0.0565004	0.204318	0.0216876	0.417265	-0.427255	0.344344	-0.36035	0.210088	-0.335152	-0.0759005	0.070543	0.451765	0.228364	0.418652	-0.658526	-0.360156
NOTCH1	0.628099	0.221936	-0.581595	0.24011	0.464391	-0.887715	0.196986	0.311817	0.696929	0.433077	-0.582275	0.188012	0.2408	-0.768199	0.782074	0.395735	-0.274614	0.00425446	0.360256	-0.00427186	-0.014375	-0.181814	0.0401157	0.65537
KIAA0329	-1.0205	-0.731313	-0.206312	-1.46572	-0.752024	-0.0471605	0.000287491	-1.55193	-0.502419	-1.28592	-0.255711	-0.369988	-0.75048	-0.280776	-0.135745	-1.53116	0.0656195	-0.0347569	-0.074556	-0.134029	-0.378404	-0.0849243	-0.0597264	-0.00582325
LRRC41	-0.447461	0.0948473	0.162276	0.579698	-0.0576976	-0.00327987	0.289994	-0.0882341	-0.485001	-0.0805379	-0.10012	0.556545	0.31565	0.558671	0.274133	-0.587061	0.0641812	-0.442471	-0.722931	0.12912	0.0696018	0.439841	0.367897	-0.0748122
CECR7	0.236456	0.317855	-0.270568	0.863824	-0.370113	-0.0597431	0.0230168	-0.25348	0.0558739	-0.0568066	-0.506263	0.304662	-0.158885	-0.502094	-0.454437	0.0647211	0.0285488	0.244709	0.135674	-0.068691	0.197624	-0.029388	-0.334698	-0.182816
MKL2	-0.687133	-0.622332	0.285066	0.227835	0.341562	-0.489787	0.145913	0.712189	-0.352371	-0.703185	0.189181	0.0493081	0.441235	-0.513009	0.337962	0.784218	-0.239388	-0.345347	0.192577	-0.139227	0.318	-0.555767	0.12219	0.217554
HSPC111	0.404584	0.192096	-0.121046	0.182708	0.472206	0.165623	-0.975939	0.306882	0.434835	0.184069	0.235656	0.364517	0.486642	-0.703167	0.225154	0.0815498	0.452538	0.0779436	-0.105326	-0.947732	-0.162415	0.0431618	0.103977	0.00824949
VDR	-0.241755	-0.6832	-0.578699	-0.349952	-0.193146	-0.70482	-0.570939	-0.380776	0.0689714	-0.823545	-0.631423	-0.0482127	-0.086094	-1.09635	-0.75314	-0.406725	0.267164	0.396535	-0.0642785	-0.106303	-0.139333	0.191937	0.0382135	-0.364401
GNAQ	0.137181	-0.00880278	0.213141	-0.0437099	0.0151667	-0.113076	0.187312	-0.892875	-0.131399	-0.529403	0.275066	0.31434	-0.404515	0.0163474	-0.410052	-0.31184	0.702157	0.278699	-0.531867	-0.234847	0.53591	0.101346	-0.0271165	-0.116523
GNB2	0.17854	-0.294903	-0.355614	-0.310424	0.508626	0.396492	-0.011405	0.301755	-0.0340532	-0.981731	0.00860235	-0.00248861	0.340917	0.337959	-0.119665	0.105813	-0.0206742	-0.50108	-0.186697	0.32799	0.0202557	0.582803	0.297603	-0.0906124
SCO2	-0.794968	-0.228908	-0.846825	-0.832281	-0.122737	0.0445551	-0.910627	-0.474607	-0.211236	-0.695633	-0.724942	-0.38838	-0.350327	0.276003	-0.699422	-0.654311	0.0117177	-0.0118571	-0.213103	0.441082	-0.255411	0.201889	-0.435327	0.148192
UNC84A	-0.195145	-0.355692	0.620634	-0.396367	-0.0138228	-0.0533735	-0.238661	0.320079	-0.236163	-0.166212	0.012767	0.15071	-0.399869	-0.127598	-0.389054	0.554204	-0.0861537	-0.211321	0.0775175	0.154011	0.221097	0.299771	-0.235524	0.143137
ZHX3	0.447121	0.656646	0.270964	0.231978	-0.0343997	-0.27826	0.0853689	0.518487	0.452963	1.28988	-0.155817	-0.289749	-0.109136	0.403776	-0.643696	0.0820018	0.485564	-0.0498886	-0.0751481	-0.154083	0.0198387	-0.133606	0.268565	0.234869
HMBS	0.125717	0.741982	0.153875	-0.0261803	0.518692	0.170584	-0.896214	0.609308	0.419327	0.545642	0.569785	-0.207791	0.844848	0.657944	0.138281	0.316842	-0.228371	0.0514117	-0.200503	0.108885	-0.0714672	-0.0541995	0.548075	0.286309
MPHOSPH9	-0.448739	-0.608129	0.105765	-0.898391	-0.0435528	0.209187	-0.320127	0.530685	-0.948957	-0.122936	0.0716549	-0.452359	-0.0960464	0.34666	-0.0868934	0.297124	-0.13335	-0.187875	0.13038	-0.646157	0.0317835	-0.544659	0.246676	0.0827029
HRASLS2	-0.391539	-0.452978	-0.0627656	-0.744498	-0.496513	0.206927	0.254982	-0.177176	-0.48152	-0.0845656	-0.324702	-1.06854	-0.45456	-0.549086	-0.640854	0.274978	0.395787	-0.661694	0.0580709	-0.871756	-0.320847	0.292027	0.0107566	-0.160537
HIST1H4C	-0.127845	-0.361189	-0.0314804	0.0132898	-0.122677	-0.27295	-0.0802997	-0.0319097	0.720184	0.360013	0.0561769	0.167467	-0.378322	0.224144	-0.454171	0.184177	0.128444	0.0618242	-0.282995	-0.0659001	0.107096	0.125265	-0.174542	-0.315591
SNF1LK	0.202286	-0.1591	0.331467	-0.383397	0.0130847	2.38419e-07	0.496155	-0.311939	0.225497	0.0857682	-0.48951	-0.473916	0.0641301	-0.385891	-0.517833	0.010554	0.83375	-0.24477	-0.146027	-0.811477	0.636002	-0.146273	-0.0978732	-0.743614
KIAA0907	0.0813044	0.304597	0.024296	-0.0506702	-0.109701	0.149403	0.318567	0.128517	-0.357223	0.25684	0.0445502	-0.180738	-0.121026	-0.250348	-0.0534386	0.209409	-0.0728553	0.263787	0.163369	-0.147703	0.223257	-0.246707	-0.316362	0.0679061
TNFSF5IP1	0.00753927	-0.375408	0.727725	-0.251116	0.300353	0.747973	0.36817	0.620836	0.210501	-0.205912	0.846205	0.179989	0.232488	0.84055	0.565523	0.137817	-0.121972	0.0778452	-0.35377	0.0462719	-0.145293	0.113873	-0.0117721	0.0116354
CNOT2	-0.252182	-0.385926	-0.608281	-0.0164245	0.163259	-0.270681	0.266071	0.0828199	0.104051	0.287023	0.0302612	0.517421	0.0756379	0.0412096	-0.405937	0.0566978	-0.0235833	-0.319324	0.397003	-0.038625	-0.123013	-0.27275	0.283744	-0.584637
SEC24B	0.250064	0.205208	-0.199751	0.22788	-0.392108	-0.520527	-0.699306	-0.0987332	0.475318	0.365359	-0.489886	-0.117805	-0.111772	-0.504801	0.0074432	0.0129101	0.245265	0.449389	-0.0844704	-0.00263215	-0.0766031	-0.285571	0.002625	0.226839
P2RY1	-1.63674	-0.82187	-0.786887	-3.19036	-1.62332	-2.52675	-0.382697	-2.71706	-2.3145	-0.345361	-0.592109	-3.76915	-1.31356	-0.489505	-0.883055	-0.832331	-0.0760106	0.152394	0.161699	0.0706385	-0.457579	0.150657	-1.43829	-0.247195
FLJ20422	-0.970195	0.572054	0.438366	0.950492	1.42267	0.828224	0.524149	0.821062	-1.20339	0.365589	0.665258	0.939443	0.974989	1.23401	-0.0609905	0.298907	-0.32261	-0.911775	0.510693	-0.500938	-0.0520263	0.385214	0.103509	0.690916
KIAA0528	0.143209	0.0369729	0.188488	-0.16915	-0.410947	-0.0535146	-0.193368	0.508406	-0.116706	0.0915072	0.264042	-0.263213	-0.00590946	-0.725787	0.0794582	0.0487666	-0.150098	0.609474	0.306075	-0.0502925	0.0478836	-0.203813	-0.0697786	0.326231
PFTK1	-0.142011	-0.477988	-1.16139	-0.474109	-0.950872	0.148056	-0.259038	-1.09681	-0.738978	-0.293186	-0.0798289	-0.270797	-0.944324	-0.316552	-0.394766	-0.0131984	0.393905	-0.606044	-0.153405	0.51091	-0.0295402	0.635361	-0.39481	-0.057342
RBM22	-0.117878	-0.163007	-0.352199	0.216365	0.367533	-0.140601	0.366806	0.424273	0.0352422	-0.109429	-0.209281	0.172908	0.456928	-0.214412	-0.00661332	0.126328	-0.0128167	0.0696701	0.0121292	0.0186721	-0.0845095	-0.0543854	-0.0122779	0.403703
TXNIP	-1.04263	-0.78691	-0.737205	-0.214073	-0.060657	-0.315808	-0.104929	-1.15979	-1.71193	-1.23909	-0.59289	-0.239134	-0.146877	-1.25743	-0.302819	-1.83837	-0.0749399	0.409222	0.298367	-0.0580654	-0.202453	-0.157423	-0.714669	-0.0295981
EFCAB2	0.479766	-0.313951	0.279599	-0.340052	0.0986172	-0.499414	0.612144	-0.127749	0.128424	-0.250944	-0.345619	-0.382519	-0.242105	-0.683116	0.234304	-0.0558327	0.168568	-0.762044	-0.381954	0.341985	-0.00797469	0.00791213	0.884527	-0.761446
PCSK5	-1.51047	-2.02778	-1.72625	-1.50105	-1.83243	-0.161492	-0.593457	-0.530843	-0.862487	-2.52746	-1.77882	-1.67503	-1.53897	-0.728407	-0.447133	-0.197487	-0.273875	-0.385271	-0.230387	0.255323	-0.136735	0.241277	-0.0317162	0.122332
LOC51204	-0.0466562	0.384473	-0.614618	0.318473	-0.232592	-0.693689	-0.396446	-0.315672	-0.178664	0.143481	-0.430743	0.931367	-0.130757	-0.151989	0.0337414	-0.176204	-0.0376832	0.269426	-0.0609826	0.277918	-0.266534	0.156478	0.0363139	-0.0484333
USP32	-0.496264	-0.189003	0.582793	0.0938975	-0.226014	-0.272464	0.352846	-0.123861	0.116337	-0.212379	0.0440058	-0.0815484	0.0604219	-0.280967	-0.00488124	0.326818	0.0336721	-0.503087	0.0133391	-0.0338792	0.0130038	-0.171935	0.210765	-0.0131745
ACE2	1.44429	1.37551	-0.0382972	0.786066	1.05638	-1.20582	-0.1698	1.25378	1.30827	1.68793	-1.82753	0.621395	1.13526	-1.38601	0.856206	0.962927	0.126111	0.360468	-0.101094	0.678186	-0.352269	0.00263617	-1.14075	-0.0264584
TUBGCP3	-0.561485	1.52949	0.706175	-0.597871	0.853506	0.782606	0.71951	1.29954	-0.234297	1.1834	0.872948	-0.880941	0.985836	0.47807	-0.828649	0.669544	-0.122361	0.256409	-0.667749	-0.0584419	-0.211898	-0.502438	-0.388447	0.482345
MARS	0.103165	0.486699	0.0507094	0.317269	0.926291	0.415654	0.322629	1.08525	-0.222297	0.730613	0.155504	-0.1097	0.653972	0.60153	0.928173	0.59319	0.119509	0.127214	-0.159339	-0.0126555	-0.154615	-0.379353	0.173558	0.0868269
RPGRIP1	-0.19776	0.495014	0.326744	0.302481	-0.333953	0.154302	-0.00574699	-0.176501	0.304017	0.202985	0.00546758	0.220889	-0.630234	-0.267501	0.0917173	0.457	0.39022	0.153772	0.0900772	0.480056	-0.238077	-0.240797	-0.198118	-0.0990012
IL1B	-0.331589	-0.115159	0.0645284	-0.532336	-0.841206	0.0689542	-0.0914155	-0.657406	-0.46696	0.00282318	-0.262945	-1.46943	-0.937052	0.00873506	-0.527824	-0.366853	0.368249	-0.322602	-0.350462	-0.147228	0.00371492	0.129158	0.251191	-0.23661
YY1	-0.150274	-0.596761	0.483024	0.00358534	0.293823	0.399392	-0.184909	0.420173	-0.129255	-0.246536	0.541366	0.265527	0.138459	0.427345	0.161765	0.303478	-0.0310287	-0.272328	0.17145	-0.611523	0.00789001	0.00883444	-0.362366	-0.1331
FAM53C	-0.040049	0.802953	-0.116073	0.673541	0.274777	-0.712604	0.299844	0.537866	0.286999	0.24902	0.466833	0.808913	0.00626114	-0.552891	0.116104	0.176286	-0.0127235	0.40099	-0.258796	0.0125631	-0.0285472	-0.0760741	0.258348	0.101693
ZNF638	0.821647	-0.0111812	-0.315219	0.400249	-0.677418	0.240374	-0.39088	-0.397557	0.560953	0.29038	-0.136516	-0.0479822	-0.817871	-0.500682	-0.0255893	-0.9926	0.715743	0.284732	0.0533631	-0.0618962	0.593139	-0.283701	-0.610377	-0.258354
TEGT	0.0849216	0.0621249	0.170622	0.0907739	0.0363616	-0.0236148	-0.0710673	0.132339	-0.0175037	-0.0820247	0.0350229	0.315693	-0.252267	0.360175	0.0469524	-0.0513427	0.308347	0.247367	-0.0432935	0.0286849	-0.0786701	0.0402308	-0.413355	-0.0569438
LIMS1	0.841966	0.52611	0.17902	0.508548	0.313666	0.458583	0.726068	-0.00566798	0.729095	0.496052	0.280045	0.617717	0.344407	0.355633	0.313171	0.756334	0.163127	0.0367885	0.265825	-0.208491	-0.171682	0.122214	-0.0280184	-0.188089
FAM60A	0.451652	0.842258	1.63391	0.925265	1.00377	0.772217	1.05665	0.94416	0.432735	0.89581	1.02993	0.884752	0.965584	0.774808	1.37725	0.457475	-0.06367	0.258385	-0.0653318	-0.151045	0.090064	0.059858	0.227962	-0.16579
[truncated: 5,757 more rows]
