# Supplementary material for: Genome-wide expression patterns of invasion front, inner tumor mass and surrounding normal epithelium of colorectal tumors
Source: Mol Cancer. 2007 Dec 14;6:79. doi: 10.1186/1476-4598-6-79 (PMC2222649; doi:10.1186/1476-4598-6-79)
Supplement: Additional File 2 — Results from statistical tests for differential expression. These tables comprise results from statistical testing for differential gene expression and the annotations for all 7433 genes. The gene-wise p-values and Q-values of unpaired Welch test or the paired t-test (Benjamini-Hochberg method) for each sample group comparison are listed. The gene group memberships of each gene are separated by a colon in the respective column. KEGG, GenMAPP and GO categories for all genes were taken from the Affymetrix U133A DNA chip annotation . All other gene groups were taken from the MSIGDB database . [file 1476-4598-6-79-S2.xls]

## Sheet: 7433 genes anno & trest results
Name	GeneTitle	GeneGroup	Welch-Test RT IT: P-Value	Welch-Test RT IT: BH Q-Value	Welch-Test IT N: P-Value	Welch-Test IT N: BH Q-Value	Welch-Test RT N: P-Value	Welch-Test RT N: BH Q-Value	Paired T-Test RT vs IT: P-Value	Paired T-Test RT vs IT: BH Q-Value	Paired T-Test IT N: P-Value	Paired T-Test IT N: BH Q-Value	Paired T-Test RT N: P-Value	Paired T-Test RT N: BH Q-Value
CLCA4	chloride channel, calcium activated, family member 4	GO_BP__chloride_transport : GO_MF__chloride_channel_activity : GO_MF__voltage_gated_chloride_channel_activity : MSIGDB_C1__chr1p31	0.609382	0.999797	1.00251e-07	0.000204345	9.78627e-08	8.51289e-05	0.643525	0.984292	2.4081e-07	0.00183522	7.76064e-06	0.00295324
IDH3A	isocitrate dehydrogenase 3 (NAD+) alpha	GENMAPP__Krebs_TCA_Cycle : GO_BP__metabolism : GO_BP__carbohydrate_metabolism : GO_BP__tricarboxylic_acid_cycle : GO_CC__mitochondrion : GO_MF__oxidoreductase_activity : KEGG__Citrate_cycle__TCA_cycle_ : MSIGDB_C1__chr15q25 : MSIGDB_C2__HUMAN_MITODB_6_2002 : MSIGDB_C2__PENG_RAPAMYCIN_DN : MSIGDB_C2__PENG_GLUTAMINE_DN : MSIGDB_C2__CITRATE_CYCLE_TCA_CYCLE : MSIGDB_C2__HSC_LATEPROGENITORS_FETAL : MS…	0.587059	0.999797	3.07383e-05	0.0035327	3.45036e-06	0.000666299	0.385408	0.984292	1.92585e-06	0.00609681	3.56484e-06	0.00295324
ACAD10	acyl-Coenzyme A dehydrogenase family, member 10	GO_BP__electron_transport : GO_BP__metabolism : GO_MF__catalytic_activity : GO_MF__acyl_CoA_dehydrogenase_activity : GO_MF__oxidoreductase_activity : MSIGDB_C1__chr12q24 : MSIGDB_C2__HSC_LTHSC_SHARED : MSIGDB_C2__HSC_LTHSC_FETAL : MSIGDB_C2__HSC_LTHSC_ADULT : MSIGDB_C2__FERNANDEZ_MYC_TARGETS : MSIGDB_C2__MOREAUX_TACI_HI_VS_LOW_UP	0.109297	0.999797	7.62742e-07	0.000528442	7.57301e-05	0.00324864	0.104425	0.984292	2.44343e-06	0.00609681	0.000104526	0.00623108
GTF3A	general transcription factor IIIA	GO_BP__transcription_from_RNA_polymerase_III_promoter : GO_MF__RNA_binding : GO_MF__RNA_polymerase_III_transcription_factor_activity : MSIGDB_C1__chr13q12 : MSIGDB_C2__FLECHNER_KIDNEY_TRANSPLANT_WELL_UP : MSIGDB_C2__WALKER_MM_SNP_DIFF : MSIGDB_C2__HDACI_COLON_SUL24HRS_DN : MSIGDB_C2__HSC_INTERMEDIATEPROGENITORS_FETAL : MSIGDB_C2__HUMAN_CD34_ENRICHED_TRANSCRIPTION_FACTORS : MSIGDB_C2__FALT_BCLL_IG…	0.863007	0.999797	7.11953e-10	5.42579e-06	5.71072e-08	7.35175e-05	0.80761	0.989166	3.20001e-06	0.00609681	5.6861e-06	0.00295324
SLC4A4	solute carrier family 4, sodium bicarbonate cotransporter, member 4	GO_BP__sodium_ion_transport : GO_BP__anion_transport : GO_BP__ion_transport : GO_MF__anion_exchanger_activity : GO_MF__inorganic_anion_exchanger_activity : GO_MF__sodium_ion_binding : GO_MF__symporter_activity : MSIGDB_C1__chr4q21 : MSIGDB_C2__GAY_YY1_DN : MSIGDB_C2__SANSOM_APC_5_DN : MSIGDB_C2__FLECHNER_KIDNEY_TRANSPLANT_REJECTION_DN : MSIGDB_C2__AGEING_BRAIN_UP : MSIGDB_C2__MENSE_HYPOXIA_TRANSP…	0.218831	0.999797	6.56142e-07	0.000500045	2.1827e-06	0.000536591	0.0939351	0.984292	4.80125e-06	0.00679132	5.79443e-05	0.00535696
CA12	carbonic anhydrase XII	GO_BP__intracellular_protein_transport : GO_BP__protein_transport : GO_BP__one_carbon_compound_metabolism : GO_BP__endocytosis : GO_BP__protein_complex_assembly : GO_CC__Golgi_apparatus : GO_CC__Golgi_stack : GO_CC__clathrin_coat_of_trans_Golgi_network_vesicle : GO_CC__coated_pit : GO_MF__transporter_activity : GO_MF__carbonate_dehydratase_activity : GO_MF__binding : GO_MF__lyase_activity : KEGG_…	0.873376	0.999797	4.54661e-06	0.00135975	4.08953e-05	0.00236749	0.661995	0.984292	7.14564e-06	0.00679132	3.6899e-05	0.00463435
SMPDL3A	sphingomyelin phosphodiesterase, acid-like 3A	GO_BP__carbohydrate_metabolism : GO_CC__extracellular_region : GO_MF__hydrolase_activity__acting_on_glycosyl_bonds : MSIGDB_C1__chr6q22 : MSIGDB_C2__TPA_SENS_EARLY_DN : MSIGDB_C2__VERHAAK_AML_NPM1_MUT_VS_WT_UP : MSIGDB_C2__O6BG_RESIST_MEDULLOBLASTOMA_DN : MSIGDB_C2__TAKEDA_NUP8_HOXA9_16D_UP : MSIGDB_C2__ZHAN_MULTIPLE_MYELOMA_VS_NORMAL_DN : MSIGDB_C2__FLECHNER_KIDNEY_TRANSPLANT_REJECTION_DN : MSIG…	0.839934	0.999797	0.00130025	0.0223399	0.00143322	0.017617	0.602438	0.984292	7.53346e-06	0.00679132	0.000154644	0.00760349
OSBPL8	oxysterol binding protein-like 8	GO_BP__steroid_metabolism : GO_BP__lipid_transport : MSIGDB_C1__chr12q14 : MSIGDB_C2__UVC_XPCS_8HR_DN : MSIGDB_C2__CHANG_SERUM_RESPONSE_DN : MSIGDB_C2__SERUM_FIBROBLAST_CORE_DN : MSIGDB_C2__UVC_XPCS_ALL_DN : MSIGDB_C2__DORSAM_HOXA9_DN : MSIGDB_C3__CATTTCA_MIR_203 : MSIGDB_C3__ATTCTTT_MIR_186 : MSIGDB_C3__GACTGTT_MIR_212_MIR_132 : MSIGDB_C3__TTTGCAG_MIR_518A_2 : MSIGDB_C3__TGAATGT_MIR_181A_MIR_181…	0.697787	0.999797	0.0308612	0.131503	0.007337	0.0481613	0.300505	0.984292	8.36989e-06	0.00679132	1.74836e-05	0.00374916
HSPC152	hypothetical protein HSPC152	MSIGDB_C1__chr11q13 : MSIGDB_C2__IRS1_KO_ADIP_DN : MSIGDB_C2__CREB_BRAIN_8WKS_UP : MSIGDB_C3__V$IRF1_01 : MSIGDB_C3__GGGNRMNNYCAT_UNKNOWN : MSIGDB_C3__MGGAAGTG_V$GABP_B : MSIGDB_C3__V$ICSBP_Q6 : MSIGDB_C3__V$NKX62_Q2 : MSIGDB_C3__YCATTAA_UNKNOWN : MSIGDB_C3__CCCNNGGGAR_V$OLF1_01 : MSIGDB_C3__V$GATA1_01 : MSIGDB_C3__V$CDX2_Q5 : MSIGDB_C3__V$POU1F1_Q6 : MSIGDB_C3__TAAWWATAG_V$RSRFC4_Q2 : MSIGDB_C3_…	0.882032	0.999797	1.57272e-07	0.000204345	5.78802e-08	7.35175e-05	0.737105	0.986769	8.54947e-06	0.00679132	2.16803e-06	0.00236036
LRRC19	leucine rich repeat containing 19	MSIGDB_C1__chr9p21 : MSIGDB_C3__V$STAT6_02 : MSIGDB_C3__V$HNF4_01_B : MSIGDB_C3__V$FOXM1_01 : MSIGDB_C3__ATGTTTC_MIR_494 : MSIGDB_C3__V$HNF4_01 : MSIGDB_C3__V$HNF1_C	0.853899	0.999797	0.000229296	0.0100429	0.000156745	0.00487572	0.79949	0.989166	8.91673e-06	0.00679132	0.00014771	0.00740588
TGFBI	transforming growth factor, beta-induced, 68kDa	GO_BP__response_to_stimulus : GO_BP__visual_perception : GO_BP__cell_proliferation : GO_BP__negative_regulation_of_cell_adhesion : GO_BP__cell_adhesion : GO_CC__extracellular_space : GO_CC__extracellular_matrix__sensu_Metazoa_ : GO_MF__integrin_binding : MSIGDB_C1__chr5q31 : MSIGDB_C2__VERHAAK_AML_NPM1_MUT_VS_WT_DN : MSIGDB_C2__CORDERO_KRAS_KD_VS_CONTROL_UP : MSIGDB_C2__IRITANI_ADPROX_VASC : MSIG…	0.965501	0.999797	1.25828e-07	0.000204345	1.18747e-07	9.04972e-05	0.949181	0.99567	9.90999e-06	0.00679132	5.16897e-06	0.00295324
ZG16	zymogen granule protein 16	GO_MF__sugar_binding : MSIGDB_C1__chr16p13 : MSIGDB_C2__LEE_MYC_DN : MSIGDB_C2__TFF2_KO_UP : MSIGDB_C2__LEE_E2F1_DN : MSIGDB_C2__HSC_INTERMEDIATEPROGENITORS_ADULT : MSIGDB_C3__GATAAGR_V$GATA_C : MSIGDB_C3__V$HNF3ALPHA_Q6 : MSIGDB_C4__GNF2_HPX : MSIGDB_C4__GNF2_LCAT : MSIGDB_C4__GNF2_HPN	0.666333	0.999797	1.94245e-06	0.00082241	1.53594e-05	0.00152018	0.37356	0.984292	1.06936e-05	0.00679132	4.24031e-05	0.00463435
FLJ20273	RNA-binding protein	MSIGDB_C2__BRCA_ER_POS : MSIGDB_C2__RUTELLA_HEMATOGFSNDCS_DIFF : MSIGDB_C3__WGGAATGY_V$TEF1_Q6 : MSIGDB_C3__TGAATGT_MIR_181A_MIR_181B_MIR_181C_MIR_181D : MSIGDB_C3__V$DBP_Q6 : MSIGDB_C3__V$PR_Q2 : MSIGDB_C3__TTTGTAG_MIR_520D : MSIGDB_C3__V$HNF1_01 : MSIGDB_C3__GGATTA_V$PITX2_Q2 : MSIGDB_C3__V$CACBINDINGPROTEIN_Q6 : MSIGDB_C3__TGTTTGY_V$HNF3_Q6 : MSIGDB_C3__V$EVI1_02 : MSIGDB_C3__V$HNF1_Q6 : MSIGD…	0.974087	0.999797	0.000424447	0.0136367	0.0494113	0.158887	0.959233	0.99567	1.29915e-05	0.00718095	0.0213698	0.0911864
GTF2IRD1	GTF2I repeat domain containing 1	GO_MF__RNA_polymerase_II_transcription_factor_activity__enhancer_binding : MSIGDB_C1__chr7q11 : MSIGDB_C2__FETAL_LIVER_ENRICHED_TRANSCRIPTION_FACTORS : MSIGDB_C2__MATSUDA_VALPHAINKT_DIFF : MSIGDB_C3__V$PAX4_01 : MSIGDB_C3__V$CDP_02 : MSIGDB_C3__CTGRYYYNATT_UNKNOWN : MSIGDB_C3__V$RORA1_01 : MSIGDB_C3__V$FOXD3_01 : MSIGDB_C3__V$POU6F1_01 : MSIGDB_C3__ATGTACA_MIR_493	0.94386	0.999797	2.78311e-06	0.0010605	1.00533e-07	8.51289e-05	0.922837	0.995073	1.49983e-05	0.00718095	7.67708e-07	0.00209592
SNRPE	small nuclear ribonucleoprotein polypeptide E	GENMAPP__mRNA_processing_binding_Reactome : GENMAPP__mRNA_processing_Reactome : GO_BP__nuclear_mRNA_splicing__via_spliceosome : GO_BP__spliceosome_assembly : GO_BP__mRNA_processing : GO_CC__ribonucleoprotein_complex : GO_CC__spliceosome_complex : GO_CC__small_nuclear_ribonucleoprotein_complex : GO_CC__small_nucleolar_ribonucleoprotein_complex : GO_MF__RNA_binding : MSIGDB_C1__chr1q32 : MSIGDB_C2_…	0.64347	0.999797	4.74965e-06	0.00135975	0.000215196	0.00593172	0.482985	0.984292	1.57973e-05	0.00718095	0.000127032	0.00683459
JAG1	jagged 1 (Alagille syndrome)	GO_BP__regulation_of_cell_migration : GO_BP__angiogenesis : GO_BP__hemopoiesis : GO_BP__regulation_of_cell_proliferation : GO_BP__nervous_system_development : GO_BP__keratinocyte_differentiation : GO_BP__Notch_signaling_pathway : GO_BP__cell_communication : GO_CC__extracellular_region : GO_MF__structural_molecule_activity : GO_MF__growth_factor_activity : MSIGDB_C1__chr20p12 : MSIGDB_C2__BRENTANI…	0.655497	0.999797	4.16042e-06	0.00132111	0.000109112	0.00399954	0.55327	0.984292	1.67786e-05	0.00718095	0.000711501	0.0152436
CA4	carbonic anhydrase IV	GO_BP__response_to_stimulus : GO_BP__one_carbon_compound_metabolism : GO_BP__visual_perception : GO_CC__membrane_fraction : GO_MF__carbonate_dehydratase_activity : GO_MF__lyase_activity : KEGG__Nitrogen_metabolism : MSIGDB_C1__chr17q23 : MSIGDB_C2__SANSOM_APC_4_DN : MSIGDB_C2__AGEING_BRAIN_DN : MSIGDB_C2__POD1_KO_UP : MSIGDB_C2__BAF57_BT549_UP : MSIGDB_C2__CHAUVIN_ANDROGEN_REGULATED_GENES : MSIGD…	0.798062	0.999797	1.31559e-06	0.000668408	1.10489e-06	0.000382743	0.618805	0.984292	1.77295e-05	0.00718095	1.5209e-05	0.00343018
MRPL3	mitochondrial ribosomal protein L3	GO_BP__protein_biosynthesis : GO_CC__ribonucleoprotein_complex : GO_CC__ribosome : GO_CC__mitochondrion : GO_MF__RNA_binding : GO_MF__structural_constituent_of_ribosome : MSIGDB_C1__chr3q21 : MSIGDB_C2__BASSO_REGULATORY_HUBS : MSIGDB_C2__SCHUMACHER_MYC_UP : MSIGDB_C2__PENG_GLUTAMINE_DN : MSIGDB_C2__PENG_LEUCINE_DN : MSIGDB_C2__CANCER_NEOPLASTIC_META_UP : MSIGDB_C2__STEMCELL_COMMON_UP : MSIGDB_C2_…	0.559978	0.999797	7.06745e-08	0.000204345	2.55857e-08	4.87471e-05	0.586176	0.984292	1.79029e-05	0.00718095	9.28938e-06	0.00318803
GPD1L	glycerol-3-phosphate dehydrogenase 1-like	GO_BP__carbohydrate_metabolism : GO_MF__oxidoreductase_activity__acting_on_the_CH_OH_group_of_donors__NAD_or_NADP_as_acceptor : GO_MF__oxidoreductase_activity : GO_MF__NAD_binding : MSIGDB_C1__chr3p22 : MSIGDB_C2__BRCA_ER_POS : MSIGDB_C2__FLECHNER_KIDNEY_TRANSPLANT_REJECTION_DN : MSIGDB_C3__TGAATGT_MIR_181A_MIR_181B_MIR_181C_MIR_181D : MSIGDB_C3__ACTGTAG_MIR_139	0.577027	0.999797	0.000734228	0.0177008	0.00468206	0.0366596	0.330365	0.984292	1.95262e-05	0.0072047	0.00162229	0.0225611
POLR1D	polymerase (RNA) I polypeptide D, 16kDa	GENMAPP__RNA_transcription_Reactome : GO_MF__protein_dimerization_activity : GO_MF__nucleotidyltransferase_activity : GO_MF__DNA_directed_RNA_polymerase_activity : MSIGDB_C1__chr13q12 : MSIGDB_C2__ZHAN_MM_CD138_HP_VS_REST : MSIGDB_C2__INOS_ALL_UP : MSIGDB_C2__ARFPATHWAY : MSIGDB_C2__MATSUDA_VALPHAINKT_DIFF : MSIGDB_C3__V$STAT4_01 : MSIGDB_C3__V$STAT6_02 : MSIGDB_C3__V$PAX5_01 : MSIGDB_C3__V$MYOD_…	0.831407	0.999797	3.26519e-05	0.00360638	1.42542e-05	0.00152018	0.610906	0.984292	1.98529e-05	0.0072047	1.92722e-06	0.00236036
IL18RAP	interleukin 18 receptor accessory protein	GO_BP__cell_surface_receptor_linked_signal_transduction : GO_BP__immune_response : GO_BP__inflammatory_response : GO_MF__transmembrane_receptor_activity : MSIGDB_C1__chr2p24 : MSIGDB_C2__GALINDO_ACT_UP : MSIGDB_C2__CELL_SURFACE_RECEPTOR_LINKED_SIGNAL_TRANSDUCTION : MSIGDB_C2__OKUMURA_MC_LPS : MSIGDB_C2__MARSHALL_SPLEEN_BAL : MSIGDB_C3__V$AML_Q6 : MSIGDB_C3__TGASTMAGC_V$NFE2_01 : MSIGDB_C3__V$BRN2…	0.331674	0.999797	9.77845e-05	0.00665371	0.000567186	0.0100524	0.406471	0.984292	2.21204e-05	0.00742341	0.00242357	0.028083
SMAP		MSIGDB_C2__PENG_GLUTAMINE_UP : MSIGDB_C2__PENG_RAPAMYCIN_UP : MSIGDB_C3__ACTWSNACTNY_UNKNOWN : MSIGDB_C3__AACYNNNNTTCCS_UNKNOWN : MSIGDB_C3__V$TCF11_01 : MSIGDB_C3__V$OCT1_07 : MSIGDB_C3__V$POU3F2_02 : MSIGDB_C3__CTTTGTA_MIR_524 : MSIGDB_C3__TATTATA_MIR_374 : MSIGDB_C3__CATTGTYY_V$SOX9_B1 : MSIGDB_C3__ACTAYRNNNCCCR_UNKNOWN : MSIGDB_C3__AACWWCAANK_UNKNOWN : MSIGDB_C3__GTATTAT_MIR_369_3P : MSIGDB_C…	0.897662	0.999797	0.000983956	0.0197335	0.000470989	0.00897351	0.830688	0.992268	2.30034e-05	0.00742341	5.90454e-05	0.00535696
ALG5	asparagine-linked glycosylation 5 homolog (S. cerevisiae, dolichyl-phosphate beta-glucosyltransferase)	GO_BP__protein_amino_acid_glycosylation : GO_CC__endoplasmic_reticulum : GO_MF__transferase_activity__transferring_glycosyl_groups : KEGG__N_Glycan_biosynthesis : MSIGDB_C1__chr13q13 : MSIGDB_C2__HDACI_COLON_BUT_DN : MSIGDB_C2__HDACI_COLON_BUT12HRS_DN : MSIGDB_C2__HDACI_COLON_BUT16HRS_DN : MSIGDB_C2__N_GLYCAN_BIOSYNTHESIS : MSIGDB_C2__HDACI_COLON_CUR_UP : MSIGDB_C2__HDACI_COLON_BUT48HRS_DN : MSIG…	0.56297	0.999797	1.12688e-06	0.000648476	2.14136e-05	0.00168722	0.252976	0.984292	2.33778e-05	0.00742341	2.16834e-05	0.003843
ASB9	ankyrin repeat and SOCS box-containing 9	GO_BP__intracellular_signaling_cascade : MSIGDB_C2__JISON_SICKLECELL_DIFF : MSIGDB_C2__CIS_XPC_UP : MSIGDB_C2__ALCALAY_AML_NPMC_DN : MSIGDB_C2__FRASOR_ER_DN : MSIGDB_C3__TGCTGAY_UNKNOWN : MSIGDB_C3__CAGGTA_V$AREB6_01	0.620402	0.999797	0.000204863	0.00941343	0.000863422	0.0129022	0.211999	0.984292	2.9297e-05	0.0085874	3.0789e-05	0.00442722
PAIP1	poly(A) binding protein interacting protein 1	GENMAPP__Translation_Factors : GO_BP__regulation_of_protein_biosynthesis : GO_BP__translational_initiation : GO_BP__regulation_of_translation : GO_MF__RNA_binding : MSIGDB_C2__UVC_XPCS_8HR_DN : MSIGDB_C2__CMV_HCMV_TIMECOURSE_12HRS_DN : MSIGDB_C2__AGEING_KIDNEY_SPECIFIC_DN : MSIGDB_C2__UVC_XPCS_ALL_DN : MSIGDB_C2__OXSTRESS_RPETWO_DN : MSIGDB_C2__CMV_HCMV_TIMECOURSE_ALL_DN : MSIGDB_C2__CIS_XPC_DN :…	0.846104	0.999797	0.000272629	0.010903	0.000678014	0.0111843	0.722431	0.986769	3.24997e-05	0.00866142	0.000403916	0.0114433
RPP40	ribonuclease P 40kDa subunit	GO_BP__tRNA_processing : MSIGDB_C1__chr6p25 : MSIGDB_C2__SERUM_FIBROBLAST_CORE_UP : MSIGDB_C3__WCAANNNYCAG_UNKNOWN : MSIGDB_C3__ACTAYRNNNCCCR_UNKNOWN : MSIGDB_C4__MORF_DAP3	0.750263	0.999797	4.99581e-06	0.00135975	0.000158185	0.00488067	0.729211	0.986769	3.34593e-05	0.00866142	0.00130335	0.0200731
MS4A12	membrane-spanning 4-domains, subfamily A, member 12	MSIGDB_C1__chr11q12	0.464574	0.999797	2.14842e-05	0.0032085	2.5878e-05	0.00184366	0.119786	0.984292	3.41474e-05	0.00866142	7.43716e-06	0.00295324
SELENBP1	selenium binding protein 1 : selenium binding protein 1	GO_MF__selenium_binding : MSIGDB_C1__chr1q21 : MSIGDB_C2__LEE_CIP_DN : MSIGDB_C2__CHANG_SERUM_RESPONSE_DN : MSIGDB_C2__CHIARETTI_T_ALL : MSIGDB_C2__HSC_HSC_ADULT : MSIGDB_C2__LEE_DENA_DN : MSIGDB_C2__FLECHNER_KIDNEY_TRANSPLANT_WELL_UP : MSIGDB_C2__ADIP_DIFF_UP : MSIGDB_C2__NING_COPD_DN : MSIGDB_C2__LEE_ACOX1_DN : MSIGDB_C2__FLECHNER_KIDNEY_TRANSPLANT_REJECTION_DN : MSIGDB_C2__LEI_MYB_REGULATED_GE…	0.990126	0.999797	5.40643e-05	0.00490505	4.97733e-05	0.00258042	0.988326	0.998413	3.51238e-05	0.00866142	0.000450507	0.0121318
TP53I3	tumor protein p53 inducible protein 3	GO_MF__oxidoreductase_activity : MSIGDB_C1__chr2p23 : MSIGDB_C2__IRITANI_ADPROX_VASC : MSIGDB_C2__CMV_HCMV_TIMECOURSE_14HRS_DN : MSIGDB_C2__H2O2_CSBDIFF_C2 : MSIGDB_C2__UVC_TTD_ALL_UP : MSIGDB_C2__UVC_XPCS_8HR_UP : MSIGDB_C2__IFN_BETA_GLIOMA_DN : MSIGDB_C2__UVC_TTD_8HR_UP : MSIGDB_C2__BLEO_HUMAN_LYMPH_HIGH_24HRS_UP : MSIGDB_C2__CMV_HCMV_TIMECOURSE_ALL_DN : MSIGDB_C2__PASSERINI_OXIDATION : MSIGDB_…	0.715114	0.999797	1.6088e-07	0.000204345	2.18007e-06	0.000536591	0.533397	0.984292	3.52322e-05	0.00866142	0.00010891	0.00628792
PPA1	pyrophosphatase (inorganic) 1	GO_BP__phosphate_metabolism : GO_MF__magnesium_ion_binding : KEGG__Oxidative_phosphorylation : MSIGDB_C1__chr10q11 : MSIGDB_C2__ALZHEIMERS_INCIPIENT_DN : MSIGDB_C2__POD1_KO_UP : MSIGDB_C2__IDX_TSA_UP_CLUSTER5 : MSIGDB_C2__GH_EXOGENOUS_ANY_UP : MSIGDB_C2__GH_EXOGENOUS_MIDDLE_UP : MSIGDB_C2__GH_AUTOCRINE_UP : MSIGDB_C2__AGED_MOUSE_HYPOTH_UP : MSIGDB_C2__GOLDRATH_HP : MSIGDB_C2__STEMCELL_COMMON_UP :…	0.724117	0.999797	2.98861e-05	0.0035327	1.16629e-05	0.00132661	0.384789	0.984292	4.03928e-05	0.00936991	2.0604e-05	0.00374916
DACH1	dachshund homolog 1 (Drosophila)	MSIGDB_C2__VERHAAK_AML_NPM1_MUT_VS_WT_DN : MSIGDB_C2__POD1_KO_DN : MSIGDB_C2__BAF57_BT549_UP : MSIGDB_C2__HADDAD_HSC_CD7_DN : MSIGDB_C2__TAKEDA_NUP8_HOXA9_8D_DN : MSIGDB_C2__BRCA_ER_POS : MSIGDB_C2__ROSS_MLL_FUSION : MSIGDB_C2__TAKEDA_NUP8_HOXA9_6H_UP : MSIGDB_C2__TAKEDA_NUP8_HOXA9_10D_DN : MSIGDB_C2__HADDAD_CD45CD7_PLUS_VS_MINUS_DN : MSIGDB_C3__CAGTATT_MIR_200B_MIR_200C_MIR_429 : MSIGDB_C3__GTCT…	0.901834	0.999797	0.00012527	0.00753721	0.0008456	0.012761	0.718839	0.986769	4.0573e-05	0.00936991	0.000417392	0.0116258
RAB22A	RAB22A, member RAS oncogene family	GO_BP__small_GTPase_mediated_signal_transduction : GO_BP__protein_transport : GO_BP__endocytosis : GO_CC__plasma_membrane : GO_CC__early_endosome : GO_MF__GTPase_activity : GO_MF__GTP_binding : MSIGDB_C1__chr20q13 : MSIGDB_C2__LI_FETAL_VS_WT_KIDNEY_UP : MSIGDB_C3__V$YY1_Q6 : MSIGDB_C3__AAAGACA_MIR_511 : MSIGDB_C3__CCAWNWWNNNGGC_UNKNOWN : MSIGDB_C3__V$TCF11_01 : MSIGDB_C3__RNGTGGGC_UNKNOWN : MSIGD…	0.908717	0.999797	2.95753e-05	0.0035327	2.81804e-05	0.0019348	0.84654	0.992874	4.36747e-05	0.00964927	3.79599e-05	0.00463435
TIMP1	TIMP metallopeptidase inhibitor 1	GENMAPP__MAPK_Cascade : GENMAPP__Matrix_Metalloproteinases : GO_BP__positive_regulation_of_cell_proliferation : GO_CC__extracellular_matrix__sensu_Metazoa_ : GO_CC__extracellular_region : GO_MF__enzyme_inhibitor_activity : MSIGDB_C1__chrxp11 : MSIGDB_C2__IDX_TSA_UP_CLUSTER2 : MSIGDB_C2__UVB_NHEK4_6HRS_UP : MSIGDB_C2__PASSERINI_EM : MSIGDB_C2__HDACI_COLON_BUT48HRS_UP : MSIGDB_C2__HDACI_COLON_BUT_U…	0.395469	0.999797	8.61271e-05	0.00625118	4.27998e-06	0.000693995	0.239112	0.984292	4.51298e-05	0.00964927	0.0001835	0.00839603
DHDDS	dehydrodolichyl diphosphate synthase	GO_BP__metabolism : MSIGDB_C1__chr1p35 : MSIGDB_C3__CCACACA_MIR_147 : MSIGDB_C3__TGCTGCT_MIR_15A_MIR_16_MIR_15B_MIR_195_MIR_424_MIR_497 : MSIGDB_C3__V$HTF_01 : MSIGDB_C3__V$XBP1_01 : MSIGDB_C3__TACAATC_MIR_508 : MSIGDB_C3__TGANNYRGCA_V$TCF11MAFG_01 : MSIGDB_C3__CACCAGC_MIR_138 : MSIGDB_C3__CAGCTTT_MIR_320 : MSIGDB_C3__ACTGAAA_MIR_30A_3P_MIR_30E_3P : MSIGDB_C3__CACTTTG_MIR_520G_MIR_520H	0.758518	0.999797	4.15719e-06	0.00132111	0.000126179	0.00437096	0.746311	0.986769	4.6315e-05	0.00964927	0.000592756	0.0144869
RANBP5	RAN binding protein 5	GO_BP__protein_import_into_nucleus__docking : GO_BP__protein_transport : GO_BP__NLS_bearing_substrate_import_into_nucleus : GO_CC__nuclear_pore : GO_MF__protein_transporter_activity : GO_MF__binding : MSIGDB_C1__chr13q32 : MSIGDB_C2__HSC_STHSC_FETAL : MSIGDB_C2__ADIP_DIFF_CLUSTER5 : MSIGDB_C2__HSC_STHSC_SHARED : MSIGDB_C2__HSC_STHSC_ADULT : MSIGDB_C2__HOFFMANN_BIVSBII_BI_TABLE2 : MSIGDB_C2__ELONG…	0.413831	0.999797	3.97327e-06	0.00132111	2.78236e-06	0.000642557	0.309163	0.984292	4.68473e-05	0.00964927	9.6214e-06	0.00318803
KIAA0882		MSIGDB_C2__VANTVEER_BREAST_OUTCOME_GOOD_VS_POOR_UP : MSIGDB_C2__LEE_MYC_DN	0.448645	0.999797	0.000324731	0.012036	0.0108357	0.0617182	0.416032	0.984292	5.00131e-05	0.00978739	0.0089212	0.0560403
UCHL3	ubiquitin carboxyl-terminal esterase L3 (ubiquitin thiolesterase)	GO_BP__ubiquitin_cycle : GO_BP__ubiquitin_dependent_protein_catabolism : GO_MF__cysteine_type_peptidase_activity : GO_MF__peptidase_activity : GO_MF__ubiquitin_thiolesterase_activity : KEGG__Pentose_and_glucuronate_interconversions : KEGG__Starch_and_sucrose_metabolism : MSIGDB_C1__chr13q21 : MSIGDB_C2__BRCA_BRCA1_POS : MSIGDB_C2__SCHUMACHER_MYC_UP : MSIGDB_C2__STARCH_AND_SUCROSE_METABOLISM : MSI…	0.217061	0.999797	4.67099e-07	0.000395529	1.09863e-06	0.000382743	0.149183	0.984292	5.05443e-05	0.00978739	1.40933e-05	0.00343018
CA2	carbonic anhydrase II	GO_BP__one_carbon_compound_metabolism : GO_MF__carbonate_dehydratase_activity : GO_MF__lyase_activity : KEGG__Nitrogen_metabolism : MSIGDB_C1__chr8q22 : MSIGDB_C2__GREENBAUM_E2A_UP : MSIGDB_C2__SARCOMAS_GISTROMAL_UP : MSIGDB_C2__BRCA1_MES_UP : MSIGDB_C2__CHAUVIN_ANDROGEN_REGULATED_GENES : MSIGDB_C2__BRCA_BRCA1_NEG : MSIGDB_C2__EMT_DN : MSIGDB_C2__O6BG_RESIST_MEDULLOBLASTOMA_UP : MSIGDB_C2__PGC : …	0.582529	0.999797	2.31554e-05	0.0032085	3.22472e-06	0.000666299	0.426661	0.984292	5.13706e-05	0.00978739	8.13778e-06	0.00295324
LOC146909	hypothetical protein LOC146909	GO_BP__microtubule_based_movement : GO_CC__microtubule_associated_complex : GO_MF__microtubule_motor_activity : MSIGDB_C1__chr17q21 : MSIGDB_C2__LEE_TCELLS3_UP : MSIGDB_C4__GNF2_CCNB2 : MSIGDB_C4__GNF2_SMC2L1 : MSIGDB_C4__GNF2_MKI67 : MSIGDB_C4__GNF2_H2AFX : MSIGDB_C4__GNF2_MCM4 : MSIGDB_C4__GNF2_PCNA : MSIGDB_C4__GNF2_RRM1 : MSIGDB_C4__GNF2_CDC2 : MSIGDB_C4__GNF2_CENPF : MSIGDB_C4__GNF2_CCNA2 : …	0.799396	0.999797	1.52997e-05	0.00277616	0.00222567	0.0238228	0.776257	0.989166	5.29744e-05	0.00984678	0.00469021	0.0386434
RetSat			0.939134	0.999797	0.00302863	0.0353179	0.00299451	0.0280703	0.863802	0.99333	5.7212e-05	0.0102881	0.000217112	0.00882449
TRIB3	tribbles homolog 3 (Drosophila)	GO_BP__negative_regulation_of_protein_kinase_activity : GO_BP__protein_amino_acid_phosphorylation : GO_BP__apoptosis : GO_MF__protein_kinase_inhibitor_activity : GO_MF__transcription_corepressor_activity : GO_MF__protein_kinase_binding : GO_MF__protein_kinase_activity : MSIGDB_C1__chr20p13 : MSIGDB_C2__IRS1_KO_ADIP_UP : MSIGDB_C2__ADIP_DIFF_CLUSTER1 : MSIGDB_C2__ZHAN_MM_MOLECULAR_CLASSI_UP : MSIG…	0.320043	0.999797	3.95911e-07	0.000377154	3.04131e-06	0.000666299	0.223599	0.984292	5.80487e-05	0.0102881	0.000231625	0.0090062
DPY19L1	Dpy-19-like 1 (C. elegans) : dpy-19-like 1 (C. elegans)	MSIGDB_C1__chr7p14 : MSIGDB_C2__KLEIN_PEL_UP	0.577852	0.999797	5.05688e-05	0.00464319	0.000466464	0.00890959	0.556689	0.984292	6.30479e-05	0.0106543	0.0012641	0.0197186
CCL5	chemokine (C-C motif) ligand 5 : chemokine (C-C motif) ligand 5 : chemokine (C-C motif) ligand 5	GO_BP__cell_cell_signaling : GO_BP__cellular_defense_response : GO_BP__response_to_oxidative_stress : GO_BP__exocytosis : GO_BP__chemotaxis : GO_BP__calcium_ion_homeostasis : GO_BP__response_to_stimulus : GO_BP__immune_response : GO_BP__cell_adhesion : GO_BP__inflammatory_response : GO_BP__response_to_virus : GO_BP__cell_motility : GO_CC__extracellular_space : GO_CC__extracellular_region : GO_MF_…	0.257283	0.999797	0.0014388	0.0235885	0.000226783	0.00609161	0.304783	0.984292	6.31772e-05	0.0106543	0.00104809	0.0179322
SNRPB	small nuclear ribonucleoprotein polypeptides B and B1	GENMAPP__mRNA_processing_Reactome : GO_BP__RNA_splicing : GO_BP__nuclear_mRNA_splicing__via_spliceosome : GO_BP__mRNA_processing : GO_CC__ribonucleoprotein_complex : GO_CC__spliceosome_complex : GO_CC__small_nuclear_ribonucleoprotein_complex : GO_CC__small_nucleolar_ribonucleoprotein_complex : GO_MF__RNA_binding : MSIGDB_C1__chr20p13 : MSIGDB_C2__LIZUKA_L1_SM_G1 : MSIGDB_C2__POD1_KO_UP : MSIGDB_C…	0.581509	0.999797	0.000192051	0.00923636	0.00728022	0.0481613	0.53106	0.984292	6.57433e-05	0.0106543	0.00271692	0.0297494
STK6		MSIGDB_C2__PENG_LEUCINE_DN : MSIGDB_C3__MGGAAGTG_V$GABP_B : MSIGDB_C3__TCCATTKW_UNKNOWN : MSIGDB_C3__TGCGCANK_UNKNOWN	0.511958	0.999797	1.01348e-05	0.00220291	2.79376e-07	0.000193557	0.285834	0.984292	6.79755e-05	0.0106543	7.09575e-05	0.00572097
KPNA3	karyopherin alpha 3 (importin alpha 4)	GO_BP__intracellular_protein_transport : GO_BP__protein_import_into_nucleus : GO_BP__protein_transport : GO_BP__NLS_bearing_substrate_import_into_nucleus : GO_BP__protein_complex_assembly : GO_CC__nuclear_pore : GO_MF__protein_transporter_activity : GO_MF__binding : MSIGDB_C1__chr13q14 : MSIGDB_C2__PENG_RAPAMYCIN_DN : MSIGDB_C2__UVC_XPCS_8HR_DN : MSIGDB_C2__TAKEDA_NUP8_HOXA9_16D_DN : MSIGDB_C2__B…	0.774039	0.999797	0.00451991	0.0448644	0.00645878	0.0451581	0.619545	0.984292	7.02482e-05	0.0106543	0.000810263	0.0159974
SYNCRIP	synaptotagmin binding, cytoplasmic RNA interacting protein	GO_BP__RNA_processing : GO_BP__RNA_splicing : GO_BP__nuclear_mRNA_splicing__via_spliceosome : GO_BP__mRNA_processing : GO_CC__ribonucleoprotein_complex : GO_CC__endoplasmic_reticulum : GO_MF__RNA_binding : MSIGDB_C1__chr6q14 : MSIGDB_C2__PENG_RAPAMYCIN_DN : MSIGDB_C2__GUO_HEX_UP : MSIGDB_C2__FLECHNER_KIDNEY_TRANSPLANT_REJECTION_PBL_DN : MSIGDB_C2__BRCA_PROGNOSIS_NEG : MSIGDB_C2__PENG_GLUTAMINE_DN…	0.944518	0.999797	1.05051e-05	0.00220291	0.00213472	0.023145	0.923523	0.995073	7.04446e-05	0.0106543	0.00244017	0.0281234
WDR7	WD repeat domain 7	MSIGDB_C1__chr18q21 : MSIGDB_C2__UVC_XPCS_8HR_DN : MSIGDB_C2__HSC_LATEPROGENITORS_ADULT : MSIGDB_C2__HSC_LATEPROGENITORS_SHARED : MSIGDB_C2__HSC_LATEPROGENITORS_FETAL : MSIGDB_C2__UVC_TTD_ALL_DN : MSIGDB_C2__UVC_XPCS_ALL_DN : MSIGDB_C2__UVC_TTD_4HR_DN : MSIGDB_C2__UVC_TTD_8HR_DN : MSIGDB_C3__TGTTTAC_MIR_30A_5P_MIR_30C_MIR_30D_MIR_30B_MIR_30E_5P	0.397436	0.999797	0.000217928	0.00980726	0.0012913	0.0165953	0.214857	0.984292	7.04952e-05	0.0106543	0.00276826	0.0301385
GMPS	guanine monphosphate synthetase	GO_BP__glutamine_metabolism : GO_BP__biosynthesis : GO_BP__purine_nucleotide_biosynthesis : GO_MF__catalytic_activity : GO_MF__ligase_activity : KEGG__Purine_metabolism : KEGG__Glutamate_metabolism : MSIGDB_C1__chr3q24 : MSIGDB_C2__UVC_XPCS_8HR_DN : MSIGDB_C2__HSC_LATEPROGENITORS_ADULT : MSIGDB_C2__HSC_LATEPROGENITORS_SHARED : MSIGDB_C2__BRCA_PROGNOSIS_NEG : MSIGDB_C2__PENG_GLUTAMINE_DN : MSIGDB_…	0.279418	0.999797	8.5495e-06	0.0019931	2.26893e-09	1.72915e-05	0.1975	0.984292	7.26353e-05	0.0106543	2.34189e-07	0.00178476
CDC16	cell division cycle 16 homolog (S. cerevisiae)	GO_BP__cell_cycle : GO_BP__regulation_of_mitosis : GO_BP__mitosis : GO_BP__cell_division : GO_BP__cell_proliferation : GO_BP__ubiquitin_cycle : GO_CC__centrosome : GO_CC__spindle : GO_MF__binding : MSIGDB_C1__chr13q34 : MSIGDB_C2__SHEPARD_CELL_PROLIFERATION : MSIGDB_C2__AGEING_LYMPH_DN : MSIGDB_C2__CELL_PROLIFERATION : MSIGDB_C2__AGED_RHESUS_DN : MSIGDB_C2__PROLIFERATION_GENES : MSIGDB_C2__HEARTF…	0.73354	0.999797	8.56426e-05	0.00625118	0.000617337	0.0105487	0.434699	0.984292	7.26972e-05	0.0106543	0.000158585	0.00769796
ID3	inhibitor of DNA binding 3, dominant negative helix-loop-helix protein	GO_BP__negative_regulation_of_transcription : GO_BP__regulation_of_transcription : GO_MF__transcription_corepressor_activity : GO_MF__transcriptional_repressor_activity : GO_MF__transcription_regulator_activity : MSIGDB_C1__chr1p36 : MSIGDB_C2__CHIARETTI_T_ALL : MSIGDB_C2__STRESS_ARSENIC_SPECIFIC_DN : MSIGDB_C2__BRCA1_MES_UP : MSIGDB_C2__ZHAN_MMPC_EARLYVS : MSIGDB_C2__XU_CBP_DN : MSIGDB_C2__PEART…	0.221481	0.999797	0.000305719	0.0115915	0.000239005	0.00628089	0.179842	0.984292	7.6097e-05	0.010668	0.000391389	0.0112134
FLJ20485			0.417597	0.999797	0.000388156	0.0129538	0.00206129	0.0225705	0.177319	0.984292	7.65611e-05	0.010668	0.00098046	0.0174404
AARS	alanyl-tRNA synthetase	GO_BP__protein_biosynthesis : GO_BP__tRNA_processing : GO_CC__soluble_fraction : GO_MF__tRNA_binding : GO_MF__aminoacyl_tRNA_ligase_activity : GO_MF__ligase_activity : KEGG__Alanine_and_aspartate_metabolism : KEGG__Aminoacyl_tRNA_biosynthesis : MSIGDB_C1__chr16q22 : MSIGDB_C2__PENG_GLUTAMINE_UP : MSIGDB_C2__AMINOACYL_TRNA_BIOSYNTHESIS : MSIGDB_C2__PENG_LEUCINE_UP : MSIGDB_C2__CMV_ALL_DN : MSIGDB_…	0.527254	0.999797	0.000132007	0.00779868	2.73997e-05	0.00191572	0.47393	0.984292	7.69897e-05	0.010668	0.000144648	0.00735839
TBC1D16	TBC1 domain family, member 16	GO_MF__GTPase_activator_activity : MSIGDB_C1__chr17q25 : MSIGDB_C2__ZHAN_MM_MOLECULAR_CLASSI_UP : MSIGDB_C2__HSC_HSCANDPROGENITORS_SHARED : MSIGDB_C2__ZHAN_MM_CD138_CD1_VS_REST : MSIGDB_C2__HSC_HSCANDPROGENITORS_FETAL : MSIGDB_C2__HSC_HSCANDPROGENITORS_ADULT : MSIGDB_C2__RUTELLA_HEMATOGFSNDCS_DIFF : MSIGDB_C3__GTTRYCATRR_UNKNOWN : MSIGDB_C3__V$HMEF2_Q6 : MSIGDB_C3__V$AMEF2_Q6 : MSIGDB_C3__V$MIF1_…	0.798715	0.999797	3.48289e-05	0.00368654	0.000268349	0.00674271	0.649689	0.984292	8.03622e-05	0.0109364	0.000330442	0.010542
SLC7A5	solute carrier family 7 (cationic amino acid transporter, y+ system), member 5	GO_BP__amino_acid_transport : GO_BP__amino_acid_metabolism : GO_CC__plasma_membrane : GO_MF__amino_acid_transporter_activity : GO_MF__amino_acid_polyamine_transporter_activity : MSIGDB_C1__chr16q24 : MSIGDB_C2__GREENBAUM_E2A_UP : MSIGDB_C2__PENG_RAPAMYCIN_DN : MSIGDB_C2__LINDSTEDT_DEND_8H_VS_48H_UP : MSIGDB_C2__PENG_GLUTAMINE_UP : MSIGDB_C2__BASSO_REGULATORY_HUBS : MSIGDB_C2__CMV_HCMV_TIMECOURSE_…	0.583171	0.999797	1.55502e-06	0.000697104	2.45223e-05	0.00181441	0.460553	0.984292	8.2088e-05	0.0109753	0.000136414	0.00721048
ANXA3	annexin A3	GENMAPP__Prostaglandin_synthesis_regulation : GO_MF__calcium_dependent_phospholipid_binding : MSIGDB_C1__chr4q21 : MSIGDB_C2__LINDSTEDT_DEND_8H_VS_48H_DN : MSIGDB_C2__IGLESIAS_E2FMINUS_UP : MSIGDB_C2__HSC_LATEPROGENITORS_ADULT : MSIGDB_C2__HCC_SURVIVAL_GOOD_VS_POOR_DN : MSIGDB_C2__IRITANI_ADPROX_VASC : MSIGDB_C2__BRCA1_MES_UP : MSIGDB_C2__ROS_MOUSE_AORTA_DN : MSIGDB_C2__HSC_LATEPROGENITORS_SHARED…	0.925218	0.999797	0.000110209	0.00699918	3.32563e-06	0.000666299	0.867971	0.99333	8.46952e-05	0.0110493	4.81659e-05	0.0048299
HSD11B2	hydroxysteroid (11-beta) dehydrogenase 2	GENMAPP__Prostaglandin_synthesis_regulation : GO_BP__cell_cell_signaling : GO_BP__metabolism : GO_CC__microsome : GO_CC__endoplasmic_reticulum : GO_MF__oxidoreductase_activity : KEGG__C21_Steroid_hormone_metabolism : KEGG__Androgen_and_estrogen_metabolism : MSIGDB_C1__chr16q22 : MSIGDB_C2__VEGF_MMMEC_ALL_UP : MSIGDB_C2__VEGF_MMMEC_3HRS_UP : MSIGDB_C2__ADIP_HUMAN_UP : MSIGDB_C2__PROSTAGLANDIN_SYNT…	0.413163	0.999797	2.29995e-07	0.000250398	7.28658e-08	7.933e-05	0.215663	0.984292	8.66942e-05	0.0110493	4.71638e-05	0.00482442
CSE1L	CSE1 chromosome segregation 1-like (yeast)	GO_BP__protein_import_into_nucleus__docking : GO_BP__protein_transport : GO_BP__cell_proliferation : GO_BP__apoptosis : GO_CC__nuclear_pore : GO_MF__protein_transporter_activity : GO_MF__binding : MSIGDB_C1__chr20q13 : MSIGDB_C2__PENG_RAPAMYCIN_DN : MSIGDB_C2__OLDAGE_DN : MSIGDB_C2__BASSO_REGULATORY_HUBS : MSIGDB_C2__BRCA1_OVEREXP_PROSTATE_DN : MSIGDB_C2__PENG_GLUTAMINE_DN : MSIGDB_C2__PENG_LEUCI…	0.597802	0.999797	5.67724e-05	0.00503096	6.36183e-07	0.000303022	0.181063	0.984292	8.69908e-05	0.0110493	3.92266e-06	0.00295324
TTRAP	TRAF and TNF receptor associated protein	GO_BP__cell_surface_receptor_linked_signal_transduction : GO_MF__transcription_corepressor_activity : MSIGDB_C1__chr6p22 : MSIGDB_C2__MOREAUX_TACI_HI_IN_PPC_UP : MSIGDB_C2__CELL_SURFACE_RECEPTOR_LINKED_SIGNAL_TRANSDUCTION : MSIGDB_C2__P53_SIGNALING : MSIGDB_C2__MOREAUX_TACI_HI_VS_LOW_DN : MSIGDB_C3__V$NRF1_Q6 : MSIGDB_C3__TGCGCANK_UNKNOWN	0.403562	0.999797	0.00272427	0.0333789	0.00703377	0.0476228	0.0299995	0.984292	9.03722e-05	0.0112906	0.000600779	0.0144899
CEBPB	CCAAT/enhancer binding protein (C/EBP), beta	GENMAPP__Ovarian_Infertility_Genes : GENMAPP__Circadian_Exercise : GO_BP__acute_phase_response : GO_BP__immune_response : GO_BP__inflammatory_response : GO_BP__transcription_from_RNA_polymerase_II_promoter : GO_MF__protein_dimerization_activity : GO_MF__sequence_specific_DNA_binding : MSIGDB_C1__chr20q13 : MSIGDB_C2__POD1_KO_DN : MSIGDB_C2__PREADIP_VS_FIBRO_UP : MSIGDB_C2__CHIARETTI_T_ALL : MSIGD…	0.148439	0.999797	0.0002035	0.00941343	0.00384608	0.0323521	0.00163942	0.984292	9.63443e-05	0.0112993	0.00153536	0.0219226
PORIMIN			0.274124	0.999797	0.000243954	0.0105038	2.01052e-06	0.000536591	0.0282845	0.984292	9.79153e-05	0.0112993	4.42325e-06	0.00295324
SGK	serum/glucocorticoid regulated kinase	GO_BP__sodium_ion_transport : GO_BP__response_to_stress : GO_BP__protein_amino_acid_phosphorylation : GO_BP__apoptosis : GO_MF__protein_serine_threonine_kinase_activity : GO_MF__protein_kinase_activity : MSIGDB_C1__chr6q23 : MSIGDB_C2__WERNER_FIBRO_DN : MSIGDB_C2__POD1_KO_DN : MSIGDB_C2__LEE_ACOX1_UP : MSIGDB_C2__CORDERO_KRAS_KD_VS_CONTROL_UP : MSIGDB_C2__CMV_HCMV_TIMECOURSE_16HRS_DN : MSIGDB_C2_…	0.490567	0.999797	0.00581612	0.0519538	0.00110214	0.0149098	0.0960354	0.984292	9.80972e-05	0.0112993	0.000374694	0.0110253
TM4SF1	transmembrane 4 L six family member 1	MSIGDB_C1__chr3q21 : MSIGDB_C2__WERNER_FIBRO_DN : MSIGDB_C2__POD1_KO_DN : MSIGDB_C2__BECKER_CANCER_ASSOCIATED_SUBSET_2 : MSIGDB_C2__SANA_TNFA_ENDOTHELIAL_DN : MSIGDB_C2__WERNERONLY_FIBRO_DN : MSIGDB_C2__HSC_HSC_ADULT : MSIGDB_C2__TAKEDA_NUP8_HOXA9_10D_UP : MSIGDB_C2__NING_COPD_UP : MSIGDB_C2__SHEPARD_CELL_PROLIFERATION : MSIGDB_C2__HDACI_COLON_BUT_DN : MSIGDB_C2__KENNY_WNT_UP : MSIGDB_C2__HDACI_C…	0.447321	0.999797	0.000219318	0.00980726	0.000205914	0.00576936	0.424131	0.984292	9.82305e-05	0.0112993	0.000644208	0.0150197
BMX	BMX non-receptor tyrosine kinase	GO_BP__intracellular_signaling_cascade : GO_BP__protein_amino_acid_phosphorylation : GO_BP__mesoderm_development : GO_MF__signal_transducer_activity : GO_MF__protein_serine_threonine_kinase_activity : GO_MF__protein_kinase_activity : GO_MF__protein_tyrosine_kinase_activity : MSIGDB_C1__chrxp22 : MSIGDB_C2__SANA_TNFA_ENDOTHELIAL_DN : MSIGDB_C2__PASSERINI_SIGNAL : MSIGDB_C2__HSC_MATURE_ADULT : MSIG…	0.65435	0.999797	0.000157912	0.008556	0.000607074	0.0104201	0.259876	0.984292	9.92293e-05	0.0112993	0.000943102	0.0171947
DDX27	DEAD (Asp-Glu-Ala-Asp) box polypeptide 27	GO_MF__ATP_dependent_helicase_activity : GO_MF__helicase_activity : MSIGDB_C1__chr20q13 : MSIGDB_C2__HSC_HSC_ADULT : MSIGDB_C2__HSC_HSC_SHARED : MSIGDB_C2__HSC_HSC_FETAL : MSIGDB_C2__VHL_NORMAL_UP	0.803843	0.999797	0.000120568	0.00752162	0.00583272	0.0424452	0.722604	0.986769	9.93381e-05	0.0112993	0.00566546	0.043263
SS18L2	synovial sarcoma translocation gene on chromosome 18-like 2	MSIGDB_C1__chr3p21 : MSIGDB_C4__GNF2_HDAC1	0.971827	0.999797	1.43222e-06	0.000682185	6.98443e-07	0.000313108	0.965629	0.99567	0.000103475	0.0115595	2.50313e-05	0.00414704
AQP8	aquaporin 8	GO_CC__outer_membrane : GO_CC__plasma_membrane : GO_MF__porin_activity : GO_MF__transporter_activity : MSIGDB_C1__chr16p12 : MSIGDB_C2__ELONGINA_KO_UP : MSIGDB_C2__LEE_MYC_DN : MSIGDB_C2__CPR_NULL_LIVER_UP : MSIGDB_C2__CPR_LOW_LIVER_UP : MSIGDB_C2__BCNU_GLIOMA_MGMT_48HRS_DN : MSIGDB_C2__LEE_MYC_TGFA_DN : MSIGDB_C2__HYPOPHYSECTOMY_RAT_DN : MSIGDB_C2__UEDA_MOUSE_LIVER : MSIGDB_C2__LEE_E2F1_DN : MSI…	0.98847	0.999797	3.05536e-05	0.0035327	1.44226e-05	0.00152018	0.981121	0.997215	0.000108305	0.0115595	4.24533e-05	0.00463435
TIA1	TIA1 cytotoxic granule-associated RNA binding protein	GO_BP__induction_of_apoptosis : GO_BP__apoptosis : GO_MF__RNA_binding : MSIGDB_C1__chr2p13 : MSIGDB_C2__TPA_SENS_EARLY_DN : MSIGDB_C2__TAKEDA_NUP8_HOXA9_16D_DN : MSIGDB_C2__HADDAD_HPCLYMPHO_ENRICHED : MSIGDB_C2__HDACI_COLON_SUL48HRS_DN : MSIGDB_C2__PRMT5_KD_UP : MSIGDB_C2__HDACI_COLON_SUL24HRS_DN : MSIGDB_C2__YAGI_AML_PROG_ASSOC : MSIGDB_C2__HDACI_COLON_SUL16HRS_DN : MSIGDB_C2__HADDAD_HSC_CD10_UP…	0.516489	0.999797	0.0483804	0.17044	0.0338879	0.124643	0.134308	0.984292	0.000108525	0.0115595	5.84388e-05	0.00535696
TCFL5	transcription factor-like 5 (basic helix-loop-helix)	GO_BP__spermatogenesis : GO_BP__regulation_of_transcription : GO_BP__regulation_of_cell_proliferation : GO_BP__cell_differentiation : GO_BP__transcription_from_RNA_polymerase_II_promoter : GO_BP__regulation_of_cell_differentiation : GO_MF__transcription_regulator_activity : MSIGDB_C2__BASSO_GERMINAL_CENTER_CD40_UP : MSIGDB_C2__SHEPARD_CELL_PROLIFERATION : MSIGDB_C2__GAY_YY1_UP : MSIGDB_C2__CELL_P…	0.705825	0.999797	0.00842574	0.0626367	0.00233631	0.024636	0.393931	0.984292	0.000108739	0.0115595	0.000345341	0.0106216
KLF4	Kruppel-like factor 4 (gut)	GO_BP__negative_regulation_of_cell_proliferation : GO_BP__negative_regulation_of_transcription__DNA_dependent : GO_MF__transcriptional_repressor_activity : GO_MF__transcriptional_activator_activity : MSIGDB_C1__chr9q31 : MSIGDB_C2__POD1_KO_DN : MSIGDB_C2__PASSERINI_TRANSCRIPTION : MSIGDB_C2__SHEPARD_NEG_REG_OF_CELL_PROLIFERATION : MSIGDB_C2__MENSE_HYPOXIA_UP : MSIGDB_C2__DNMT1_KO_UP : MSIGDB_C2__…	0.16748	0.999797	2.76127e-05	0.00350728	0.000752714	0.0120009	0.0905539	0.984292	0.00010921	0.0115595	0.00115941	0.018961
PDE8A	Phosphodiesterase 8A : phosphodiesterase 8A	GENMAPP__G_Protein_Signaling : GO_BP__two_component_signal_transduction_system__phosphorelay_ : GO_MF__signal_transducer_activity : GO_MF__magnesium_ion_binding : GO_MF__3'_5'_cyclic_nucleotide_phosphodiesterase_activity : GO_MF__catalytic_activity : GO_MF__manganese_ion_binding : KEGG__Purine_metabolism : MSIGDB_C1__chr15q25 : MSIGDB_C2__UVC_XPCS_8HR_DN : MSIGDB_C2__REOVIRUS_HEK293_DN : MSIGDB_C…	0.715437	0.999797	0.002018	0.027702	0.00204456	0.0224519	0.555977	0.984292	0.000116552	0.0119965	0.00221255	0.0268457
CMAH	cytidine monophosphate-N-acetylneuraminic acid hydroxylase (CMP-N-acetylneuraminate monooxygenase)	MSIGDB_C1__chr6p22 : MSIGDB_C2__LEE_CIP_DN : MSIGDB_C2__HOFFMANN_BIVSBII_IMVM : MSIGDB_C2__LEE_MYC_TGFA_DN : MSIGDB_C2__DIAB_NEPH_DN : MSIGDB_C2__TAKEDA_NUP8_HOXA9_6H_UP : MSIGDB_C2__ROSS_PML_RAR : MSIGDB_C2__YU_CMYC_DN	0.129516	0.999797	0.000226902	0.0100429	0.00784663	0.050336	0.0568797	0.984292	0.00011705	0.0119965	0.000318943	0.0104445
ABCA8	ATP-binding cassette, sub-family A (ABC1), member 8	GO_MF__ATPase_activity : GO_MF__ATPase_activity__coupled_to_transmembrane_movement_of_substances : GO_MF__nucleoside_triphosphatase_activity : MSIGDB_C1__chr17q24 : MSIGDB_C2__NING_COPD_UP : MSIGDB_C2__ASTON_DEPRESSION_DN : MSIGDB_C2__BOQUEST_CD31PLUS_VS_CD31MINUS_DN : MSIGDB_C3__TATTATA_MIR_374 : MSIGDB_C3__V$MEF2_01	0.819234	0.999797	9.76646e-05	0.00665371	5.46662e-05	0.00277741	0.828323	0.991606	0.00011806	0.0119965	7.64968e-05	0.00580407
FLJ21736	esterase 31	GO_CC__endoplasmic_reticulum : GO_MF__serine_esterase_activity : GO_MF__catalytic_activity : MSIGDB_C1__chr16q22 : MSIGDB_C2__GH_EXOGENOUS_ANY_DN : MSIGDB_C2__GH_EXOGENOUS_LATE_DN : MSIGDB_C2__ICHIBA_GVHD	0.704638	0.999797	9.89526e-07	0.000628431	1.56646e-05	0.00152503	0.586538	0.984292	0.000121166	0.0120128	4.24869e-05	0.00463435
MCM4	MCM4 minichromosome maintenance deficient 4 (S. cerevisiae)	GENMAPP__G1_to_S_cell_cycle_Reactome : GENMAPP__Cell_cycle_KEGG : GENMAPP__DNA_replication_Reactome : GO_BP__DNA_replication : GO_BP__DNA_replication_initiation : GO_MF__DNA_dependent_ATPase_activity : KEGG__Cell_cycle_KEGG : MSIGDB_C1__chr8q12 : MSIGDB_C2__MANALO_HYPOXIA_DN : MSIGDB_C2__BRCA_BRCA1_POS : MSIGDB_C2__TAKEDA_NUP8_HOXA9_10D_UP : MSIGDB_C2__VERNELL_PRB_CLSTR1 : MSIGDB_C2__IDX_TSA_UP_C…	0.977987	0.999797	0.00136558	0.0229231	0.0147897	0.0748921	0.971339	0.996383	0.000125361	0.0120128	0.00792125	0.0520412
EIF1AX	eukaryotic translation initiation factor 1A, X-linked	GENMAPP__Translation_Factors : GO_BP__protein_biosynthesis : GO_BP__translational_initiation : GO_CC__eukaryotic_translation_initiation_factor_4F_complex : GO_MF__translation_factor_activity__nucleic_acid_binding : GO_MF__RNA_binding : GO_MF__translation_initiation_factor_activity : MSIGDB_C1__chrxp22 : MSIGDB_C2__FLECHNER_KIDNEY_TRANSPLANT_WELL_UP : MSIGDB_C2__DISTECHE_XINACTIVATED_GENES : MSIGD…	0.297126	0.999797	0.00199352	0.0275229	3.81505e-05	0.00227144	0.203346	0.984292	0.000126793	0.0120128	0.000104655	0.00623108
SQRDL	sulfide quinone reductase-like (yeast)	GO_CC__mitochondrion : GO_MF__oxidoreductase_activity : MSIGDB_C1__chr15q15 : MSIGDB_C2__CHANG_SERUM_RESPONSE_DN : MSIGDB_C2__HDACI_COLON_BUT_DN : MSIGDB_C2__KENNY_WNT_UP : MSIGDB_C2__SERUM_FIBROBLAST_CORE_DN : MSIGDB_C2__HDACI_COLON_BUT16HRS_DN : MSIGDB_C2__ABBUD_LIF_UP : MSIGDB_C2__BYSTRYKH_HSC_CIS_GLOCUS : MSIGDB_C2__HSC_MATURE_ADULT : MSIGDB_C2__HYPOXIA_RCC_NOVHL_UP : MSIGDB_C2__SARCOMAS_SYNO…	0.62207	0.999797	0.00192446	0.0270882	0.00259719	0.0260269	0.604287	0.984292	0.000127872	0.0120128	0.00193527	0.0252858
HRMT1L3		MSIGDB_C3__V$SRF_Q5_01 : MSIGDB_C3__V$IRF1_Q6 : MSIGDB_C3__CTAWWWATA_V$RSRFC4_Q2 : MSIGDB_C3__V$TAXCREB_01 : MSIGDB_C3__V$E2F_Q3_01 : MSIGDB_C3__V$E2F1_Q4_01 : MSIGDB_C3__V$MMEF2_Q6 : MSIGDB_C3__V$RSRFC4_01 : MSIGDB_C3__AAGCACA_MIR_218 : MSIGDB_C3__WGGAATGY_V$TEF1_Q6 : MSIGDB_C3__V$TFIIA_Q6 : MSIGDB_C3__AAAYWAACM_V$HFH4_01 : MSIGDB_C3__V$TATA_C : MSIGDB_C3__RNGTGGGC_UNKNOWN : MSIGDB_C3__V$MEF2_02…	0.804689	0.999797	3.21241e-05	0.00360027	0.00110359	0.0149098	0.733104	0.986769	0.000128279	0.0120128	9.75043e-05	0.00619233
FLJ23560		MSIGDB_C3__V$AP2ALPHA_01 : MSIGDB_C3__V$AP2GAMMA_01	0.444408	0.999797	0.0046189	0.0450713	0.0461081	0.152183	0.222374	0.984292	0.000128999	0.0120128	0.00596291	0.0445906
TIMM10	translocase of inner mitochondrial membrane 10 homolog (yeast)	GO_BP__protein_transport : GO_BP__protein_targeting_to_mitochondrion : GO_BP__protein_targeting : GO_BP__sensory_perception_of_sound : GO_CC__mitochondrial_inner_membrane_presequence_translocase_complex : GO_CC__mitochondrion : MSIGDB_C1__chr11q12 : MSIGDB_C2__HUMAN_MITODB_6_2002 : MSIGDB_C2__MITOCHONDRIA : MSIGDB_C3__V$MYCMAX_01 : MSIGDB_C3__V$TEL2_Q6 : MSIGDB_C3__V$MYC_Q2 : MSIGDB_C3__V$HIF1_Q5…	0.438265	0.999797	0.000450973	0.0141435	0.000309491	0.00714736	0.290748	0.984292	0.000130092	0.0120128	5.3215e-05	0.00506939
SNRPF	small nuclear ribonucleoprotein polypeptide F	GENMAPP__mRNA_processing_binding_Reactome : GENMAPP__mRNA_processing_Reactome : GENMAPP__Glycolysis_and_Gluconeogenesis : GO_BP__nuclear_mRNA_splicing__via_spliceosome : GO_BP__glycolysis : GO_BP__mRNA_processing : GO_CC__ribonucleoprotein_complex : GO_CC__small_nucleolar_ribonucleoprotein_complex : GO_MF__RNA_binding : GO_MF__magnesium_ion_binding : GO_MF__lyase_activity : MSIGDB_C1__chr12q23 : …	0.764131	0.999797	2.1605e-06	0.000866588	5.5986e-07	0.000284446	0.709502	0.986769	0.000130831	0.0120128	5.42932e-06	0.00295324
UGT1A6	UDP glucuronosyltransferase 1 family, polypeptide A6	GENMAPP__Irinotecan_pathway_PharmGKB : GO_BP__xenobiotic_metabolism : GO_BP__metabolism : GO_BP__digestion : GO_CC__microsome : GO_CC__endoplasmic_reticulum : GO_MF__transferase_activity__transferring_hexosyl_groups : GO_MF__transferase_activity__transferring_glycosyl_groups : KEGG__Pentose_and_glucuronate_interconversions : KEGG__Starch_and_sucrose_metabolism : KEGG__Porphyrin_and_chlorophyll_me…	0.980122	0.999797	0.00016533	0.00857127	0.00016727	0.00505858	0.956749	0.99567	0.000132448	0.0120165	0.000581298	0.0144237
IPO7	Importin 7 : importin 7	GO_BP__protein_import_into_nucleus__docking : GO_BP__protein_transport : GO_CC__soluble_fraction : GO_CC__nuclear_pore : GO_MF__small_GTPase_regulator_activity : GO_MF__transporter_activity : GO_MF__protein_transporter_activity : GO_MF__binding : MSIGDB_C1__chr11p15 : MSIGDB_C2__PASSERINI_SIGNAL : MSIGDB_C2__BRCA1KO_MEF_DN : MSIGDB_C2__ET743_SARCOMA_72HRS_DN : MSIGDB_C2__ZHAN_MM_CD138_HP_VS_REST …	0.63643	0.999797	1.06952e-05	0.00220291	8.66393e-06	0.00113841	0.5369	0.984292	0.000135827	0.0121781	0.000184114	0.00839603
ITM2C	integral membrane protein 2C : integral membrane protein 2C	MSIGDB_C1__chr2q37 : MSIGDB_C2__VERHAAK_AML_NPM1_MUT_VS_WT_DN : MSIGDB_C2__TSADAC_PANC50_UP : MSIGDB_C2__AGEING_KIDNEY_SPECIFIC_UP : MSIGDB_C2__ZHAN_MM_CD1_VS_CD2_DN : MSIGDB_C2__AGEING_KIDNEY_UP : MSIGDB_C2__HOFFMANN_BIVSBII_BI : MSIGDB_C2__ALCALAY_AML_NPMC_DN : MSIGDB_C3__AAGCACA_MIR_218 : MSIGDB_C3__V$CETS1P54_01 : MSIGDB_C3__GTGCCTT_MIR_506 : MSIGDB_C3__V$NRF2_01 : MSIGDB_C3__TGCTTTG_MIR_330 …	0.850565	0.999797	0.00019911	0.00941343	0.000442797	0.00867494	0.713339	0.986769	0.000138511	0.0122744	0.00103403	0.0178693
NAT1	N-acetyltransferase 1 (arylamine N-acetyltransferase)	GO_BP__metabolism : GO_MF__acyltransferase_activity : MSIGDB_C1__chr8p23 : MSIGDB_C2__CMV_HCMV_TIMECOURSE_20HRS_UP : MSIGDB_C2__BRCA_ER_POS : MSIGDB_C2__RUTELLA_HEPATGFSNDCS_UP : MSIGDB_C2__UVC_XPCS_8HR_UP : MSIGDB_C2__CMV_HCMV_TIMECOURSE_ALL_UP : MSIGDB_C2__UVC_XPCS_ALL_UP : MSIGDB_C2__AGUIRRE_PANCREAS_CHR8 : MSIGDB_C2__GH_AUTOCRINE_DN : MSIGDB_C2__RUTELLA_HEMATOGFSNDCS_DIFF	0.852037	0.999797	8.6304e-06	0.0019931	1.91182e-05	0.0016011	0.757405	0.989166	0.000143359	0.0124907	5.077e-05	0.00496048
MRPL17	mitochondrial ribosomal protein L17	GO_BP__protein_biosynthesis : GO_CC__ribonucleoprotein_complex : GO_CC__ribosome : GO_MF__structural_constituent_of_ribosome : MSIGDB_C1__chr11p15 : MSIGDB_C2__HUMAN_MITODB_6_2002 : MSIGDB_C2__STEMCELL_COMMON_UP : MSIGDB_C2__MITOCHONDRIA : MSIGDB_C3__V$POU1F1_Q6 : MSIGDB_C3__CTTTGCA_MIR_527 : MSIGDB_C3__V$PU1_Q6	0.351143	0.999797	6.0626e-05	0.0051561	1.61868e-05	0.00153934	0.262593	0.984292	0.000144231	0.0124907	8.25056e-07	0.00209592
HADHA	hydroxyacyl-Coenzyme A dehydrogenase/3-ketoacyl-Coenzyme A thiolase/enoyl-Coenzyme A hydratase (trifunctional protein), alpha subunit	GENMAPP__Mitochondrial_fatty_acid_betaoxidation : GENMAPP__Fatty_Acid_Degradation : GO_BP__fatty_acid_metabolism : GO_BP__lipid_metabolism : GO_BP__metabolism : GO_CC__mitochondrion : GO_MF__catalytic_activity : GO_MF__oxidoreductase_activity : GO_MF__lyase_activity : KEGG__Tryptophan_metabolism : KEGG__Propanoate_metabolism : KEGG__Lysine_degradation : KEGG__beta_Alanine_metabolism : KEGG__Valin…	0.93687	0.999797	0.00154513	0.0246525	0.0980582	0.249161	0.913917	0.995073	0.000146042	0.0125055	0.0637866	0.178851
RNF138	ring finger protein 138	GO_BP__ubiquitin_cycle : MSIGDB_C1__chr18q12 : MSIGDB_C2__HDACI_COLON_CLUSTER10 : MSIGDB_C2__AGEING_KIDNEY_UP : MSIGDB_C2__LEE_TCELLS1_UP : MSIGDB_C2__SERUM_FIBROBLAST_CORE_UP : MSIGDB_C2__HSC_HSCANDPROGENITORS_SHARED : MSIGDB_C2__CHANG_SERUM_RESPONSE_UP : MSIGDB_C2__GOLDRATH_MEMORY : MSIGDB_C2__STEMCELL_COMMON_UP : MSIGDB_C2__HSC_HSCANDPROGENITORS_FETAL : MSIGDB_C2__HSC_HSCANDPROGENITORS_ADULT :…	0.520178	0.999797	0.000487537	0.0148621	0.00394463	0.0329267	0.5326	0.984292	0.000148877	0.0125827	0.0184251	0.0835307
LOC254531		MSIGDB_C3__V$TEL2_Q6 : MSIGDB_C3__CTGCAGY_UNKNOWN : MSIGDB_C3__V$ETS_Q4 : MSIGDB_C3__V$USF_C : MSIGDB_C3__V$NMYC_01	0.452977	0.999797	0.00193842	0.0271557	0.000104625	0.00396383	0.284964	0.984292	0.000150246	0.0125827	2.58387e-05	0.00418972
POLB	polymerase (DNA directed), beta	GENMAPP__Nucleotide_Metabolism : GO_BP__DNA_replication : GO_BP__response_to_DNA_damage_stimulus : GO_BP__DNA_dependent_DNA_replication : GO_BP__DNA_repair : GO_CC__microtubule : GO_MF__microtubule_binding : GO_MF__nucleotidyltransferase_activity : GO_MF__DNA_directed_DNA_polymerase_activity : GO_MF__sequence_specific_DNA_binding : GO_MF__sodium_ion_binding : GO_MF__magnesium_ion_binding : GO_MF_…	0.12978	0.999797	0.00122931	0.0216364	0.000421552	0.00845433	0.0490308	0.984292	0.00015437	0.0127876	4.61885e-05	0.00482195
RPN2	ribophorin II	GENMAPP__Proteasome_Degradation : GO_BP__protein_modification : GO_CC__endoplasmic_reticulum_membrane : GO_CC__endoplasmic_reticulum : KEGG__N_Glycan_biosynthesis : KEGG__Glycan_structures___biosynthesis_1 : MSIGDB_C1__chr20q12 : MSIGDB_C2__ALZHEIMERS_INCIPIENT_DN : MSIGDB_C2__AGEING_KIDNEY_SPECIFIC_UP : MSIGDB_C2__TARTE_PC : MSIGDB_C2__PROTEASOMEPATHWAY : MSIGDB_C2__N_GLYCAN_BIOSYNTHESIS : MSIGD…	0.866301	0.999797	1.76624e-05	0.00287169	0.000551794	0.00989723	0.785231	0.989166	0.000157558	0.0129092	0.000714739	0.0152578
CNNM4	cyclin M4	MSIGDB_C1__chr2q11 : MSIGDB_C2__BRCA_ER_POS : MSIGDB_C2__HYPOXIA_NORMAL_UP : MSIGDB_C2__MITOCHONDRIA : MSIGDB_C3__V$EGR_Q6 : MSIGDB_C3__GTCTTCC_MIR_7 : MSIGDB_C3__V$SP1_Q6_01 : MSIGDB_C3__V$OCT1_Q5_01 : MSIGDB_C3__V$OCT_C : MSIGDB_C3__V$SP1_Q6 : MSIGDB_C3__V$AML_Q6 : MSIGDB_C3__V$AP2_Q6 : MSIGDB_C3__V$OCT1_05 : MSIGDB_C3__CCCACAT_MIR_299_3P : MSIGDB_C3__GTGCAAT_MIR_25_MIR_32_MIR_92_MIR_363_MIR_36…	0.572689	0.999797	0.0010832	0.0202653	0.00050521	0.00935649	0.169609	0.984292	0.000159226	0.0129092	0.000102506	0.00623108
PAPSS2	3'-phosphoadenosine 5'-phosphosulfate synthase 2	GO_BP__nucleobase__nucleoside__nucleotide_and_nucleic_acid_metabolism : GO_BP__skeletal_development : GO_MF__nucleotidyltransferase_activity : GO_MF__transferase_activity__transferring_phosphorus_containing_groups : GO_MF__catalytic_activity : KEGG__Purine_metabolism : KEGG__Selenoamino_acid_metabolism : MSIGDB_C1__chr10q24 : MSIGDB_C2__POD1_KO_UP : MSIGDB_C2__STEMCELL_COMMON_DN : MSIGDB_C2__SANS…	0.984672	0.999797	0.00149597	0.0243734	0.000661336	0.0109566	0.954887	0.99567	0.00016113	0.012917	3.98164e-05	0.00463435
ATPBD1C	ATP binding domain 1 family, member C	MSIGDB_C1__chr12q24	0.898654	0.999797	2.98267e-06	0.00108243	3.15467e-05	0.00200885	0.818802	0.989862	0.00016533	0.012917	0.000190945	0.00854352
IFITM1	interferon induced transmembrane protein 1 (9-27)	GO_BP__negative_regulation_of_cell_proliferation : GO_BP__regulation_of_progression_through_cell_cycle : GO_BP__cell_surface_receptor_linked_signal_transduction : GO_BP__immune_response : GO_CC__plasma_membrane : GO_MF__receptor_signaling_protein_activity : MSIGDB_C1__chr11p15 : MSIGDB_C2__VERHAAK_AML_NPM1_MUT_VS_WT_DN : MSIGDB_C2__BRCA_BRCA1_POS : MSIGDB_C2__IFN_ANY_UP : MSIGDB_C2__TAKEDA_NUP8_H…	0.887926	0.999797	8.45601e-06	0.0019931	5.15568e-05	0.00265483	0.845064	0.992874	0.000165574	0.012917	8.96421e-05	0.00613247
DKC1	dyskeratosis congenita 1, dyskerin	GO_BP__regulation_of_progression_through_cell_cycle : GO_BP__RNA_processing : GO_BP__rRNA_processing : GO_BP__ribosome_biogenesis : GO_BP__cell_proliferation : GO_BP__telomerase_dependent_telomere_maintenance : GO_CC__ribonucleoprotein_complex : GO_CC__nucleoplasm : GO_CC__nucleolus : GO_MF__isomerase_activity : GO_MF__RNA_binding : MSIGDB_C1__chrxq28 : MSIGDB_C2__MOREAUX_TACI_HI_IN_PPC_UP : MSIG…	0.731643	0.999797	6.47655e-06	0.00170199	0.000183107	0.00530274	0.643418	0.984292	0.000166103	0.012917	0.00315202	0.0322197
FLJ20699	Hypothetical protein FLJ20699 : hypothetical protein FLJ20699	GO_MF__binding : MSIGDB_C1__chr22q13 : MSIGDB_C2__HPV31_UP : MSIGDB_C3__AGGGCCA_MIR_328 : MSIGDB_C4__GNF2_PTPN4 : MSIGDB_C4__GNF2_IL2RB	0.524604	0.999797	0.00193037	0.0270927	0.0175583	0.0837371	0.444119	0.984292	0.000176104	0.0131438	0.00569148	0.0433647
STAU		MSIGDB_C2__PENG_RAPAMYCIN_DN : MSIGDB_C3__ACTWSNACTNY_UNKNOWN : MSIGDB_C3__CTAWWWATA_V$RSRFC4_Q2 : MSIGDB_C3__ACTAYRNNNCCCR_UNKNOWN : MSIGDB_C3__V$CACBINDINGPROTEIN_Q6 : MSIGDB_C3__V$LMO2COM_02 : MSIGDB_C3__RACCACAR_V$AML_Q6 : MSIGDB_C3__AACWWCAANK_UNKNOWN : MSIGDB_C3__V$ER_Q6_02 : MSIGDB_C3__RRAGTTGT_UNKNOWN : MSIGDB_C3__V$RORA1_01 : MSIGDB_C3__AAGWWRNYGGC_UNKNOWN : MSIGDB_C3__V$POU6F1_01 : MSIG…	0.831652	0.999797	2.24944e-05	0.0032085	0.000265817	0.00674271	0.721672	0.986769	0.000178139	0.0131438	0.00065692	0.0151982
PLCE1	Phospholipase C, epsilon 1 : phospholipase C, epsilon 1	GO_BP__epidermal_growth_factor_receptor_signaling_pathway : GO_BP__protein_kinase_C_activation : GO_BP__phospholipid_metabolism : GO_BP__small_GTPase_mediated_signal_transduction : GO_BP__intracellular_signaling_cascade : GO_BP__regulation_of_cell_growth : GO_BP__activation_of_MAPK_activity : GO_BP__cytoskeleton_organization_and_biogenesis : GO_BP__elevation_of_cytosolic_calcium_ion_concentration…	0.626467	0.999797	0.000583442	0.0159184	0.000387361	0.00815491	0.271169	0.984292	0.000178336	0.0131438	0.000214602	0.00882449
TRIP13	thyroid hormone receptor interactor 13	GO_BP__transcription_from_RNA_polymerase_II_promoter : GO_MF__transcription_cofactor_activity : GO_MF__nucleoside_triphosphatase_activity : MSIGDB_C1__chr5p15 : MSIGDB_C2__PENG_RAPAMYCIN_DN : MSIGDB_C2__MANALO_HYPOXIA_DN : MSIGDB_C2__STRESS_ARSENIC_SPECIFIC_DN : MSIGDB_C2__BASSO_REGULATORY_HUBS : MSIGDB_C2__IDX_TSA_UP_CLUSTER3 : MSIGDB_C2__BRCA_PROGNOSIS_NEG : MSIGDB_C2__PENG_GLUTAMINE_DN : MSIGD…	0.456202	0.999797	1.22773e-05	0.00239912	3.29315e-07	0.000195969	0.351213	0.984292	0.000178932	0.0131438	0.000197035	0.00854352
TM9SF2	transmembrane 9 superfamily member 2	GO_CC__endosome : GO_MF__transporter_activity : MSIGDB_C1__chr13q32 : MSIGDB_C2__WALKER_MM_SNP_DIFF : MSIGDB_C2__TARTE_PC : MSIGDB_C2__BRCA1_OVEREXP_UP : MSIGDB_C3__V$AR_Q6 : MSIGDB_C3__GCATTTG_MIR_105 : MSIGDB_C4__MORF_XRCC5 : MSIGDB_C4__MORF_PAPSS1 : MSIGDB_C4__MORF_EI24 : MSIGDB_C4__MORF_RAD54L : MSIGDB_C4__MORF_HDAC2 : MSIGDB_C4__MORF_BMI1 : MSIGDB_C4__MORF_RAD23A : MSIGDB_C4__MORF_CDC16 : MS…	0.88452	0.999797	3.39818e-05	0.00364754	0.000524645	0.00962435	0.802034	0.989166	0.000180909	0.0131438	0.00196814	0.0255088
YARS	tyrosyl-tRNA synthetase	GO_BP__protein_biosynthesis : GO_BP__apoptosis : GO_BP__tRNA_aminoacylation_for_protein_translation : GO_BP__cell_motility : GO_CC__extracellular_space : GO_CC__soluble_fraction : GO_MF__tRNA_binding : GO_MF__RNA_binding : GO_MF__signal_transducer_activity : GO_MF__aminoacyl_tRNA_ligase_activity : GO_MF__ligase_activity : KEGG__Aminoacyl_tRNA_biosynthesis : MSIGDB_C1__chr1p35 : MSIGDB_C2__PENG_RA…	0.408015	0.999797	0.00132907	0.022609	0.000605274	0.0104144	0.361625	0.984292	0.000181092	0.0131438	0.000783314	0.0158585
CCT3	chaperonin containing TCP1, subunit 3 (gamma)	GO_BP__cellular_protein_metabolism : GO_BP__protein_folding : GO_CC__cytoskeleton : GO_MF__unfolded_protein_binding : MSIGDB_C1__chr1q23 : MSIGDB_C2__SHIPP_FL_VS_DLBCL_DN : MSIGDB_C2__HSC_HSC_ADULT : MSIGDB_C2__ALZHEIMERS_INCIPIENT_DN : MSIGDB_C2__GENOTOXINS_24HRS_DISCR : MSIGDB_C2__ELONGINA_KO_DN : MSIGDB_C2__SANA_IFNG_ENDOTHELIAL_DN : MSIGDB_C2__IDX_TSA_DN_CLUSTER3 : MSIGDB_C2__LI_FETAL_VS_WT_K…	0.8159	0.999797	0.00170738	0.0257593	0.000105584	0.00396383	0.724685	0.986769	0.00018385	0.0132181	7.52427e-06	0.00295324
CROT	carnitine O-octanoyltransferase	GO_BP__fatty_acid_metabolism : GO_BP__lipid_metabolism : GO_BP__generation_of_precursor_metabolites_and_energy : GO_CC__peroxisome : GO_MF__acyltransferase_activity : MSIGDB_C1__chr7q21 : MSIGDB_C2__BRCA_ER_POS : MSIGDB_C2__GH_GHRHR_KO_24HRS_DN : MSIGDB_C2__FATTY_ACID_METABOLISM : MSIGDB_C2__MITOCHONDRIA : MSIGDB_C3__V$NF1_Q6_01	0.403926	0.999797	0.00814778	0.0616707	0.0032595	0.0295416	0.19281	0.984292	0.000187414	0.0133484	0.00149785	0.0217017
LNK		GO_BP__intracellular_signaling_cascade : MSIGDB_C3__V$AREB6_04 : MSIGDB_C3__V$STAT4_01 : MSIGDB_C3__WGGAATGY_V$TEF1_Q6 : MSIGDB_C3__V$IRF_Q6 : MSIGDB_C3__V$E4BP4_01 : MSIGDB_C3__V$NFKAPPAB_01 : MSIGDB_C3__V$AP4_01 : MSIGDB_C3__V$PAX5_01 : MSIGDB_C3__GTGCCTT_MIR_506 : MSIGDB_C3__V$LMO2COM_02 : MSIGDB_C3__V$HLF_01 : MSIGDB_C3__GGGNNTTTCC_V$NFKB_Q6_01 : MSIGDB_C3__CACCAGC_MIR_138 : MSIGDB_C3__V$LYF1…	0.901498	0.999797	0.00044883	0.0141344	0.000762191	0.0120188	0.815955	0.989521	0.000194766	0.0137436	1.39228e-05	0.00343018
PSMA1	proteasome (prosome, macropain) subunit, alpha type, 1 : proteasome (prosome, macropain) subunit, alpha type, 1 : proteasome (prosome, macropain) subunit, alpha type, 1	GENMAPP__Proteasome_Degradation : GO_BP__ubiquitin_dependent_protein_catabolism : GO_CC__protein_complex : GO_CC__cytosol : GO_CC__proteasome_core_complex__sensu_Eukaryota_ : GO_CC__proteasome_complex__sensu_Eukaryota_ : GO_MF__RNA_binding : GO_MF__peptidase_activity : GO_MF__endopeptidase_activity : GO_MF__threonine_endopeptidase_activity : KEGG__Proteasome : MSIGDB_C1__chr11p15 : MSIGDB_C2__PRO…	0.187884	0.999797	0.00357258	0.0390626	0.000589786	0.0103	0.207112	0.984292	0.000202161	0.0139814	0.000795184	0.0158733
PDE9A	phosphodiesterase 9A	GO_MF__3'_5'_cyclic_nucleotide_phosphodiesterase_activity : GO_MF__catalytic_activity : GO_MF__manganese_ion_binding : KEGG__Purine_metabolism : MSIGDB_C1__chr21q22 : MSIGDB_C2__SANSOM_APC_5_DN : MSIGDB_C2__HSC_LTHSC_ADULT : MSIGDB_C2__PURINE_METABOLISM : MSIGDB_C2__CHIARETTI_ZAP70_DIFF : MSIGDB_C3__V$SOX9_B1 : MSIGDB_C4__MORF_RAB3A : MSIGDB_C4__MORF_WNT1 : MSIGDB_C4__MORF_MAP3K14	0.700518	0.999797	6.8707e-05	0.00563028	0.000141231	0.00456893	0.538393	0.984292	0.00020364	0.0139814	0.000355301	0.010693
WIF1	WNT inhibitory factor 1	GO_BP__cell_cell_signaling : GO_BP__Wnt_receptor_signaling_pathway : GO_MF__protein_tyrosine_kinase_activity : MSIGDB_C1__chr12q14 : MSIGDB_C2__WNTPATHWAY : MSIGDB_C2__ST_WNT_BETA_CATENIN_PATHWAY : MSIGDB_C3__ATACTGT_MIR_144 : MSIGDB_C3__V$AMEF2_Q6 : MSIGDB_C3__V$GRE_C : MSIGDB_C3__TAATTA_V$CHX10_01 : MSIGDB_C3__AAGCAAT_MIR_137	0.592462	0.999797	0.00366992	0.0398411	0.114653	0.276509	0.39411	0.984292	0.000208649	0.0141975	0.0447514	0.142406
FAM60A	family with sequence similarity 60, member A	MSIGDB_C1__chr12p11 : MSIGDB_C2__SANSOM_APC_LOSS5_UP : MSIGDB_C2__ELONGINA_KO_DN : MSIGDB_C2__HSC_EARLYPROGENITORS_ADULT : MSIGDB_C2__ZHAN_MM_MOLECULAR_CLASSI_DN : MSIGDB_C2__HSC_EARLYPROGENITORS_FETAL : MSIGDB_C2__HSC_EARLYPROGENITORS_SHARED : MSIGDB_C3__AGTCTTA_MIR_499 : MSIGDB_C3__AAAGACA_MIR_511 : MSIGDB_C3__ATACTGT_MIR_144 : MSIGDB_C3__GCTGAGT_MIR_512_5P : MSIGDB_C3__TGCTGCT_MIR_15A_MIR_16_M…	0.536542	0.999797	3.00894e-05	0.0035327	3.77883e-05	0.00226759	0.370163	0.984292	0.000216159	0.0142141	2.8868e-05	0.00431378
ACLY	ATP citrate lyase	GENMAPP__Fatty_Acid_Synthesis : GO_BP__lipid_biosynthesis : GO_BP__metabolism : GO_MF__magnesium_ion_binding : GO_MF__catalytic_activity : MSIGDB_C1__chr17q21 : MSIGDB_C2__IRS1_KO_ADIP_UP : MSIGDB_C2__PENG_GLUTAMINE_DN : MSIGDB_C2__TNFALPHA_ALL_UP : MSIGDB_C2__AGUIRRE_PANCREAS_CHR17 : MSIGDB_C2__CANCER_NEOPLASTIC_META_UP : MSIGDB_C2__KNUDSEN_PMNS_DN : MSIGDB_C2__INOS_ALL_UP : MSIGDB_C2__ELONGINA_…	0.470205	0.999797	9.23e-05	0.00649052	8.76647e-07	0.000371162	0.0658031	0.984292	0.000216966	0.0142141	1.81198e-05	0.00374916
KIF3A	kinesin family member 3A	GO_BP__microtubule_based_movement : GO_CC__microtubule_associated_complex : GO_CC__microtubule : GO_MF__microtubule_motor_activity : GO_MF__motor_activity : MSIGDB_C1__chr5q31 : MSIGDB_C2__FLECHNER_KIDNEY_TRANSPLANT_REJECTION_DN : MSIGDB_C2__CIS_XPC_DN : MSIGDB_C3__V$IRF1_Q6 : MSIGDB_C3__CAGTGTT_MIR_141_MIR_200A : MSIGDB_C3__GTTRYCATRR_UNKNOWN : MSIGDB_C3__GTGCCTT_MIR_506 : MSIGDB_C3__TTTGCAC_MIR…	0.725977	0.999797	0.0113426	0.0736591	0.00468527	0.0366596	0.478658	0.984292	0.000218639	0.0142141	0.00078777	0.0158585
KIAA0830		MSIGDB_C2__ROME_INSULIN_2F_UP	0.858829	0.999797	0.0025759	0.0323409	0.00315768	0.0289239	0.712103	0.986769	0.000218889	0.0142141	0.000563039	0.0142231
LGR5	leucine-rich repeat-containing G protein-coupled receptor 5	GO_BP__G_protein_coupled_receptor_protein_signaling_pathway : GO_MF__signal_transducer_activity : GO_MF__G_protein_coupled_receptor_activity : GO_MF__rhodopsin_like_receptor_activity : MSIGDB_C1__chr12q22 : MSIGDB_C2__KUMAR_HOXA_DIFF : MSIGDB_C2__GH_EXOGENOUS_ALL_UP : MSIGDB_C2__GH_EXOGENOUS_ANY_UP : MSIGDB_C2__GAY_YY1_DN : MSIGDB_C2__GH_AUTOCRINE_UP : MSIGDB_C2__CARIES_PULP_DN	0.8622	0.999797	0.00189519	0.0268461	0.000482507	0.00910195	0.737261	0.986769	0.000219912	0.0142141	1.17086e-05	0.00343018
NR5A2	nuclear receptor subfamily 5, group A, member 2	GENMAPP__Nuclear_Receptors : GO_BP__embryonic_development : GO_BP__regulation_of_transcription : GO_BP__morphogenesis : GO_BP__transcription_from_RNA_polymerase_II_promoter : GO_MF__RNA_polymerase_II_transcription_factor_activity__enhancer_binding : GO_MF__steroid_hormone_receptor_activity : GO_MF__ligand_dependent_nuclear_receptor_activity : GO_MF__sequence_specific_DNA_binding : MSIGDB_C1__chr1…	0.618429	0.999797	0.000107738	0.00699918	0.000344617	0.00761253	0.460808	0.984292	0.000221203	0.0142141	0.000601308	0.0144899
CYP3A4	cytochrome P450, family 3, subfamily A, polypeptide 4	GENMAPP__Irinotecan_pathway_PharmGKB : GO_BP__electron_transport : GO_BP__lipid_metabolism : GO_BP__xenobiotic_metabolism : GO_CC__cell_surface : GO_CC__microsome : GO_CC__endoplasmic_reticulum : GO_CC__membrane_fraction : GO_MF__iron_ion_binding : GO_MF__oxygen_binding : GO_MF__unspecific_monooxygenase_activity : GO_MF__oxidoreductase_activity : GO_MF__monooxygenase_activity : GO_MF__oxidoreduct…	0.616133	0.999797	0.000310258	0.0117053	0.0150332	0.075576	0.637447	0.984292	0.000224214	0.0142141	0.0336541	0.119071
ZNF313	zinc finger protein 313 : zinc finger protein 313 : zinc finger protein 313	GO_BP__spermatogenesis : GO_BP__cell_differentiation : MSIGDB_C1__chr20q13 : MSIGDB_C2__BRCA_BRCA1_POS : MSIGDB_C2__HYPOXIA_NORMAL_UP : MSIGDB_C2__VHL_NORMAL_UP : MSIGDB_C3__GTCTTCC_MIR_7 : MSIGDB_C3__GTGCCTT_MIR_506 : MSIGDB_C4__MORF_PPP6C : MSIGDB_C4__MORF_RAB5A	0.942226	0.999797	0.00112225	0.0204609	0.00571646	0.0418439	0.865517	0.99333	0.000225596	0.0142141	0.00329646	0.0327962
ASAHL	N-acylsphingosine amidohydrolase (acid ceramidase)-like	GO_CC__lysosome : MSIGDB_C1__chr4q21 : MSIGDB_C2__LINDSTEDT_DEND_DN : MSIGDB_C3__AATGGAG_MIR_136 : MSIGDB_C4__GNF2_CASP1	0.469668	0.999797	0.00175128	0.0260481	0.00353106	0.0310383	0.333258	0.984292	0.000225679	0.0142141	0.000870558	0.0167169
POU2AF1	POU domain, class 2, associating factor 1	GO_BP__humoral_immune_response : GO_BP__negative_regulation_of_cell_proliferation : GO_BP__cell_cycle_arrest : GO_BP__neuron_differentiation : GO_BP__transcription_from_RNA_polymerase_II_promoter : GO_MF__transcription_coactivator_activity : GO_MF__transcription_cofactor_activity : MSIGDB_C1__chr11q23 : MSIGDB_C2__BRCA_BRCA1_POS : MSIGDB_C2__KUMAR_HOXA_DIFF : MSIGDB_C2__HADDAD_HPCLYMPHO_ENRICHED …	0.910544	0.999797	0.00543049	0.0495045	0.00779627	0.0500972	0.843625	0.992874	0.000230337	0.0142764	0.000955136	0.01729
UGDH	UDP-glucose dehydrogenase	GO_BP__electron_transport : GO_MF__oxidoreductase_activity : KEGG__Pentose_and_glucuronate_interconversions : KEGG__Starch_and_sucrose_metabolism : MSIGDB_C1__chr4p15 : MSIGDB_C2__IGLESIAS_E2FMINUS_UP : MSIGDB_C2__IDX_TSA_UP_CLUSTER2 : MSIGDB_C2__HSC_LATEPROGENITORS_ADULT : MSIGDB_C2__ELECTRON_TRANSPORT : MSIGDB_C2__HSC_LATEPROGENITORS_SHARED : MSIGDB_C2__KUMAR_HOXA_DIFF : MSIGDB_C2__CPR_NULL_LIV…	0.820146	0.999797	3.97141e-05	0.00398238	0.000268965	0.00674271	0.534704	0.984292	0.000231022	0.0142764	0.000385267	0.0111174
AURKAIP1		MSIGDB_C1__chr1p36 : MSIGDB_C2__PRMT5_KD_UP	0.242069	0.999797	0.00347846	0.0383637	0.0320879	0.120345	0.0918421	0.984292	0.000234163	0.0142764	0.00157033	0.0221111
SAP18	Sin3A-associated protein, 18kDa	GO_BP__regulation_of_transcription_from_RNA_polymerase_II_promoter : GO_CC__histone_deacetylase_complex : GO_MF__transcription_corepressor_activity : MSIGDB_C1__chr13q12 : MSIGDB_C2__FLECHNER_KIDNEY_TRANSPLANT_WELL_UP : MSIGDB_C2__POD1_KO_UP : MSIGDB_C2__WALKER_MM_SNP_DIFF : MSIGDB_C2__UVB_NHEK3_C0 : MSIGDB_C2__FALT_BCLL_DN : MSIGDB_C2__UVB_NHEK2_UP : MSIGDB_C2__FALT_BCLL_IG_MUTATED_VS_WT_UP : MS…	0.789966	0.999797	1.78664e-05	0.00287169	0.000376048	0.00798289	0.738548	0.986769	0.000238473	0.0144238	0.00196539	0.0255088
CD81	CD81 molecule	GO_BP__activation_of_MAPK_activity : GO_BP__protein_localization : GO_BP__positive_regulation_of_cell_proliferation : MSIGDB_C1__chr11p15 : MSIGDB_C2__HDACI_COLON_BUT_UP : MSIGDB_C2__CROONQUIST_RAS_STROMA_DN : MSIGDB_C2__SHEPARD_CELL_PROLIFERATION : MSIGDB_C2__RIBAVIRIN_RSV_UP : MSIGDB_C2__CELL_PROLIFERATION : MSIGDB_C2__TZD_ADIP_DN : MSIGDB_C2__FETAL_LIVER_VS_ADULT_LIVER_GNF2 : MSIGDB_C2__HDACI_…	0.469748	0.999797	0.000144002	0.00831392	6.05384e-05	0.00293861	0.461379	0.984292	0.000243015	0.0145544	0.000341793	0.0106216
KIAA0523	KIAA0523 protein	MSIGDB_C1__chr17p13	0.226016	0.999797	1.70362e-05	0.00287169	0.000141486	0.00456893	0.114712	0.984292	0.000246073	0.0145544	0.000674477	0.0152436
SLC31A2	solute carrier family 31 (copper transporters), member 2	GO_BP__ion_transport : GO_MF__copper_ion_binding : MSIGDB_C1__chr9q31 : MSIGDB_C2__HSC_LATEPROGENITORS_ADULT : MSIGDB_C2__HSC_LATEPROGENITORS_SHARED : MSIGDB_C2__HSC_LATEPROGENITORS_FETAL : MSIGDB_C2__ASTON_DEPRESSION_DN : MSIGDB_C2__KNUDSEN_PMNS_DN : MSIGDB_C2__H2O2_CSBDIFF_C1 : MSIGDB_C2__CIS_XPC_DN : MSIGDB_C2__UVB_NHEK3_C1 : MSIGDB_C2__MENSE_HYPOXIA_TRANSPORTER_GENES : MSIGDB_C2__UVB_NHEK3_AL…	0.349949	0.999797	0.00459436	0.0450207	0.0425199	0.144212	0.25699	0.984292	0.000247259	0.0145544	0.0120564	0.0662943
SUPT4H1	suppressor of Ty 4 homolog 1 (S. cerevisiae)	GO_BP__positive_regulation_of_transcription : GO_BP__negative_regulation_of_transcription_from_RNA_polymerase_II_promoter : GO_BP__positive_regulation_of_transcription_from_RNA_polymerase_II_promoter : GO_MF__protein_heterodimerization_activity : MSIGDB_C1__chr17q21 : MSIGDB_C2__HSIAO_LIVER_SPECIFIC_GENES : MSIGDB_C3__CTAWWWATA_V$RSRFC4_Q2 : MSIGDB_C3__V$CEBP_C : MSIGDB_C3__V$TBP_01 : MSIGDB_C3__…	0.887882	0.999797	0.00780499	0.0605721	0.00702841	0.0476228	0.810745	0.989521	0.000248272	0.0145544	0.00699312	0.0488941
COX17	COX17 cytochrome c oxidase assembly homolog (S. cerevisiae)	GENMAPP__Electron_Transport_Chain : GO_BP__protein_folding : GO_BP__generation_of_precursor_metabolites_and_energy : GO_CC__mitochondrion : GO_MF__copper_ion_binding : GO_MF__unfolded_protein_binding : MSIGDB_C1__chr3q13 : MSIGDB_C2__ROS_MOUSE_AORTA_UP : MSIGDB_C2__IDX_TSA_UP_CLUSTER5 : MSIGDB_C2__ELECTRON_TRANSPORT_CHAIN : MSIGDB_C2__JISON_SICKLECELL_DIFF : MSIGDB_C2__ZHAN_MULTIPLE_MYELOMA_VS_NO…	0.591004	0.999797	0.000704485	0.0175552	0.0227885	0.0977836	0.491131	0.984292	0.00025521	0.0147723	0.020435	0.0890425
CREG1	cellular repressor of E1A-stimulated genes 1	GO_BP__regulation_of_transcription_from_RNA_polymerase_II_promoter : GO_BP__regulation_of_cell_growth : GO_BP__cell_proliferation : GO_MF__transcription_corepressor_activity : GO_MF__RNA_polymerase_II_transcription_factor_activity : MSIGDB_C1__chr1q24 : MSIGDB_C2__HTERT_DN : MSIGDB_C2__BYSTRYKH_HSC_CIS_GLOCUS : MSIGDB_C2__GUO_HEX_DN : MSIGDB_C2__RUTELLA_HEMATOGFSNDCS_DIFF : MSIGDB_C3__AAGCCAT_MIR…	0.967239	0.999797	0.00327129	0.0370439	0.00213805	0.023145	0.941199	0.995291	0.000255864	0.0147723	0.00256433	0.0291451
CA1	carbonic anhydrase I	GO_BP__one_carbon_compound_metabolism : GO_MF__carbonate_dehydratase_activity : GO_MF__lyase_activity : KEGG__Nitrogen_metabolism : MSIGDB_C1__chr8q21 : MSIGDB_C2__HSC_LATEPROGENITORS_ADULT : MSIGDB_C2__HSC_LATEPROGENITORS_SHARED : MSIGDB_C2__HSC_LATEPROGENITORS_FETAL : MSIGDB_C2__NITROGEN_METABOLISM : MSIGDB_C2__AGED_RHESUS_UP : MSIGDB_C2__SHEPARD_BMYB_MORPHOLINO_DN : MSIGDB_C2__OKUMURA_MC_LPS :…	0.54053	0.999797	2.3005e-05	0.0032085	4.65005e-09	1.7719e-05	0.359969	0.984292	0.000259751	0.0148643	3.93805e-06	0.00295324
MGC4172	short-chain dehydrogenase/reductase	GO_BP__metabolism : GO_MF__oxidoreductase_activity : MSIGDB_C1__chr17q12 : MSIGDB_C2__SANA_TNFA_ENDOTHELIAL_DN : MSIGDB_C3__CATRRAGC_UNKNOWN : MSIGDB_C3__GTGTTGA_MIR_505 : MSIGDB_C3__V$SF1_Q6 : MSIGDB_C3__CTCTGGA_MIR_520A_MIR_525 : MSIGDB_C3__V$CACCCBINDINGFACTOR_Q6 : MSIGDB_C3__TGACCTTG_V$SF1_Q6 : MSIGDB_C3__V$STAT5A_04 : MSIGDB_C4__GCM_ING1 : MSIGDB_C4__GCM_NF2 : MSIGDB_C4__GCM_USP6 : MSIGDB_C4…	0.715577	0.999797	0.000164314	0.00857127	0.00035882	0.00780182	0.435316	0.984292	0.000261622	0.0148643	0.000315868	0.0104209
CKAP5	cytoskeleton associated protein 5	GO_MF__binding : MSIGDB_C1__chr11p11 : MSIGDB_C2__WERNER_FIBRO_DN : MSIGDB_C2__UVC_XPCS_8HR_DN : MSIGDB_C2__OLDAGE_DN : MSIGDB_C2__POD1_KO_UP : MSIGDB_C2__UVC_XPCS_ALL_DN : MSIGDB_C2__HOFFMANN_BIVSBII_BI_TABLE2 : MSIGDB_C2__OLD_FIBRO_DN : MSIGDB_C2__LI_FETAL_VS_WT_KIDNEY_DN : MSIGDB_C2__OLDWERNER_FIBRO_DN : MSIGDB_C2__UVB_NHEK3_C5 : MSIGDB_C2__UVB_NHEK3_ALL : MSIGDB_C3__TGTATGA_MIR_485_3P : MSIGD…	0.607278	0.999797	3.37793e-05	0.00364754	0.000985404	0.0141024	0.565752	0.984292	0.00026331	0.0148643	0.0146547	0.0729003
TSPAN1	tetraspanin 1	GO_BP__cell_proliferation : GO_BP__cell_adhesion : GO_BP__cell_motility : MSIGDB_C1__chr1p33 : MSIGDB_C2__HSC_STHSC_FETAL : MSIGDB_C2__AGEING_KIDNEY_SPECIFIC_UP : MSIGDB_C2__HSC_STHSC_SHARED : MSIGDB_C2__HSC_STHSC_ADULT : MSIGDB_C2__AGEING_KIDNEY_UP : MSIGDB_C2__BRCA_ER_POS : MSIGDB_C2__HOFMANN_MDS_CD34_LOW_RISK	0.859875	0.999797	0.000158299	0.008556	7.5468e-05	0.00324864	0.566137	0.984292	0.000271739	0.0152274	0.000199901	0.00859853
NQO2	NAD(P)H dehydrogenase, quinone 2	GO_BP__electron_transport : GO_MF__oxidoreductase_activity : MSIGDB_C2__BIOSYNTHESIS_OF_STEROIDS : MSIGDB_C2__ELECTRON_TRANSPORTER_ACTIVITY : MSIGDB_C2__IDX_TSA_DN_CLUSTER2 : MSIGDB_C2__FLECHNER_KIDNEY_TRANSPLANT_REJECTION_DN : MSIGDB_C2__HALMOS_CEBP_UP : MSIGDB_C3__V$MSX1_01 : MSIGDB_C4__GCM_FANCC : MSIGDB_C4__GCM_BNIP1 : MSIGDB_C4__GCM_BECN1	0.597842	0.999797	0.00298446	0.0352628	0.00173456	0.0200593	0.556319	0.984292	0.000277225	0.0154214	0.00648849	0.0466058
SIAHBP1	fuse-binding protein-interacting repressor	GO_CC__ribonucleoprotein_complex : MSIGDB_C2__LEI_MYB_REGULATED_GENES : MSIGDB_C2__HOHENKIRK_MONOCYTE_DEND_DN : MSIGDB_C3__YGCGYRCGC_UNKNOWN : MSIGDB_C3__TMTCGCGANR_UNKNOWN : MSIGDB_C3__TTGCACT_MIR_130A_MIR_301_MIR_130B : MSIGDB_C3__GCGNNANTTCC_UNKNOWN : MSIGDB_C3__V$E2F1_Q3_01 : MSIGDB_C3__V$E2F_03 : MSIGDB_C3__TGCACTT_MIR_519C_MIR_519B_MIR_519A : MSIGDB_C3__V$E2F_Q6_01 : MSIGDB_C4__MORF_AP2M1 :…	0.677587	0.999797	0.000852045	0.0186593	0.000463617	0.00888365	0.340439	0.984292	0.00028195	0.0155706	0.000768245	0.0156965
AGT	angiotensinogen (serpin peptidase inhibitor, clade A, member 8)	GENMAPP__ACE_Inhibitor_pathway_PharmGKB : GO_BP__cell_cell_signaling : GO_BP__regulation_of_blood_vessel_size : GO_BP__cell_surface_receptor_linked_signal_transduction : GO_BP__pregnancy : GO_BP__blood_pressure_regulation : GO_CC__soluble_fraction : GO_CC__extracellular_region : GO_MF__receptor_binding : GO_MF__serine_type_endopeptidase_inhibitor_activity : GO_MF__hormone_activity : MSIGDB_C1__ch…	0.571609	0.999797	3.88791e-05	0.00395063	4.14319e-05	0.00236749	0.641801	0.984292	0.00028671	0.0157175	0.000682109	0.0152436
LAPTM4B	lysosomal associated protein transmembrane 4 beta : lysosomal associated protein transmembrane 4 beta : lysosomal associated protein transmembrane 4 beta	MSIGDB_C1__chr8q22 : MSIGDB_C2__HSC_HSC_ADULT : MSIGDB_C2__YAGI_AML_PROG_FAB : MSIGDB_C2__HADDAD_HSC_CD7_DN : MSIGDB_C2__VERHAAK_AML_NPM1_MUT_VS_WT_UP : MSIGDB_C2__BHATTACHARYA_ESC_UP : MSIGDB_C2__STEMCELL_COMMON_UP : MSIGDB_C2__CREB_BRAIN_8WKS_UP : MSIGDB_C2__HSC_HSC_SHARED : MSIGDB_C2__CHIARETTI_T_ALL_DIFF : MSIGDB_C2__ZHAN_MM_MOLECULAR_CLASSI_DN : MSIGDB_C2__WANG_MLL_CBP_VS_GMP_UP : MSIGDB_C2_…	0.558429	0.999797	0.000105045	0.00699918	0.000177949	0.00521595	0.14488	0.984292	0.00028958	0.0157175	0.000261707	0.00929689
SUCLG2	succinate-CoA ligase, GDP-forming, beta subunit	GENMAPP__Krebs_TCA_Cycle : GO_BP__metabolism : GO_BP__tricarboxylic_acid_cycle : GO_CC__mitochondrion : GO_MF__catalytic_activity : GO_MF__ligase_activity : KEGG__Propanoate_metabolism : KEGG__Citrate_cycle__TCA_cycle_ : MSIGDB_C1__chr3p14 : MSIGDB_C2__CITRATE_CYCLE_TCA_CYCLE : MSIGDB_C2__BRCA_ER_POS : MSIGDB_C2__HOFFMANN_BIVSBII_LGBII : MSIGDB_C2__STEMCELL_COMMON_UP : MSIGDB_C2__HSC_MATURE_SHARE…	0.275306	0.999797	0.000398337	0.0131417	0.0012317	0.0160458	0.243271	0.984292	0.000292808	0.0157175	0.00492409	0.0397071
COG5	Component of oligomeric golgi complex 5 : component of oligomeric golgi complex 5	GO_BP__protein_transport : GO_BP__intra_Golgi_vesicle_mediated_transport : GO_CC__Golgi_stack : MSIGDB_C1__chr7q31 : MSIGDB_C4__GCM_NF2 : MSIGDB_C4__GCM_GSPT1 : MSIGDB_C4__GCM_USP6 : MSIGDB_C4__GCM_SMO	0.969864	0.999797	0.018573	0.0976169	0.0142317	0.0730863	0.894171	0.995073	0.00029286	0.0157175	7.01004e-05	0.00572097
PARP1	poly (ADP-ribose) polymerase family, member 1	GENMAPP__Apoptosis_GenMAPP : GO_BP__protein_amino_acid_ADP_ribosylation : GO_BP__response_to_DNA_damage_stimulus : GO_BP__DNA_repair : GO_BP__transcription_from_RNA_polymerase_II_promoter : GO_BP__DNA_metabolism : GO_MF__NAD+_ADP_ribosyltransferase_activity : GO_MF__identical_protein_binding : GO_MF__transferase_activity__transferring_glycosyl_groups : MSIGDB_C1__chr1q41 : MSIGDB_C2__OLDAGE_DN : …	0.57861	0.999797	0.000405161	0.0133092	0.000771011	0.0120188	0.324735	0.984292	0.000296456	0.0157442	0.00126524	0.0197186
ATIC	5-aminoimidazole-4-carboxamide ribonucleotide formyltransferase/IMP cyclohydrolase	GO_BP__nucleobase__nucleoside__nucleotide_and_nucleic_acid_metabolism : GO_BP__purine_nucleotide_biosynthesis : GO_MF__catalytic_activity : KEGG__One_carbon_pool_by_folate : KEGG__Purine_metabolism : MSIGDB_C1__chr2q35 : MSIGDB_C2__MANALO_HYPOXIA_DN : MSIGDB_C2__SHIPP_FL_VS_DLBCL_DN : MSIGDB_C2__ALZHEIMERS_INCIPIENT_DN : MSIGDB_C2__POD1_KO_UP : MSIGDB_C2__UVB_NHEK2_DN : MSIGDB_C2__BRCA1_OVEREXP_D…	0.229908	0.999797	3.10577e-05	0.0035327	7.65488e-06	0.00106701	0.144513	0.984292	0.00029749	0.0157442	3.92287e-05	0.00463435
NAP1L1	nucleosome assembly protein 1-like 1	GO_BP__DNA_replication : GO_BP__positive_regulation_of_cell_proliferation : GO_BP__nucleosome_assembly : MSIGDB_C1__chr12q21 : MSIGDB_C2__HCC_SURVIVAL_GOOD_VS_POOR_DN : MSIGDB_C2__FLECHNER_KIDNEY_TRANSPLANT_WELL_UP : MSIGDB_C2__HDACI_COLON_BUT_DN : MSIGDB_C2__HDACI_COLON_SUL48HRS_DN : MSIGDB_C2__UVB_SCC_UP : MSIGDB_C2__JISON_SICKLECELL_DIFF : MSIGDB_C2__UVC_LOW_ALL_DN : MSIGDB_C2__HDACI_COLON_BUT…	0.673871	0.999797	0.000413206	0.0134574	0.000260874	0.00665119	0.456035	0.984292	0.00030432	0.015906	0.000362277	0.0107428
GGCX	gamma-glutamyl carboxylase	GO_BP__protein_modification : GO_BP__blood_coagulation : GO_CC__endoplasmic_reticulum : GO_CC__membrane_fraction : GO_MF__ligase_activity : MSIGDB_C1__chr2p12 : MSIGDB_C2__REOVIRUS_HEK293_DN : MSIGDB_C2__TARTE_PC : MSIGDB_C2__CMV_24HRS_UP : MSIGDB_C2__CMV_ALL_UP : MSIGDB_C2__HSIAO_LIVER_SPECIFIC_GENES : MSIGDB_C3__V$RP58_01 : MSIGDB_C3__V$PAX4_02 : MSIGDB_C3__V$HNF1_Q6	0.986496	0.999797	0.000189917	0.00921884	0.00106172	0.0147115	0.978942	0.997077	0.000309266	0.015906	0.00538518	0.0421053
ITM2A	integral membrane protein 2A	MSIGDB_C1__chrxq13 : MSIGDB_C2__VERHAAK_AML_NPM1_MUT_VS_WT_DN : MSIGDB_C2__IGLESIAS_E2FMINUS_UP : MSIGDB_C2__CHIARETTI_T_ALL : MSIGDB_C2__IRITANI_ADPROX_VASC : MSIGDB_C2__BASSO_REGULATORY_HUBS : MSIGDB_C2__FLECHNER_KIDNEY_TRANSPLANT_WELL_UP : MSIGDB_C2__KUMAR_HOXA_DIFF : MSIGDB_C2__FLECHNER_KIDNEY_TRANSPLANT_REJECTION_PBL_UP : MSIGDB_C2__STAEGE_EFTS_UP : MSIGDB_C2__TAKEDA_NUP8_HOXA9_8D_DN : MSIGD…	0.623523	0.999797	0.00074497	0.0177008	0.00188661	0.021285	0.374779	0.984292	0.000310233	0.015906	0.00218513	0.0267731
ABCC3	ATP-binding cassette, sub-family C (CFTR/MRP), member 3	GO_CC__membrane_fraction : GO_MF__transporter_activity : GO_MF__ATPase_activity : GO_MF__ATPase_activity__coupled_to_transmembrane_movement_of_substances : GO_MF__nucleoside_triphosphatase_activity : MSIGDB_C1__chr17q21 : MSIGDB_C2__DRUG_RESISTANCE_AND_METABOLISM : MSIGDB_C2__AGEING_KIDNEY_SPECIFIC_UP : MSIGDB_C2__NI2_LUNG_DN : MSIGDB_C2__MUNSHI_MM_VS_PCS_UP : MSIGDB_C2__RUTELLA_HEPATGFSNDCS_UP :…	0.979235	0.999797	0.00114033	0.0206902	0.00402582	0.0333487	0.962251	0.99567	0.000310937	0.015906	0.00813935	0.0529266
MGC14376	hypothetical protein MGC14376	MSIGDB_C1__chr17p13 : MSIGDB_C2__UVB_SCC_UP : MSIGDB_C2__FLECHNER_KIDNEY_TRANSPLANT_WELL_PBL_DN : MSIGDB_C2__HDACI_COLON_CLUSTER9 : MSIGDB_C2__YAGI_AML_PROG_ASSOC : MSIGDB_C2__RADMACHER_AMLNORMALKARYTYPE_SIG : MSIGDB_C3__V$ETS2_B : MSIGDB_C3__V$AP1_01 : MSIGDB_C3__V$STAT3_02 : MSIGDB_C3__V$PAX4_01 : MSIGDB_C3__V$AP4_Q5 : MSIGDB_C3__TGCCAAR_V$NF1_Q6 : MSIGDB_C3__V$NFY_C : MSIGDB_C3__V$EGR_Q6 : MSI…	0.563141	0.999797	1.6622e-05	0.00287169	8.97624e-05	0.00363872	0.360635	0.984292	0.000310982	0.015906	0.000929652	0.0171691
PLOD3	procollagen-lysine, 2-oxoglutarate 5-dioxygenase 3	GO_BP__protein_modification : GO_BP__protein_metabolism : GO_CC__endoplasmic_reticulum : GO_MF__oxidoreductase_activity__acting_on_paired_donors__with_incorporation_or_reduction_of_molecular_oxygen__2_oxoglutarate_as_one_donor__and_incorporation_of_one_atom_each_of_oxygen_into_both_donors : GO_MF__iron_ion_binding : GO_MF__oxidoreductase_activity__acting_on_single_donors_with_incorporation_of_mol…	0.92083	0.999797	0.000778838	0.0179864	0.00104022	0.0145192	0.928473	0.995073	0.000317602	0.0161173	0.00392209	0.035457
ALG3	asparagine-linked glycosylation 3 homolog (S. cerevisiae, alpha-1,3-mannosyltransferase)	GO_BP__protein_amino_acid_glycosylation : GO_CC__integral_to_endoplasmic_reticulum_membrane : GO_CC__endoplasmic_reticulum : GO_MF__transferase_activity__transferring_glycosyl_groups : KEGG__N_Glycan_biosynthesis : KEGG__Glycan_structures___biosynthesis_1 : MSIGDB_C1__chr3q27 : MSIGDB_C2__LIN_WNT_UP : MSIGDB_C2__PENG_GLUTAMINE_DN : MSIGDB_C2__REFRACTORY_GASTRIC_UP : MSIGDB_C2__ZHAN_MULTIPLE_MYELO…	0.258829	0.999797	0.0043112	0.0437887	3.04995e-05	0.00198821	0.160588	0.984292	0.000319343	0.0161173	0.00041823	0.0116258
RUVBL2	RuvB-like 2 (E. coli)	GO_BP__regulation_of_cell_growth : GO_BP__chromatin_modification : GO_BP__protein_folding : GO_BP__DNA_repair : GO_BP__DNA_recombination : GO_CC__cytosol : GO_MF__unfolded_protein_binding : GO_MF__helicase_activity : GO_MF__ATPase_activity : GO_MF__damaged_DNA_binding : GO_MF__identical_protein_binding : GO_MF__DNA_helicase_activity : GO_MF__nucleoside_triphosphatase_activity : GO_MF__ATP_depende…	0.488867	0.999797	0.000897333	0.0188911	0.00740597	0.0484471	0.400144	0.984292	0.000323766	0.0161843	0.00730553	0.0500228
DIP13B	DIP13 beta	GO_BP__cell_cycle : GO_BP__cell_proliferation : MSIGDB_C1__chr12q24 : MSIGDB_C2__BRCA_ER_POS : MSIGDB_C2__BRCA_BRCA1_NEG : MSIGDB_C2__VERNELL_PRB_CLSTR2 : MSIGDB_C2__VHL_RCC_UP : MSIGDB_C3__V$STAT4_01 : MSIGDB_C3__V$TEL2_Q6 : MSIGDB_C3__MGGAAGTG_V$GABP_B : MSIGDB_C3__V$CETS1P54_01 : MSIGDB_C3__V$P300_01 : MSIGDB_C3__CTTTGTA_MIR_524 : MSIGDB_C3__YTAATTAA_V$LHX3_01 : MSIGDB_C3__GACAATC_MIR_219 : MS…	0.298157	0.999797	0.0028018	0.0337856	0.000777393	0.0120765	0.37595	0.984292	0.00032631	0.0161843	0.00703589	0.0491031
HSPCA		MSIGDB_C2__P53HYPOXIAPATHWAY : MSIGDB_C2__PENG_RAPAMYCIN_DN : MSIGDB_C2__PENG_GLUTAMINE_DN : MSIGDB_C2__PENG_LEUCINE_DN : MSIGDB_C2__AKTPATHWAY : MSIGDB_C2__HIFPATHWAY : MSIGDB_C2__SHEPARD_CRASH_AND_BURN_MUT_VS_WT_UP : MSIGDB_C2__SHEPARD_BMYB_MORPHOLINO_UP : MSIGDB_C2__TELPATHWAY : MSIGDB_C2__MENSSEN_MYC_UP : MSIGDB_C2__GCRPATHWAY : MSIGDB_C2__PPARAPATHWAY : MSIGDB_C2__NO1PATHWAY : MSIGDB_C3__TCT…	0.663055	0.999797	3.59106e-05	0.00374896	2.94248e-05	0.00196708	0.697981	0.986769	0.000328306	0.0161843	7.28164e-05	0.00572097
BACE2	beta-site APP-cleaving enzyme 2	GO_BP__protein_modification : GO_BP__proteolysis : GO_BP__protein_secretion : GO_CC__membrane_fraction : GO_MF__aspartic_type_endopeptidase_activity : GO_MF__peptidase_activity : MSIGDB_C1__chr21q22 : MSIGDB_C2__BAF57_BT549_UP : MSIGDB_C2__5FU_RESIST_GASTRIC_DN : MSIGDB_C2__AD12_ANY_DN : MSIGDB_C2__ZHAN_MM_CD138_MS_VS_REST : MSIGDB_C2__HSC_LTHSC_SHARED : MSIGDB_C2__HSC_LTHSC_FETAL : MSIGDB_C2__HS…	0.625352	0.999797	0.00635995	0.0537352	0.0547069	0.168318	0.322408	0.984292	0.000330322	0.0161843	0.0059064	0.0443252
FLJ38348		MSIGDB_C3__V$FXR_IR1_Q6 : MSIGDB_C3__V$NRF1_Q6 : MSIGDB_C3__V$PAX5_01 : MSIGDB_C3__V$CDX2_Q5 : MSIGDB_C3__V$CEBPB_02 : MSIGDB_C3__V$CEBPA_01 : MSIGDB_C3__V$CEBP_Q2 : MSIGDB_C3__GGCKCATGS_UNKNOWN : MSIGDB_C3__TGCGCANK_UNKNOWN : MSIGDB_C3__CAGNWMCNNNGAC_UNKNOWN : MSIGDB_C3__YNGTTNNNATT_UNKNOWN	0.253707	0.999797	5.9495e-05	0.0051561	0.00319778	0.0291511	0.0286612	0.984292	0.000331289	0.0161843	0.00501974	0.0401
GNPTAB	N-acetylglucosamine-1-phosphate transferase, alpha and beta subunits	GO_BP__cell_differentiation : GO_MF__transcription_factor_binding : MSIGDB_C1__chr12q23 : MSIGDB_C2__IDX_TSA_UP_CLUSTER2 : MSIGDB_C2__SERUM_FIBROBLAST_CORE_DN : MSIGDB_C2__IRS1_KO_ADIP_DN : MSIGDB_C2__HSC_EARLYPROGENITORS_ADULT : MSIGDB_C2__HSC_EARLYPROGENITORS_FETAL : MSIGDB_C2__HSC_EARLYPROGENITORS_SHARED : MSIGDB_C3__CTACCTC_LET_7A_LET_7B_LET_7C_LET_7D_LET_7E_LET_7F_MIR_98_LET_7G_LET_7I : MSIG…	0.848338	0.999797	1.47152e-05	0.00273524	3.74093e-05	0.00226759	0.828144	0.991606	0.000338941	0.0164527	0.000180787	0.00839603
STAB1	stabilin 1	GO_BP__cell_cell_signaling : GO_BP__receptor_mediated_endocytosis : GO_BP__negative_regulation_of_angiogenesis : GO_BP__defense_response_to_bacteria : GO_BP__cell_adhesion : GO_BP__inflammatory_response : GO_MF__scavenger_receptor_activity : GO_MF__structural_molecule_activity : GO_MF__hyaluronic_acid_binding : MSIGDB_C1__chr3p21 : MSIGDB_C2__AGEING_KIDNEY_SPECIFIC_UP : MSIGDB_C2__AGEING_KIDNEY_U…	0.61126	0.999797	0.000708653	0.0175552	0.000160701	0.00492861	0.498964	0.984292	0.000342016	0.0164715	0.000265572	0.00934623
NUP133	nucleoporin 133kDa	GO_BP__protein_transport : GO_BP__mRNA_export_from_nucleus : GO_CC__outer_membrane : GO_CC__nuclear_pore : GO_MF__porin_activity : GO_MF__transporter_activity : MSIGDB_C1__chr1q42 : MSIGDB_C2__UVC_XPCS_8HR_DN : MSIGDB_C2__UVC_XPCS_ALL_DN : MSIGDB_C3__GKCGCNNNNNNNTGAYG_UNKNOWN : MSIGDB_C4__GCM_RAN : MSIGDB_C4__GCM_NF2 : MSIGDB_C4__GCM_RAB10 : MSIGDB_C4__GCM_GSPT1 : MSIGDB_C4__GCM_DFFA : MSIGDB_C4_…	0.559053	0.999797	0.000327396	0.0120535	5.7203e-05	0.00281254	0.30185	0.984292	0.000343651	0.0164715	9.36158e-05	0.00613247
ATG4A	ATG4 autophagy related 4 homolog A (S. cerevisiae)	GO_BP__protein_transport : GO_BP__autophagy : GO_BP__proteolysis : GO_BP__ubiquitin_cycle : GO_CC__microtubule_associated_complex : GO_CC__cytosol : GO_MF__microtubule_binding : GO_MF__cysteine_type_peptidase_activity : GO_MF__peptidase_activity : MSIGDB_C1__chrxq22 : MSIGDB_C2__HSC_MATURE_SHARED : MSIGDB_C2__HSC_MATURE_ADULT : MSIGDB_C2__HSC_MATURE_FETAL	0.461559	0.999797	0.000706488	0.0175552	0.000691629	0.0113597	0.270927	0.984292	0.000345996	0.0164802	0.00185927	0.0247611
PDE4C	phosphodiesterase 4C, cAMP-specific (phosphodiesterase E1 dunce homolog, Drosophila)	GENMAPP__G_Protein_Signaling : GO_MF__3'_5'_cyclic_nucleotide_phosphodiesterase_activity : GO_MF__catalytic_activity : KEGG__Purine_metabolism : MSIGDB_C1__chr19p13 : MSIGDB_C2__CORDERO_KRAS_KD_VS_CONTROL_DN : MSIGDB_C2__POMEROY_DESMOPLASIC_VS_CLASSIC_MD_DN : MSIGDB_C2__PURINE_METABOLISM : MSIGDB_C2__G_PROTEIN_SIGNALING : MSIGDB_C2__ALZHEIMERS_INCIPIENT_UP : MSIGDB_C3__TTCYRGAA_UNKNOWN : MSIGDB_C…	0.0589067	0.999797	0.00588388	0.052009	0.223239	0.418216	0.118421	0.984292	0.000356948	0.0168963	0.283213	0.466876
HDGF	Hepatoma-derived growth factor (high-mobility group protein 1-like) : hepatoma-derived growth factor (high-mobility group protein 1-like)	GO_BP__cell_proliferation : GO_CC__extracellular_space : GO_MF__heparin_binding : GO_MF__growth_factor_activity : MSIGDB_C1__chr1q21 : MSIGDB_C2__FLECHNER_KIDNEY_TRANSPLANT_WELL_UP : MSIGDB_C2__LIN_WNT_UP : MSIGDB_C2__SHEPARD_CELL_PROLIFERATION : MSIGDB_C2__HDACI_COLON_BUT_DN : MSIGDB_C2__PEART_HISTONE_DN : MSIGDB_C2__COLLER_MYC_UP : MSIGDB_C2__HDACI_COLON_BUT12HRS_DN : MSIGDB_C2__CELL_PROLIFERAT…	0.939216	0.999797	0.000574449	0.0159184	0.00167987	0.0196053	0.914291	0.995073	0.000359855	0.0169287	0.000615651	0.0146621
EIF4A2	eukaryotic translation initiation factor 4A, isoform 2	GENMAPP__Translation_Factors : GO_BP__protein_biosynthesis : GO_BP__regulation_of_translational_initiation : GO_CC__eukaryotic_translation_initiation_factor_4F_complex : GO_MF__ATP_dependent_helicase_activity : GO_MF__RNA_binding : GO_MF__helicase_activity : GO_MF__translation_initiation_factor_activity : MSIGDB_C1__chr3q28 : MSIGDB_C2__ZHAN_MMPC_SIM : MSIGDB_C2__MMS_MOUSE_LYMPH_HIGH_4HRS_UP : MS…	0.983534	0.999797	0.0293397	0.12777	0.0403876	0.139716	0.973032	0.996383	0.000372421	0.0171999	0.0160292	0.0765885
KIAA0672	KIAA0672 gene product	MSIGDB_C1__chr17p12 : MSIGDB_C2__CMV_HCMV_TIMECOURSE_24HRS_UP : MSIGDB_C2__MOREAUX_TACI_HI_IN_BMPC : MSIGDB_C2__CMV_HCMV_TIMECOURSE_ALL_UP : MSIGDB_C2__MOREAUX_TACI_HI_VS_LOW_UP : MSIGDB_C3__V$CDC5_01 : MSIGDB_C3__V$AREB6_02 : MSIGDB_C3__AAAYRNCTG_UNKNOWN : MSIGDB_C3__V$OLF1_01 : MSIGDB_C3__V$IK2_01 : MSIGDB_C3__V$LHX3_01 : MSIGDB_C3__V$DBP_Q6 : MSIGDB_C3__V$PR_Q2 : MSIGDB_C3__V$MZF1_01 : MSIGDB_…	0.837694	0.999797	0.000535282	0.0153628	4.16276e-05	0.00236749	0.646752	0.984292	0.000372453	0.0171999	9.10213e-05	0.00613247
ETFDH	electron-transferring-flavoprotein dehydrogenase	GO_BP__electron_transport : GO_CC__mitochondrial_inner_membrane : GO_CC__mitochondrion : GO_CC__membrane_fraction : GO_MF__iron_ion_binding : GO_MF__iron_sulfur_cluster_binding : GO_MF__4_iron__4_sulfur_cluster_binding : GO_MF__oxidoreductase_activity : MSIGDB_C1__chr4q32 : MSIGDB_C2__HUMAN_MITODB_6_2002 : MSIGDB_C2__CMV_HCMV_TIMECOURSE_ALL_UP : MSIGDB_C2__MITOCHONDRIA : MSIGDB_C2__CMV_HCMV_TIMEC…	0.604634	0.999797	0.000125604	0.00753721	9.27809e-05	0.00372149	0.408348	0.984292	0.000374101	0.0171999	0.00221643	0.0268457
NOLA2	nucleolar protein family A, member 2 (H/ACA small nucleolar RNPs)	GO_BP__rRNA_processing : GO_BP__ribosome_biogenesis : GO_CC__ribonucleoprotein_complex : GO_CC__small_nucleolar_ribonucleoprotein_complex : GO_MF__RNA_binding : MSIGDB_C1__chr5q35 : MSIGDB_C2__SERUM_FIBROBLAST_CORE_UP : MSIGDB_C2__CHANG_SERUM_RESPONSE_UP : MSIGDB_C2__GOLDRATH_HP : MSIGDB_C2__SMITH_HCV_INDUCED_HCC_UP : MSIGDB_C2__HDACI_COLON_CUR_UP : MSIGDB_C2__MATSUDA_VALPHAINKT_DIFF : MSIGDB_C2_…	0.415889	0.999797	0.00293552	0.0349011	0.000552081	0.00989723	0.221186	0.984292	0.000374841	0.0171999	0.000210585	0.00876524
ING1	inhibitor of growth family, member 1	GO_BP__cell_cycle : GO_BP__negative_regulation_of_cell_proliferation : GO_BP__negative_regulation_of_cell_growth : GO_BP__negative_regulation_of_progression_through_cell_cycle : MSIGDB_C1__chr13q34 : MSIGDB_C2__SHEPARD_NEG_REG_OF_CELL_PROLIFERATION : MSIGDB_C2__CMV_UV_HCMV_6HRS_UP : MSIGDB_C2__PEART_HISTONE_UP : MSIGDB_C2__TSA_PANC50_UP : MSIGDB_C2__HADDAD_HPCLYMPHO_ENRICHED : MSIGDB_C2__WILLERT_…	0.783018	0.999797	0.0172058	0.0937943	0.00858396	0.0532982	0.755692	0.989166	0.000376904	0.0171999	0.00960571	0.0585603
SULT1A1	sulfotransferase family, cytosolic, 1A, phenol-preferring, member 1	GO_BP__steroid_metabolism : GO_BP__lipid_metabolism : GO_MF__sulfotransferase_activity : MSIGDB_C1__chr16p12 : MSIGDB_C2__HSC_HSC_ADULT : MSIGDB_C2__HSC_HSC_SHARED : MSIGDB_C2__HSC_HSC_FETAL : MSIGDB_C2__KLEIN_PEL_UP : MSIGDB_C2__LE_MYELIN_DN : MSIGDB_C3__TGGNNNNNNKCCAR_UNKNOWN : MSIGDB_C4__MORF_FDXR : MSIGDB_C4__GNF2_HCK : MSIGDB_C4__GNF2_CD14 : MSIGDB_C4__MORF_TPR : MSIGDB_C4__GNF2_CARD15	0.81774	0.999797	7.3798e-05	0.00598314	1.51737e-05	0.00152018	0.53077	0.984292	0.000382209	0.0173382	0.000224004	0.00898031
JAG2	jagged 2	GO_BP__cell_cell_signaling : GO_BP__regulation_of_cell_migration : GO_BP__cell_cycle : GO_BP__spermatogenesis : GO_BP__regulation_of_cell_proliferation : GO_BP__cell_differentiation : GO_BP__Notch_signaling_pathway : GO_BP__sensory_perception_of_sound : GO_BP__cell_communication : GO_MF__growth_factor_activity : MSIGDB_C1__chr14q32 : MSIGDB_C2__BRENTANI_SIGNALING : MSIGDB_C2__SANA_TNFA_ENDOTHELIA…	0.5713	0.999797	0.0047432	0.0457568	0.00312275	0.0288117	0.173298	0.984292	0.000396185	0.0177619	2.0662e-05	0.00374916
CD53	CD53 molecule	GO_BP__antimicrobial_humoral_response__sensu_Vertebrata_ : GO_CC__plasma_membrane : MSIGDB_C1__chr1p13 : MSIGDB_C2__IGLESIAS_E2FMINUS_UP : MSIGDB_C2__IGF_VS_PDGF_DN : MSIGDB_C2__STEMCELL_COMMON_DN : MSIGDB_C2__CARIES_PULP_HIGH_UP : MSIGDB_C2__AGEING_KIDNEY_UP : MSIGDB_C2__CARIES_PULP_UP : MSIGDB_C2__SANSOM_APC_5_DN : MSIGDB_C2__PENG_RAPAMYCIN_UP : MSIGDB_C2__FLECHNER_KIDNEY_TRANSPLANT_REJECTION_U…	0.40436	0.999797	0.00695833	0.0565949	0.00279467	0.0268916	0.188595	0.984292	0.00039653	0.0177619	0.000738126	0.0154388
PPP2R3A	protein phosphatase 2 (formerly 2A), regulatory subunit B'', alpha	GENMAPP__Glycogen_Metabolism : GO_BP__protein_amino_acid_dephosphorylation : GO_CC__protein_phosphatase_type_2A_complex : GO_MF__protein_phosphatase_type_2A_regulator_activity : KEGG__Long_term_potentiation : KEGG__Focal_adhesion : KEGG__T_cell_receptor_signaling_pathway : KEGG__Insulin_signaling_pathway : KEGG__TGF_beta_signaling_pathway : KEGG__B_cell_receptor_signaling_pathway : KEGG__Apoptosi…	0.1392	0.999797	0.000189101	0.00921884	0.00243698	0.0251998	0.0233698	0.984292	0.000398541	0.0177619	0.00161332	0.0225186
SE57-1		MSIGDB_C3__V$IRF1_01 : MSIGDB_C3__V$CDX2_Q5 : MSIGDB_C3__V$IRF2_01 : MSIGDB_C3__RGAGGAARY_V$PU1_Q6	0.816525	0.999797	0.000151471	0.00848796	8.29641e-06	0.00110924	0.723825	0.986769	0.000405081	0.0178602	0.000241674	0.00907289
SERP1	stress-associated endoplasmic reticulum protein 1	GO_BP__protein_modification : GO_BP__response_to_stress : GO_BP__protein_amino_acid_glycosylation : GO_CC__ribosome : GO_CC__endoplasmic_reticulum : MSIGDB_C1__chr3q25 : MSIGDB_C2__IDX_TSA_UP_CLUSTER2 : MSIGDB_C2__FLECHNER_KIDNEY_TRANSPLANT_WELL_UP : MSIGDB_C2__NGUYEN_KERATO_DN : MSIGDB_C2__IGFR_IR_UP : MSIGDB_C2__HYPOXIA_RCC_NOVHL_UP : MSIGDB_C2__VHL_NORMAL_UP : MSIGDB_C3__CCTGTGA_MIR_513 : MSIG…	0.682347	0.999797	8.26078e-05	0.00625118	0.00248926	0.0256015	0.606215	0.984292	0.000405435	0.0178602	0.00297467	0.031486
MCTS1	malignant T cell amplified sequence 1	GO_BP__positive_regulation_of_cell_proliferation : GO_BP__regulation_of_progression_through_cell_cycle : GO_MF__RNA_binding : MSIGDB_C1__chrxq22 : MSIGDB_C2__NOUZOVA_CPG_METHLTD : MSIGDB_C2__HDACI_COLON_BUT_DN : MSIGDB_C2__SERUM_FIBROBLAST_CORE_UP : MSIGDB_C2__ET743_SARCOMA_72HRS_DN : MSIGDB_C2__ET743_SARCOMA_DN : MSIGDB_C2__HDACI_COLON_CUR_UP : MSIGDB_C2__SHEPARD_POS_REG_OF_CELL_PROLIFERATION : …	0.450826	0.999797	8.61103e-05	0.00625118	9.61699e-07	0.000382743	0.198028	0.984292	0.000412686	0.0180752	8.49894e-05	0.00613247
NME1	non-metastatic cells 1, protein (NM23A) expressed in	GENMAPP__Nucleotide_Metabolism : GO_BP__cell_cycle : GO_BP__nucleotide_metabolism : GO_BP__negative_regulation_of_cell_proliferation : GO_BP__CTP_biosynthesis : GO_BP__UTP_biosynthesis : GO_BP__regulation_of_apoptosis : GO_BP__negative_regulation_of_progression_through_cell_cycle : GO_BP__cell_adhesion : GO_BP__GTP_biosynthesis : GO_CC__ruffle : GO_CC__lamellipodium : GO_MF__nucleoside_diphosphat…	0.275173	0.999797	4.98356e-06	0.00135975	3.45259e-06	0.000666299	0.23095	0.984292	0.000419556	0.0181827	7.01838e-05	0.00572097
ADCY7	adenylate cyclase 7	GENMAPP__Calcium_regulation_in_cardiac_cells : GENMAPP__G_Protein_Signaling : GENMAPP__Smooth_muscle_contraction : GO_BP__cAMP_biosynthesis : GO_BP__intracellular_signaling_cascade : GO_BP__cyclic_nucleotide_biosynthesis : GO_BP__adenylate_cyclase_activation : GO_CC__plasma_membrane : GO_MF__phosphorus_oxygen_lyase_activity : GO_MF__magnesium_ion_binding : GO_MF__lyase_activity : KEGG__Long_term_…	0.525092	0.999797	0.0176355	0.0947192	0.0900356	0.23596	0.414211	0.984292	0.000419912	0.0181827	0.0523487	0.15743
RFC3	replication factor C (activator 1) 3, 38kDa	GENMAPP__DNA_replication_Reactome : GO_BP__DNA_replication : GO_CC__protein_complex : GO_MF__enzyme_activator_activity : GO_MF__DNA_directed_DNA_polymerase_activity : GO_MF__nucleoside_triphosphatase_activity : MSIGDB_C1__chr13q12 : MSIGDB_C2__MANALO_HYPOXIA_DN : MSIGDB_C2__VERNELL_PRB_CLSTR1 : MSIGDB_C2__YAGI_AML_PROG_FAB : MSIGDB_C2__POD1_KO_UP : MSIGDB_C2__BRCA1_OVEREXP_PROSTATE_DN : MSIGDB_C2…	0.606007	0.999797	4.34411e-05	0.00419069	2.51557e-05	0.00182582	0.531272	0.984292	0.000425167	0.0182525	0.00124461	0.0196255
NDP52		MSIGDB_C2__PENG_GLUTAMINE_UP	0.852303	0.999797	0.00182324	0.0265112	0.00660022	0.0458108	0.855888	0.99333	0.000426315	0.0182525	0.0125397	0.0677289
SNRPD3	small nuclear ribonucleoprotein D3 polypeptide 18kDa	GENMAPP__mRNA_processing_binding_Reactome : GENMAPP__mRNA_processing_Reactome : GO_BP__nuclear_mRNA_splicing__via_spliceosome : GO_BP__mRNA_processing : GO_CC__ribonucleoprotein_complex : GO_CC__small_nucleolar_ribonucleoprotein_complex : MSIGDB_C1__chr22q11 : MSIGDB_C2__MANALO_HYPOXIA_DN : MSIGDB_C2__FLECHNER_KIDNEY_TRANSPLANT_WELL_UP : MSIGDB_C2__FLECHNER_KIDNEY_TRANSPLANT_REJECTION_DN : MSIGDB…	0.667326	0.999797	0.000999291	0.0199029	0.000225678	0.00609161	0.652936	0.984292	0.000433625	0.0183719	0.00127612	0.0198072
SORD	sorbitol dehydrogenase	GO_BP__visual_perception : GO_MF__oxidoreductase_activity : KEGG__Fructose_and_mannose_metabolism : MSIGDB_C1__chr15q15 : MSIGDB_C2__IRITANI_ADPROX_VASC : MSIGDB_C2__ADIP_DIFF_CLUSTER1 : MSIGDB_C2__SCHUMACHER_MYC_UP : MSIGDB_C2__BRCA_ER_POS : MSIGDB_C2__BRCA_BRCA1_NEG : MSIGDB_C2__FERRANDO_MLL_T_ALL_DN : MSIGDB_C2__FLECHNER_KIDNEY_TRANSPLANT_REJECTION_DN : MSIGDB_C2__FRUCTOSE_AND_MANNOSE_METABOLI…	0.494284	0.999797	1.80266e-05	0.00287169	8.97016e-06	0.00115867	0.381713	0.984292	0.000435242	0.0183719	2.44945e-05	0.00414704
ADH6	alcohol dehydrogenase 6 (class V)	GO_MF__oxidoreductase_activity : KEGG__Tyrosine_metabolism : KEGG__Glycolysis___Gluconeogenesis : KEGG__Metabolism_of_xenobiotics_by_cytochrome_P450 : KEGG__Bile_acid_biosynthesis : KEGG__Glycerolipid_metabolism : KEGG__Fatty_acid_metabolism : MSIGDB_C1__chr4q23 : MSIGDB_C2__ELECTRON_TRANSPORTER_ACTIVITY : MSIGDB_C2__GLYCEROLIPID_METABOLISM : MSIGDB_C2__GLYCOLYSIS : MSIGDB_C2__FLECHNER_KIDNEY_TRA…	0.268978	0.999797	0.000571616	0.0159184	0.00364675	0.0316105	0.176296	0.984292	0.000440309	0.0183719	0.00571678	0.043394
TALDO1	transaldolase 1	GO_BP__carbohydrate_metabolism : KEGG__Pentose_phosphate_pathway : MSIGDB_C1__chr11p15 : MSIGDB_C2__ZHAN_MMPC_SIM : MSIGDB_C2__IDX_TSA_UP_CLUSTER5 : MSIGDB_C2__HDACI_COLON_BUT_DN : MSIGDB_C2__ADIP_DIFF_UP : MSIGDB_C2__PENTOSE_PHOSPHATE_PATHWAY : MSIGDB_C2__JISON_SICKLECELL_DIFF : MSIGDB_C2__HDACI_COLON_SUL24HRS_UP : MSIGDB_C2__ELONGINA_KO_DN : MSIGDB_C2__HDACI_COLON_SUL_UP : MSIGDB_C2__TGZ_ADIP_U…	0.472915	0.999797	0.000318444	0.0119231	7.98408e-05	0.00332496	0.393743	0.984292	0.000441372	0.0183719	0.000262279	0.00929689
EIF3S3	eukaryotic translation initiation factor 3, subunit 3 gamma, 40kDa	GENMAPP__Translation_Factors : GO_BP__protein_biosynthesis : GO_BP__regulation_of_translational_initiation : GO_MF__translation_factor_activity__nucleic_acid_binding : GO_MF__translation_initiation_factor_activity : MSIGDB_C1__chr8q24 : MSIGDB_C2__JISON_SICKLECELL_DIFF : MSIGDB_C2__PENG_GLUCOSE_DN : MSIGDB_C2__VHL_NORMAL_UP : MSIGDB_C2__NOUZOVA_CPG_H4_UP : MSIGDB_C2__TRANSLATION_FACTORS : MSIGDB_…	0.949885	0.999797	0.000117538	0.00740293	0.000216378	0.00593172	0.937702	0.995073	0.000442799	0.0183719	0.00229068	0.0271498
PPP1R13B	protein phosphatase 1, regulatory (inhibitor) subunit 13B	GO_BP__negative_regulation_of_progression_through_cell_cycle : GO_BP__induction_of_apoptosis : GO_BP__apoptosis : MSIGDB_C1__chr14q32 : MSIGDB_C2__POD1_KO_DN : MSIGDB_C2__CMV_HCMV_TIMECOURSE_14HRS_UP : MSIGDB_C2__ST_INTERLEUKIN_4_PATHWAY : MSIGDB_C2__SIG_PIP3_SIGNALING_IN_CARDIAC_MYOCTES : MSIGDB_C2__ST_B_CELL_ANTIGEN_RECEPTOR : MSIGDB_C2__SIG_IL4RECEPTOR_IN_B_LYPHOCYTES : MSIGDB_C2__SIG_PIP3_SIG…	0.314022	0.999797	0.000269009	0.0108844	0.000459759	0.00884803	0.311881	0.984292	0.000443567	0.0183719	0.0005757	0.0143379
TRAF3IP3	TRAF3 interacting protein 3	MSIGDB_C1__chr1q32 : MSIGDB_C2__BRCA_BRCA1_POS : MSIGDB_C2__FLECHNER_KIDNEY_TRANSPLANT_REJECTION_PBL_DN : MSIGDB_C2__FLECHNER_KIDNEY_TRANSPLANT_WELL_PBL_UP : MSIGDB_C2__ZHAN_MM_MOLECULAR_CLASSI_UP : MSIGDB_C2__JISON_SICKLECELL_DIFF : MSIGDB_C2__FLECHNER_KIDNEY_TRANSPLANT_WELL_PBL_DN : MSIGDB_C4__GNF2_ATM : MSIGDB_C4__GNF2_CASP8 : MSIGDB_C4__GNF2_PTPRC : MSIGDB_C4__GNF2_ITGAL	0.925698	0.999797	0.00108086	0.0202653	0.00025469	0.00654539	0.876745	0.99333	0.000446961	0.0184124	0.00162131	0.0225611
NOL11	nucleolar protein 11	MSIGDB_C1__chr17q24 : MSIGDB_C4__GNF2_DAP3 : MSIGDB_C4__GNF2_KPNB1 : MSIGDB_C4__GNF2_APEX1 : MSIGDB_C4__GNF2_HDAC1 : MSIGDB_C4__GCM_MAX : MSIGDB_C4__GNF2_EIF3S6 : MSIGDB_C4__GNF2_NPM1 : MSIGDB_C4__GNF2_FBL : MSIGDB_C4__GNF2_RBBP6	0.666383	0.999797	0.000950471	0.0194719	0.000729071	0.0118218	0.462284	0.984292	0.000451127	0.0184238	0.000433429	0.011797
VMD2L1		GO_BP__ion_transport : GO_MF__ion_channel_activity : MSIGDB_C1__chr19p13 : MSIGDB_C3__RNGTGGGC_UNKNOWN : MSIGDB_C3__V$P300_01 : MSIGDB_C3__V$HAND1E47_01	0.77849	0.999797	0.000575227	0.0159184	0.000176461	0.00519232	0.650708	0.984292	0.000452074	0.0184238	0.000226933	0.00900069
FLJ21901		GO_BP__apoptosis : GO_MF__protein_kinase_activity	0.960851	0.999797	0.000109362	0.00699918	0.00725916	0.0481613	0.940764	0.995291	0.000456659	0.0185117	0.00113661	0.0187897
LAMC1	laminin, gamma 1 (formerly LAMB2)	GENMAPP__Inflammatory_Response_Pathway : GO_BP__cell_adhesion : GO_BP__protein_complex_assembly : GO_CC__extracellular_matrix__sensu_Metazoa_ : GO_CC__extracellular_matrix : GO_CC__basement_membrane : GO_MF__structural_molecule_activity : GO_MF__extracellular_matrix_structural_constituent : MSIGDB_C1__chr1q31 : MSIGDB_C2__VERHAAK_AML_NPM1_MUT_VS_WT_DN : MSIGDB_C2__ELONGINA_KO_UP : MSIGDB_C2__POME…	0.479485	0.999797	0.00242229	0.0311302	0.00406915	0.0335454	0.301454	0.984292	0.000470857	0.0188306	0.0010932	0.0182704
MT1G	metallothionein 1G	GO_MF__copper_ion_binding : MSIGDB_C1__chr16q12 : MSIGDB_C2__TPA_RESIST_MIDDLE_DN : MSIGDB_C2__ADIPOGENESIS_HMSC_CLASS1_UP : MSIGDB_C2__HDACI_COLON_BUT48HRS_UP : MSIGDB_C2__HDACI_COLON_BUT_UP : MSIGDB_C2__HDACI_COLON_BUT12HRS_UP : MSIGDB_C2__RUTELLA_HEPATGFSNDCS_UP : MSIGDB_C2__TPA_RESIST_LATE_DN : MSIGDB_C2__HDACI_COLON_BUT16HRS_UP : MSIGDB_C2__CARIES_PULP_UP : MSIGDB_C2__FLECHNER_KIDNEY_TRANSPL…	0.396345	0.999797	1.8087e-05	0.00287169	0.000564733	0.0100322	0.284855	0.984292	0.000473536	0.0188306	0.00227366	0.0270743
DHRS9	dehydrogenase/reductase (SDR family) member 9	GO_BP__metabolism : GO_CC__microsome : GO_CC__integral_to_endoplasmic_reticulum_membrane : GO_MF__oxidoreductase_activity : MSIGDB_C1__chr2q31 : MSIGDB_C2__TAKEDA_NUP8_HOXA9_10D_UP : MSIGDB_C2__TAKEDA_NUP8_HOXA9_6H_UP : MSIGDB_C3__CCCNNNNNNAAGWT_UNKNOWN	0.796746	0.999797	0.00104072	0.0201302	4.49376e-05	0.00246381	0.605025	0.984292	0.000476677	0.0188306	6.66204e-06	0.00295324
NIT2	nitrilase family, member 2	GO_BP__nitrogen_compound_metabolism : MSIGDB_C1__chr3q12 : MSIGDB_C2__ROSS_AML1_ETO : MSIGDB_C2__RUTELLA_HEMATOGFSNDCS_DIFF	0.835308	0.999797	0.00138216	0.0229988	3.06835e-05	0.00198821	0.740189	0.986769	0.000480469	0.0188306	4.31753e-05	0.00463435
IRS2	insulin receptor substrate 2	GO_BP__positive_regulation_of_cell_proliferation : GO_BP__glucose_metabolism : GO_MF__signal_transducer_activity : GO_MF__insulin_receptor_binding : MSIGDB_C1__chr13q34 : MSIGDB_C2__BRENTANI_SIGNALING : MSIGDB_C2__INSULIN_SIGNALING : MSIGDB_C2__HADDAD_HPCLYMPHO_ENRICHED : MSIGDB_C2__LVAD_HEARTFAILURE_UP : MSIGDB_C2__SIG_PIP3_SIGNALING_IN_CARDIAC_MYOCTES : MSIGDB_C2__KIM_TH_CELLS_DN : MSIGDB_C2__S…	0.687715	0.999797	0.000385728	0.0129538	0.000245979	0.00644195	0.478784	0.984292	0.000481279	0.0188306	0.0013378	0.0204316
C13orf7	chromosome 13 open reading frame 7	GO_MF__catalytic_activity : MSIGDB_C3__AAGCACA_MIR_218	0.877778	0.999797	6.08909e-05	0.0051561	3.50474e-06	0.000666299	0.727248	0.986769	0.000482271	0.0188306	0.000128244	0.00683459
GOT1	glutamic-oxaloacetic transaminase 1, soluble (aspartate aminotransferase 1)	GENMAPP__Glycolysis_and_Gluconeogenesis : GO_BP__biosynthesis : GO_BP__amino_acid_metabolism : GO_CC__cytosol : GO_MF__transferase_activity__transferring_nitrogenous_groups : GO_MF__transaminase_activity : GO_MF__catalytic_activity : KEGG__Arginine_and_proline_metabolism : KEGG__Tyrosine_metabolism : KEGG__Alanine_and_aspartate_metabolism : KEGG__Carbon_fixation : KEGG__Glutamate_metabolism : KEG…	0.568049	0.999797	0.00184192	0.0265112	0.000340282	0.00760495	0.371671	0.984292	0.000482694	0.0188306	0.000101134	0.00623108
NIFIE14		MSIGDB_C3__V$ATF3_Q6 : MSIGDB_C3__V$CREB_Q4_01 : MSIGDB_C3__TGAYRTCA_V$ATF3_Q6 : MSIGDB_C3__V$CREBP1CJUN_01 : MSIGDB_C3__V$FREAC4_01 : MSIGDB_C3__V$CREB_01 : MSIGDB_C3__V$CREB_Q4 : MSIGDB_C3__TGACGTCA_V$ATF3_Q6 : MSIGDB_C3__V$ATF1_Q6 : MSIGDB_C3__V$ATF_01 : MSIGDB_C3__V$HFH1_01 : MSIGDB_C3__WTGAAAT_UNKNOWN	0.567152	0.999797	1.38607e-05	0.00264081	4.06189e-06	0.000687903	0.529438	0.984292	0.000485629	0.0188306	4.74783e-05	0.00482442
PDCD4	programmed cell death 4 (neoplastic transformation inhibitor)	GO_BP__apoptosis : MSIGDB_C1__chr10q24 : MSIGDB_C2__PENG_GLUTAMINE_DN : MSIGDB_C2__PENG_LEUCINE_UP : MSIGDB_C2__PENG_LEUCINE_DN : MSIGDB_C2__LEE_TCELLS1_UP : MSIGDB_C2__HSC_HSCANDPROGENITORS_SHARED : MSIGDB_C2__BRCA_ER_POS : MSIGDB_C2__BECKER_TAMOXIFEN_RESISTANT_DN : MSIGDB_C2__PENG_GLUCOSE_DN : MSIGDB_C2__KUROKAWA_5FU_IFN_SENSITIVE_VS_RESISTANT_DN : MSIGDB_C2__CMV_HCMV_TIMECOURSE_48HRS_DN : MSIG…	0.956251	0.999797	0.000105834	0.00699918	0.000141283	0.00456893	0.892555	0.995073	0.000486764	0.0188306	0.000339064	0.0106216
CKAP2	cytoskeleton associated protein 2	MSIGDB_C1__chr13q14 : MSIGDB_C2__SHEPARD_GENES_COMMON_BW_CB_MO : MSIGDB_C2__SHEPARD_CRASH_AND_BURN_MUT_VS_WT_DN : MSIGDB_C2__SHEPARD_BMYB_MORPHOLINO_DN : MSIGDB_C2__SERUM_FIBROBLAST_CELLCYCLE : MSIGDB_C4__GNF2_CKS2 : MSIGDB_C4__GNF2_CCNB2 : MSIGDB_C4__GNF2_CDC2 : MSIGDB_C4__GNF2_CENPF : MSIGDB_C4__GNF2_SMC4L1	0.962608	0.999797	0.000820028	0.018481	0.000474776	0.00902311	0.875128	0.99333	0.000495767	0.0190362	0.000620493	0.0147314
HSPE1	heat shock 10kDa protein 1 (chaperonin 10)	GO_BP__protein_folding : GO_BP__caspase_activation : GO_BP__response_to_unfolded_protein : GO_CC__mitochondrion : GO_MF__chaperone_binding : GO_MF__unfolded_protein_binding : MSIGDB_C1__chr2q33 : MSIGDB_C2__HUMAN_MITODB_6_2002 : MSIGDB_C2__PENG_RAPAMYCIN_DN : MSIGDB_C2__BASSO_REGULATORY_HUBS : MSIGDB_C2__FLECHNER_KIDNEY_TRANSPLANT_WELL_UP : MSIGDB_C2__LIN_WNT_UP : MSIGDB_C2__SCHUMACHER_MYC_UP : M…	0.599097	0.999797	0.00103769	0.0201302	6.41833e-05	0.00297012	0.421919	0.984292	0.000497074	0.0190362	8.75752e-05	0.00613247
RAD54B	RAD54 homolog B (S. cerevisiae)	GO_BP__meiotic_recombination : GO_BP__response_to_DNA_damage_stimulus : GO_BP__DNA_repair : GO_MF__helicase_activity : GO_MF__RNA_helicase_activity : GO_MF__DNA_helicase_activity : MSIGDB_C1__chr8q22 : MSIGDB_C2__ET743_SARCOMA_24HRS_DN : MSIGDB_C2__ET743_SARCOMA_72HRS_DN : MSIGDB_C2__ET743_SARCOMA_DN : MSIGDB_C2__ET743_SARCOMA_48HRS_DN : MSIGDB_C3__ACTGTGA_MIR_27A_MIR_27B : MSIGDB_C3__TCTGGAC_MIR…	0.626185	0.999797	0.0018825	0.0267659	0.00801793	0.0509064	0.397464	0.984292	0.000507194	0.019253	0.000671794	0.0152436
C6orf82		MSIGDB_C2__NING_COPD_DN	0.980874	0.999797	0.0085345	0.0626853	0.0148985	0.0752677	0.963546	0.99567	0.000507788	0.019253	0.00633591	0.0458556
FLJ21511	hypothetical protein FLJ21511	MSIGDB_C1__chr4p12	0.960223	0.999797	0.000298212	0.0115165	0.000820472	0.0125056	0.931375	0.995073	0.000511703	0.0193054	0.00117354	0.0190288
RFX5	regulatory factor X, 5 (influences HLA class II expression)	GO_BP__transcription_from_RNA_polymerase_II_promoter : GO_MF__transcription_coactivator_activity : MSIGDB_C1__chr1q21 : MSIGDB_C2__WIELAND_HEPATITIS_B_INDUCED : MSIGDB_C3__V$AREB6_04 : MSIGDB_C3__V$TAXCREB_01 : MSIGDB_C3__V$NFY_Q6_01 : MSIGDB_C3__V$MYCMAX_01 : MSIGDB_C3__V$PAX_Q6 : MSIGDB_C3__V$HIF1_Q3 : MSIGDB_C3__V$TFIIA_Q6 : MSIGDB_C3__V$SMAD3_Q6 : MSIGDB_C3__V$HOXA4_Q2 : MSIGDB_C3__V$MYC_Q2 :…	0.351777	0.999797	0.0011484	0.0206902	0.118142	0.281148	0.20173	0.984292	0.000515688	0.0193599	0.0734603	0.195821
LASS2	LAG1 homolog, ceramide synthase 2 (S. cerevisiae)	GO_BP__regulation_of_transcription : GO_BP__lipid_biosynthesis : GO_MF__sequence_specific_DNA_binding : MSIGDB_C1__chr1p36 : MSIGDB_C2__HDACI_COLON_BUT_DN : MSIGDB_C2__HDACI_COLON_CLUSTER10 : MSIGDB_C2__HDACI_COLON_BUT16HRS_DN : MSIGDB_C2__BRCA_ER_POS : MSIGDB_C2__HDACI_COLON_BUT24HRS_DN : MSIGDB_C2__HDACI_COLON_BUT48HRS_DN : MSIGDB_C2__LE_MYELIN_DN : MSIGDB_C3__ACTGCCT_MIR_34B : MSIGDB_C3__GTGCC…	0.77394	0.999797	0.0002644	0.0108844	0.00447918	0.0356696	0.720756	0.986769	0.000522695	0.0195267	0.0110022	0.0626667
RCBTB1	regulator of chromosome condensation (RCC1) and BTB (POZ) domain containing protein 1	GO_BP__cell_cycle : GO_BP__chromatin_modification : MSIGDB_C1__chr13q14 : MSIGDB_C2__ROSS_CBF : MSIGDB_C2__HADDAD_HPCLYMPHO_ENRICHED : MSIGDB_C2__ROSS_AML1_ETO : MSIGDB_C2__OXSTRESS_BREASTCA_UP : MSIGDB_C2__PRMT5_KD_UP : MSIGDB_C2__ROSS_CBF_LEUKEMIA : MSIGDB_C2__HADDAD_HSC_CD10_UP : MSIGDB_C2__TCELL_ANERGIC_UP : MSIGDB_C3__AAGCACA_MIR_218 : MSIGDB_C3__V$PU1_Q6	0.998457	0.999797	0.00173403	0.0259118	0.00377934	0.0321097	0.995552	0.999067	0.000532696	0.0198033	0.000951794	0.0172705
FLJ22624		MSIGDB_C2__SHEPARD_CRASH_AND_BURN_MUT_VS_WT_DN : MSIGDB_C3__V$NFY_Q6_01 : MSIGDB_C3__V$E2F1_Q4 : MSIGDB_C3__V$P300_01 : MSIGDB_C3__AATGTGA_MIR_23A_MIR_23B : MSIGDB_C3__TAATGTG_MIR_323	0.686638	0.999797	0.00481405	0.0462646	0.000737301	0.0118544	0.260232	0.984292	0.000543761	0.0199185	7.26741e-05	0.00572097
SLC39A4	solute carrier family 39 (zinc transporter), member 4	GO_BP__metal_ion_transport : GO_BP__ion_transport : GO_MF__metal_ion_transporter_activity : MSIGDB_C1__chr8q24 : MSIGDB_C2__RCC_NL_UP : MSIGDB_C2__AGUIRRE_PANCREAS_CHR8 : MSIGDB_C2__ROSS_FAB_M7 : MSIGDB_C3__V$HNF4_01_B : MSIGDB_C3__V$NFY_Q6 : MSIGDB_C3__TGGNNNNNNKCCAR_UNKNOWN : MSIGDB_C3__WTTGKCTG_UNKNOWN : MSIGDB_C3__V$MYB_Q6	0.190806	0.999797	0.000123506	0.00753721	0.00150947	0.0181733	0.0590999	0.984292	0.000546304	0.0199185	0.00442977	0.0373443
MTMR6	myotubularin related protein 6	GO_BP__phospholipid_dephosphorylation : GO_BP__protein_amino_acid_dephosphorylation : GO_MF__inositol_or_phosphatidylinositol_phosphatase_activity : GO_MF__phosphoprotein_phosphatase_activity : GO_MF__protein_tyrosine_phosphatase_activity : GO_MF__protein_serine_threonine_phosphatase_activity : MSIGDB_C1__chr13q12 : MSIGDB_C2__POD1_KO_DN : MSIGDB_C2__CHIARETTI_T_ALL : MSIGDB_C2__UVB_NHEK1_DN : MS…	0.761807	0.999797	0.000350097	0.0123523	0.0122577	0.0671572	0.617203	0.984292	0.000549981	0.0199185	0.0167483	0.0787408
PCSK5	Proprotein convertase subtilisin/kexin type 5 : proprotein convertase subtilisin/kexin type 5	GO_BP__cell_cell_signaling : GO_BP__proteolysis : GO_CC__extracellular_space : GO_MF__peptidase_activity : GO_MF__serine_type_endopeptidase_activity : GO_MF__subtilase_activity : MSIGDB_C1__chr9q21 : MSIGDB_C2__SANSOM_APC_4_DN : MSIGDB_C2__TAKEDA_NUP8_HOXA9_8D_DN : MSIGDB_C2__SANSOM_APC_5_DN : MSIGDB_C2__GAMMA_UNIQUE_FIBRO_DN : MSIGDB_C2__ZHAN_MM_CD138_MS_VS_REST : MSIGDB_C2__TAKEDA_NUP8_HOXA9_10…	0.966372	0.999797	0.0016306	0.0253092	0.00366835	0.0317326	0.917425	0.995073	0.000550366	0.0199185	0.00212519	0.0265509
ZAK	sterile alpha motif and leucine zipper containing kinase AZK	GO_BP__cell_cycle : GO_BP__positive_regulation_of_apoptosis : GO_BP__cell_cycle_arrest : GO_BP__cell_death : GO_BP__response_to_stress : GO_BP__protein_kinase_cascade : GO_BP__cell_cycle_checkpoint : GO_BP__cell_proliferation : GO_BP__protein_amino_acid_phosphorylation : GO_BP__activation_of_JNK_activity : GO_BP__cell_differentiation : GO_MF__magnesium_ion_binding : GO_MF__protein_serine_threonin…	0.326492	0.999797	0.00254903	0.0321625	0.00918577	0.0555593	0.0237731	0.984292	0.000553127	0.0199185	0.000685943	0.0152436
HEATR1	HEAT repeat containing 1	GO_MF__binding : MSIGDB_C1__chr1q43 : MSIGDB_C2__BRCA_BRCA1_POS : MSIGDB_C2__GALE_FLT3ANDAPL_UP	0.592979	0.999797	0.0010353	0.0201302	0.000535107	0.00975609	0.416486	0.984292	0.000554092	0.0199185	0.000557508	0.0142099
RBBP7	retinoblastoma binding protein 7	GO_BP__DNA_replication : GO_BP__chromatin_modification : GO_BP__cell_proliferation : MSIGDB_C1__chrxp22 : MSIGDB_C2__IGLESIAS_E2FMINUS_UP : MSIGDB_C2__MMS_MOUSE_LYMPH_HIGH_4HRS_UP : MSIGDB_C2__SHEPARD_CELL_PROLIFERATION : MSIGDB_C2__GENOTOXINS_24HRS_DISCR : MSIGDB_C2__CELL_PROLIFERATION : MSIGDB_C2__INOS_ALL_UP : MSIGDB_C2__PROLIFERATION_GENES : MSIGDB_C3__V$SRF_Q5_01 : MSIGDB_C3__V$AP1_01 : MSIG…	0.505624	0.999797	8.97404e-05	0.0063917	0.000335222	0.0075139	0.527476	0.984292	0.000567317	0.0202982	0.00149648	0.0217017
ACTL6A	actin-like 6A	GO_BP__response_to_pest__pathogen_or_parasite : GO_BP__regulation_of_cell_growth : GO_BP__chromatin_remodeling : GO_BP__chromatin_modification : GO_CC__actin_filament : GO_MF__chromatin_binding : GO_MF__structural_constituent_of_cytoskeleton : MSIGDB_C1__chr3q26 : MSIGDB_C2__SERUM_FIBROBLAST_CORE_UP : MSIGDB_C2__ET743_SARCOMA_72HRS_DN : MSIGDB_C2__AGEING_BRAIN_UP : MSIGDB_C2__MOREAUX_TACI_HI_VS_L…	0.958142	0.999797	0.0116818	0.0748128	0.0554767	0.169747	0.902993	0.995073	0.000574897	0.0204733	0.0214069	0.0912936
SLC18A2		MSIGDB_C1__chr10q25 : MSIGDB_C2__ESR_FIBROBLAST_DN : MSIGDB_C2__AGEING_KIDNEY_UP : MSIGDB_C2__BYSTROM_IL5_UP : MSIGDB_C2__UV_ESR_OLD_UNREG : MSIGDB_C3__V$ATF3_Q6 : MSIGDB_C3__V$CREB_Q2_01 : MSIGDB_C3__V$CREB_Q4_01 : MSIGDB_C3__V$ATF_B : MSIGDB_C3__V$CREB_Q2 : MSIGDB_C3__V$PBX1_01 : MSIGDB_C3__TGACATY_UNKNOWN : MSIGDB_C3__TGAYRTCA_V$ATF3_Q6 : MSIGDB_C3__V$AFP1_Q6 : MSIGDB_C3__GTGTTGA_MIR_505 : MSI…	0.857169	0.999797	3.09407e-05	0.0035327	0.000407241	0.00835901	0.796923	0.989166	0.000579304	0.0205343	0.00446768	0.0375808
RAB14	RAB14, member RAS oncogene family	GO_BP__intracellular_transport : GO_BP__small_GTPase_mediated_signal_transduction : GO_BP__intracellular_protein_transport : GO_BP__neurotransmitter_secretion : GO_BP__protein_transport : GO_BP__vesicle_mediated_transport : GO_CC__perinuclear_region : GO_CC__lysosome : GO_CC__plasma_membrane : GO_CC__Golgi_stack : GO_CC__cytosol : GO_CC__exosome__RNase_complex_ : GO_CC__early_endosome : GO_CC__me…	0.500283	0.999797	0.0214744	0.106091	0.00310834	0.0287135	0.226686	0.984292	0.000586579	0.0206959	0.00106327	0.0180141
CD69	CD69 molecule	GO_BP__defense_response : GO_BP__cell_surface_receptor_linked_signal_transduction : GO_MF__sugar_binding : GO_MF__transmembrane_receptor_activity : MSIGDB_C1__chr12p13 : MSIGDB_C2__VERHAAK_AML_NPM1_MUT_VS_WT_DN : MSIGDB_C2__CHIARETTI_T_ALL : MSIGDB_C2__HADDAD_HPCLYMPHO_ENRICHED : MSIGDB_C2__LU_IL4BCELL : MSIGDB_C2__PASSERINI_SIGNAL : MSIGDB_C2__TAKEDA_NUP8_HOXA9_3D_UP : MSIGDB_C2__AGEING_KIDNEY_U…	0.186072	0.999797	0.000610155	0.0164196	0.000104661	0.00396383	0.174517	0.984292	0.000592754	0.0208174	0.000680498	0.0152436
DDX47	DEAD (Asp-Glu-Ala-Asp) box polypeptide 47	GO_MF__ATP_dependent_helicase_activity : GO_MF__RNA_binding : GO_MF__helicase_activity : GO_MF__ATP_dependent_RNA_helicase_activity : MSIGDB_C1__chr12p13 : MSIGDB_C2__IRS1_KO_ADIP_UP : MSIGDB_C2__IRS_KO_ADIP_UP : MSIGDB_C3__TNCATNTCCYR_UNKNOWN : MSIGDB_C3__MGGAAGTG_V$GABP_B : MSIGDB_C3__V$CEBPB_01 : MSIGDB_C3__V$CETS1P54_01 : MSIGDB_C3__V$STAT1_02 : MSIGDB_C3__YKACATTT_UNKNOWN : MSIGDB_C3__V$STAT…	0.808572	0.999797	0.00237743	0.030866	0.00170548	0.0198435	0.600233	0.984292	0.000597552	0.0208852	0.000673119	0.0152436
HPGD	hydroxyprostaglandin dehydrogenase 15-(NAD)	GENMAPP__Prostaglandin_synthesis_regulation : GO_BP__pregnancy : GO_BP__fatty_acid_metabolism : GO_BP__lipid_metabolism : GO_BP__negative_regulation_of_progression_through_cell_cycle : GO_BP__transforming_growth_factor_beta_receptor_signaling_pathway : GO_BP__metabolism : GO_CC__cytosol : GO_MF__protein_homodimerization_activity : GO_MF__catalytic_activity : GO_MF__oxidoreductase_activity : GO_MF…	0.890133	0.999797	0.000742336	0.0177008	0.00122086	0.0159318	0.811963	0.989521	0.000601718	0.0208852	0.00200731	0.0256673
SIRT3	sirtuin (silent mating type information regulation 2 homolog) 3 (S. cerevisiae)	GO_BP__chromatin_silencing : GO_BP__protein_amino_acid_ADP_ribosylation : GO_CC__mitochondrion : GO_MF__NAD+_ADP_ribosyltransferase_activity : MSIGDB_C1__chr11p15 : MSIGDB_C2__MANALO_HYPOXIA_UP : MSIGDB_C2__IRS1_KO_ADIP_DN : MSIGDB_C2__HIPPOCAMPUS_DEVELOPMENT_POSTNATAL : MSIGDB_C2__HSC_EARLYPROGENITORS_ADULT : MSIGDB_C2__HSC_EARLYPROGENITORS_FETAL : MSIGDB_C2__HSC_EARLYPROGENITORS_SHARED : MSIGDB…	0.193358	0.999797	8.34e-05	0.00625118	0.000184229	0.00530274	0.0538347	0.984292	0.000602906	0.0208852	0.0024044	0.0279754
ZA20D2		MSIGDB_C3__GTGCCAA_MIR_96 : MSIGDB_C3__AGGCACT_MIR_515_3P : MSIGDB_C3__TTTGCAG_MIR_518A_2 : MSIGDB_C3__TGTATGA_MIR_485_3P : MSIGDB_C3__TGTTTAC_MIR_30A_5P_MIR_30C_MIR_30D_MIR_30B_MIR_30E_5P : MSIGDB_C3__GAGACTG_MIR_452 : MSIGDB_C3__GTATTAT_MIR_369_3P : MSIGDB_C3__TCCAGAG_MIR_518C : MSIGDB_C3__ACTGAAA_MIR_30A_3P_MIR_30E_3P : MSIGDB_C3__GTTTGTT_MIR_495 : MSIGDB_C3__ATGTACA_MIR_493	0.432861	0.999797	0.000531959	0.0153628	0.0103384	0.059598	0.543928	0.984292	0.000606118	0.0208964	0.0447529	0.142406
CCT2	chaperonin containing TCP1, subunit 2 (beta)	GO_BP__regulation_of_progression_through_cell_cycle : GO_BP__cellular_protein_metabolism : GO_BP__protein_folding : GO_CC__cytosol : GO_MF__unfolded_protein_binding : MSIGDB_C1__chr12q14 : MSIGDB_C2__PENG_RAPAMYCIN_DN : MSIGDB_C2__MOREAUX_TACI_HI_IN_PPC_UP : MSIGDB_C2__ALZHEIMERS_INCIPIENT_DN : MSIGDB_C2__FLECHNER_KIDNEY_TRANSPLANT_WELL_UP : MSIGDB_C2__PENG_GLUTAMINE_DN : MSIGDB_C2__PENG_LEUCINE_…	0.957402	0.999797	0.000409826	0.0134046	3.16313e-05	0.00200885	0.943431	0.995534	0.000608712	0.0208964	0.000183068	0.00839603
CLDN8	claudin 8	GO_BP__calcium_independent_cell_cell_adhesion : GO_CC__tight_junction : GO_MF__structural_molecule_activity : GO_MF__identical_protein_binding : MSIGDB_C1__chr21q22 : MSIGDB_C2__AGEING_KIDNEY_DN : MSIGDB_C2__HSC_HSCANDPROGENITORS_SHARED : MSIGDB_C2__AGEING_KIDNEY_SPECIFIC_DN : MSIGDB_C2__FLECHNER_KIDNEY_TRANSPLANT_REJECTION_DN : MSIGDB_C2__HSC_HSCANDPROGENITORS_FETAL : MSIGDB_C2__HSC_HSCANDPROGEN…	0.753098	0.999797	0.000101316	0.00683298	0.000191483	0.0054655	0.628281	0.984292	0.000615844	0.0210464	0.000763391	0.0156393
PLAGL2	pleiomorphic adenoma gene-like 2	MSIGDB_C1__chr20q11 : MSIGDB_C2__CMV_HCMV_TIMECOURSE_20HRS_UP : MSIGDB_C2__ASTON_DEPRESSION_DN : MSIGDB_C2__GH_GHRHR_KO_6HRS_DN : MSIGDB_C2__CMV_HCMV_TIMECOURSE_ALL_UP : MSIGDB_C2__HYPOXIA_NORMAL_UP : MSIGDB_C3__V$AREB6_04 : MSIGDB_C3__CAGGTCC_MIR_492 : MSIGDB_C3__CTAWWWATA_V$RSRFC4_Q2 : MSIGDB_C3__V$AHR_01 : MSIGDB_C3__V$CEBP_C : MSIGDB_C3__V$PAX4_01 : MSIGDB_C3__V$TBP_01 : MSIGDB_C3__CAGTGTT_MI…	0.63565	0.999797	0.00446978	0.0447036	0.00648137	0.0452745	0.0136912	0.984292	0.000620072	0.0210554	0.00115456	0.018961
MED4	mediator of RNA polymerase II transcription, subunit 4 homolog (S. cerevisiae)	GO_BP__steroid_hormone_receptor_signaling_pathway : GO_BP__androgen_receptor_signaling_pathway : GO_BP__transcription_from_RNA_polymerase_II_promoter : GO_BP__transcription_initiation_from_RNA_polymerase_II_promoter : GO_CC__mediator_complex : GO_MF__transcription_cofactor_activity : GO_MF__thyroid_hormone_receptor_binding : GO_MF__transcriptional_activator_activity : GO_MF__ligand_dependent_nucl…	0.532719	0.999797	0.00160786	0.0251642	0.0226471	0.0975319	0.355868	0.984292	0.000623464	0.0210554	0.0391208	0.130763
MIF	macrophage migration inhibitory factor (glycosylation-inhibiting factor)	GO_BP__cell_surface_receptor_linked_signal_transduction : GO_BP__cell_proliferation : GO_BP__prostaglandin_biosynthesis : GO_BP__inflammatory_response : GO_BP__negative_regulation_of_apoptosis : GO_CC__extracellular_space : GO_CC__extracellular_region : GO_MF__isomerase_activity : GO_MF__cytokine_activity : MSIGDB_C1__chr22q11 : MSIGDB_C2__POD1_KO_UP : MSIGDB_C2__LEE_TCELLS1_UP : MSIGDB_C2__INOS_…	0.774984	0.999797	0.000148816	0.00844351	4.44569e-05	0.00245512	0.641801	0.984292	0.000624397	0.0210554	0.000240362	0.00907289
PTD004		GO_MF__GTP_binding : MSIGDB_C2__SHEPARD_CRASH_AND_BURN_MUT_VS_WT_UP : MSIGDB_C2__SHEPARD_BMYB_MORPHOLINO_UP : MSIGDB_C2__KENNY_WNT_DN : MSIGDB_C3__V$FAC1_01 : MSIGDB_C3__GGTGTGT_MIR_329 : MSIGDB_C3__GGCAGCT_MIR_22 : MSIGDB_C3__V$AR_Q6 : MSIGDB_C3__GGCAGTG_MIR_324_3P : MSIGDB_C3__TCCAGAT_MIR_516_5P	0.729078	0.999797	0.00162367	0.025253	0.00106762	0.0147298	0.72533	0.986769	0.000633474	0.0212674	0.00400386	0.0358138
PRSS12	Protease, serine, 12 (neurotrypsin, motopsin) : protease, serine, 12 (neurotrypsin, motopsin)	GO_BP__proteolysis : GO_MF__copper_ion_binding : GO_MF__scavenger_receptor_activity : GO_MF__peptidase_activity : GO_MF__serine_type_endopeptidase_activity : GO_MF__serine_type_peptidase_activity : MSIGDB_C1__chr4q25 : MSIGDB_C2__CMV_HCMV_TIMECOURSE_24HRS_DN : MSIGDB_C2__HSC_HSCANDPROGENITORS_SHARED : MSIGDB_C2__UVB_NHEK1_DN : MSIGDB_C2__O6BG_RESIST_MEDULLOBLASTOMA_UP : MSIGDB_C2__GOLDRATH_MEMORY…	0.958063	0.999797	0.000766433	0.0177903	0.000170574	0.00511788	0.956289	0.99567	0.000639449	0.0213138	0.0027888	0.0303187
EIF3S6	eukaryotic translation initiation factor 3, subunit 6 48kDa	GENMAPP__Translation_Factors : GO_BP__protein_biosynthesis : GO_MF__translation_initiation_factor_activity : MSIGDB_C1__chr8q22 : MSIGDB_C2__CELL_GROWTH_AND_OR_MAINTENANCE : MSIGDB_C2__KUMAR_HOXA_DIFF : MSIGDB_C2__JISON_SICKLECELL_DIFF : MSIGDB_C2__BRCA1_OVEREXP_DN : MSIGDB_C2__PENG_RAPAMYCIN_UP : MSIGDB_C2__TRANSLATION_FACTORS : MSIGDB_C3__V$PU1_Q6 : MSIGDB_C3__TGCGCANK_UNKNOWN : MSIGDB_C4__MORF…	0.918068	0.999797	2.06592e-05	0.00314888	5.08579e-06	0.000775177	0.883774	0.99333	0.000642312	0.0213138	0.000109922	0.0062986
PRDX1	peroxiredoxin 1	GO_BP__skeletal_development : GO_BP__cell_proliferation : GO_MF__antioxidant_activity : GO_MF__oxidoreductase_activity : GO_MF__peroxidase_activity : KEGG__Methane_metabolism : KEGG__Phenylalanine_metabolism : MSIGDB_C1__chr1p34 : MSIGDB_C2__SHIPP_FL_VS_DLBCL_DN : MSIGDB_C2__PHENYLALANINE_METABOLISM : MSIGDB_C2__HDACI_COLON_BUT_UP : MSIGDB_C2__PENG_GLUTAMINE_DN : MSIGDB_C2__NAKAJIMA_MCSMBP_MAST :…	0.592465	0.999797	0.000124673	0.00753721	6.3438e-05	0.00296602	0.58377	0.984292	0.00064383	0.0213138	2.02983e-05	0.00374916
PDIA4	protein disulfide isomerase family A, member 4 : protein disulfide isomerase family A, member 4 : protein disulfide isomerase family A, member 4	GO_BP__electron_transport : GO_BP__protein_secretion : GO_CC__endoplasmic_reticulum_lumen : GO_CC__endoplasmic_reticulum : GO_MF__isomerase_activity : GO_MF__protein_disulfide_isomerase_activity : MSIGDB_C1__chr7q35 : MSIGDB_C2__AGEING_KIDNEY_SPECIFIC_UP : MSIGDB_C2__REOVIRUS_HEK293_DN : MSIGDB_C2__AGEING_KIDNEY_UP : MSIGDB_C2__SERUM_FIBROBLAST_CORE_UP : MSIGDB_C2__RESISTANCE_XENOGRAFTS_UP : MSIG…	0.69043	0.999797	0.0240966	0.113507	0.0070755	0.0477189	0.654763	0.984292	0.000646041	0.0213138	0.00669079	0.0474772
GOLGA1	Golgi autoantigen, golgin subfamily a, 1 : golgi autoantigen, golgin subfamily a, 1	GO_CC__Golgi_apparatus : GO_CC__Golgi_stack : MSIGDB_C1__chr9q34 : MSIGDB_C2__FLECHNER_KIDNEY_TRANSPLANT_REJECTION_PBL_DN : MSIGDB_C2__PENG_GLUTAMINE_DN : MSIGDB_C2__GH_GHRHR_KO_24HRS_UP : MSIGDB_C2__BRCA_ER_POS : MSIGDB_C2__BRCA2_BRCA1_DN : MSIGDB_C3__WGGAATGY_V$TEF1_Q6 : MSIGDB_C3__AAAYWAACM_V$HFH4_01 : MSIGDB_C3__V$FOXJ2_02 : MSIGDB_C3__TGACAGNY_V$MEIS1_01 : MSIGDB_C3__TGAATGT_MIR_181A_MIR_181…	0.706547	0.999797	0.00143155	0.0235634	0.00107963	0.0147453	0.780911	0.989166	0.000655279	0.0215253	0.00775556	0.0517178
AZGP1	alpha-2-glycoprotein 1, zinc-binding	GO_BP__antigen_presentation : GO_BP__negative_regulation_of_cell_proliferation : GO_BP__cell_adhesion : GO_BP__lipid_catabolism : GO_BP__cell_communication : GO_CC__MHC_class_I_protein_complex : GO_CC__gap_junction : GO_CC__extracellular_region : GO_CC__connexon_complex : GO_MF__connexon_channel_activity : GO_MF__ribonuclease_activity : GO_MF__MHC_class_I_receptor_activity : MSIGDB_C1__chr7q22 : …	0.803859	0.999797	0.00376966	0.0403781	0.00488796	0.0373719	0.783123	0.989166	0.000673057	0.0219416	0.00431159	0.036992
HECTD3	HECT domain containing 3	GO_BP__protein_modification : GO_BP__ubiquitin_cycle : GO_CC__anaphase_promoting_complex : GO_MF__ubiquitin_protein_ligase_activity : MSIGDB_C1__chr1p34 : MSIGDB_C2__HSC_LATEPROGENITORS_ADULT : MSIGDB_C2__HSC_LATEPROGENITORS_SHARED : MSIGDB_C2__HSC_LATEPROGENITORS_FETAL : MSIGDB_C3__TACTTGA_MIR_26A_MIR_26B : MSIGDB_C4__GCM_ZNF198 : MSIGDB_C4__GCM_GSPT1 : MSIGDB_C4__GCM_DFFA : MSIGDB_C4__GCM_MYST2	0.802817	0.999797	0.000254248	0.0107051	0.00265109	0.0263072	0.759719	0.989166	0.000674793	0.0219416	0.00141069	0.0211631
PJA2	praja 2, RING-H2 motif containing	GO_BP__ubiquitin_cycle : GO_BP__DNA_methylation : GO_MF__N_methyltransferase_activity : MSIGDB_C1__chr5q22 : MSIGDB_C2__UVC_XPCS_8HR_DN : MSIGDB_C2__PENG_GLUTAMINE_UP : MSIGDB_C2__FLECHNER_KIDNEY_TRANSPLANT_WELL_UP : MSIGDB_C2__ET743_SARCOMA_72HRS_DN : MSIGDB_C2__UVC_XPCS_ALL_DN : MSIGDB_C2__FLECHNER_KIDNEY_TRANSPLANT_REJECTION_DN : MSIGDB_C2__ET743_SARCOMA_DN : MSIGDB_C2__RCC_NL_UP : MSIGDB_C2__…	0.798521	0.999797	0.00669816	0.0553034	0.0842373	0.225411	0.703119	0.986769	0.000677002	0.0219416	0.0528546	0.158522
FDPS	farnesyl diphosphate synthase (farnesyl pyrophosphate synthetase, dimethylallyltranstransferase, geranyltranstransferase)	GENMAPP__Cholesterol_Biosynthesis : GO_BP__sterol_biosynthesis : GO_BP__lipid_biosynthesis : GO_BP__cholesterol_biosynthesis : GO_BP__steroid_biosynthesis : KEGG__Biosynthesis_of_steroids : MSIGDB_C1__chr1q22 : MSIGDB_C2__CHANG_SERUM_RESPONSE_DN : MSIGDB_C2__HSC_LATEPROGENITORS_ADULT : MSIGDB_C2__HSC_LATEPROGENITORS_SHARED : MSIGDB_C2__CHOLESTEROL_BIOSYNTHESIS : MSIGDB_C2__BIOSYNTHESIS_OF_STEROID…	0.746609	0.999797	0.000714343	0.0175552	0.000386002	0.00815491	0.695326	0.986769	0.000679468	0.0219416	0.000225068	0.00898031
ST7	suppression of tumorigenicity 7	GO_MF__binding : MSIGDB_C1__chr7q31 : MSIGDB_C2__PRMT5_KD_UP : MSIGDB_C2__VANTVEER_BREAST_OUTCOME_GOOD_VS_POOR_DN : MSIGDB_C2__NELSON_ANDROGEN_DN : MSIGDB_C3__V$CDPCR3HD_01 : MSIGDB_C3__GTGCCAA_MIR_96 : MSIGDB_C3__V$RREB1_01 : MSIGDB_C3__V$FXR_IR1_Q6 : MSIGDB_C3__YATTNATC_UNKNOWN : MSIGDB_C3__V$CDPCR1_01 : MSIGDB_C3__V$AP2_Q6_01 : MSIGDB_C3__RNTCANNRNNYNATTW_UNKNOWN : MSIGDB_C3__AAAGGGA_MIR_204_M…	0.837462	0.999797	0.00826806	0.0622022	0.00436966	0.0350908	0.543465	0.984292	0.000689087	0.0221584	0.002558	0.0291398
SLC36A1	solute carrier family 36 (proton/amino acid symporter), member 1	GO_BP__amino_acid_transport : GO_MF__amino_acid_transporter_activity : GO_MF__amino_acid_polyamine_transporter_activity : GO_MF__symporter_activity : MSIGDB_C1__chr5q33 : MSIGDB_C2__JISON_SICKLECELL_DIFF : MSIGDB_C2__RUTELLA_HEPATGFSNDCS_UP : MSIGDB_C2__RUTELLA_HEMATOGFSNDCS_DIFF : MSIGDB_C3__V$ARNT_02 : MSIGDB_C3__V$SREBP1_01 : MSIGDB_C3__TGTTTAC_MIR_30A_5P_MIR_30C_MIR_30D_MIR_30B_MIR_30E_5P : M…	0.680367	0.999797	0.00238543	0.0309172	0.00228573	0.0242274	0.245202	0.984292	0.000695373	0.0222025	0.000430032	0.0117465
SLC5A6	solute carrier family 5 (sodium-dependent vitamin transporter), member 6	GO_BP__sodium_ion_transport : GO_BP__ion_transport : GO_CC__membrane_fraction : GO_MF__transporter_activity : GO_MF__sodium_ion_binding : GO_MF__symporter_activity : MSIGDB_C1__chr2p23 : MSIGDB_C2__BRCA_BRCA1_POS : MSIGDB_C2__IDX_TSA_UP_CLUSTER5 : MSIGDB_C2__PENG_GLUTAMINE_DN : MSIGDB_C2__REOVIRUS_HEK293_DN : MSIGDB_C2__HSC_HSCANDPROGENITORS_SHARED : MSIGDB_C2__HSC_HSCANDPROGENITORS_FETAL : MSIGD…	0.849587	0.999797	0.00135027	0.0228676	0.000112391	0.00407184	0.607494	0.984292	0.000696285	0.0222025	5.51254e-05	0.00518655
UGP2	UDP-glucose pyrophosphorylase 2	GENMAPP__Circadian_Exercise : GENMAPP__Glycogen_Metabolism : GO_BP__metabolism : GO_MF__nucleotidyltransferase_activity : KEGG__Galactose_metabolism : KEGG__Pentose_and_glucuronate_interconversions : KEGG__Starch_and_sucrose_metabolism : MSIGDB_C1__chr2p14 : MSIGDB_C2__POD1_KO_DN : MSIGDB_C2__ZHAN_MULTIPLE_MYELOMA_SUBCLASSES_DIFF : MSIGDB_C2__GH_EXOGENOUS_ALL_UP : MSIGDB_C2__GH_EXOGENOUS_ANY_UP :…	0.3876	0.999797	0.000822079	0.018481	0.00140393	0.0173691	0.198278	0.984292	0.000701622	0.0222794	0.000173829	0.0081775
GORASP2	golgi reassembly stacking protein 2, 55kDa	GO_CC__Golgi_stack : MSIGDB_C1__chr2p24 : MSIGDB_C2__PENG_RAPAMYCIN_DN : MSIGDB_C2__AGEING_BRAIN_DN : MSIGDB_C2__PENG_GLUCOSE_DN : MSIGDB_C2__CMV_24HRS_UP : MSIGDB_C2__BYSTROM_IL5_UP : MSIGDB_C2__CMV_ALL_UP : MSIGDB_C2__HSC_EARLYPROGENITORS_ADULT : MSIGDB_C2__AGED_MOUSE_CORTEX_DN : MSIGDB_C2__HSC_EARLYPROGENITORS_FETAL : MSIGDB_C2__LIZUKA_G1_SM_G2 : MSIGDB_C2__HSC_EARLYPROGENITORS_SHARED : MSIGDB…	0.465817	0.999797	0.011404	0.0737775	0.00572121	0.0418439	0.252117	0.984292	0.00070826	0.0223969	0.00492887	0.0397071
CETN2	centrin, EF-hand protein, 2	GO_BP__cell_cycle : GO_BP__mitosis : GO_BP__cell_division : GO_CC__centrosome : MSIGDB_C1__chrxq28 : MSIGDB_C2__PEART_HISTONE_UP : MSIGDB_C2__PRMT5_KD_UP : MSIGDB_C2__TPA_SENS_LATE_DN : MSIGDB_C2__BYSTRYKH_HSC_BRAIN_TRANS_GLOCUS : MSIGDB_C2__TPA_SENS_MIDDLE_DN : MSIGDB_C3__CTTTGTA_MIR_524	0.74961	0.999797	0.000204647	0.00941343	6.56107e-05	0.00298869	0.669435	0.984475	0.000715215	0.0225234	0.000138915	0.00725114
PXMP2	peroxisomal membrane protein 2, 22kDa	GO_BP__chemotaxis : GO_BP__response_to_stimulus : GO_BP__immune_response : GO_CC__extracellular_space : GO_CC__extracellular_region : GO_CC__peroxisome : GO_MF__chemokine_activity : GO_MF__cytokine_activity : MSIGDB_C1__chr12q24 : MSIGDB_C2__LEE_MYC_E2F1_DN : MSIGDB_C2__LEE_MYC_TGFA_DN : MSIGDB_C2__LEE_E2F1_DN : MSIGDB_C2__ALCALAY_AML_NPMC_DN : MSIGDB_C2__BYSTRYKH_HSC_BRAIN_TRANS_GLOCUS : MSIGDB_…	0.818887	0.999797	0.00600653	0.0523794	0.00388531	0.0325742	0.555043	0.984292	0.000718308	0.0225276	3.59907e-05	0.00463435
ACADS	acyl-Coenzyme A dehydrogenase, C-2 to C-3 short chain	GENMAPP__Mitochondrial_fatty_acid_betaoxidation : GENMAPP__Fatty_Acid_Degradation : GO_BP__electron_transport : GO_BP__fatty_acid_metabolism : GO_BP__lipid_metabolism : GO_BP__generation_of_precursor_metabolites_and_energy : GO_BP__fatty_acid_beta_oxidation : GO_CC__mitochondrion : GO_MF__acyl_CoA_dehydrogenase_activity : GO_MF__oxidoreductase_activity : KEGG__Valine__leucine_and_isoleucine_degra…	0.154836	0.999797	4.19944e-05	0.00415636	7.93771e-06	0.00108024	0.0328309	0.984292	0.000721649	0.0225397	0.000162554	0.00784065
DNAJC11	DnaJ (Hsp40) homolog, subfamily C, member 11	GO_BP__protein_folding : GO_MF__heat_shock_protein_binding : GO_MF__unfolded_protein_binding : MSIGDB_C1__chr1p36 : MSIGDB_C3__V$CDPCR3HD_01 : MSIGDB_C3__V$PAX4_01 : MSIGDB_C3__V$E2F_Q3_01 : MSIGDB_C3__V$E2F1_Q4_01 : MSIGDB_C3__CAAGGAT_MIR_362 : MSIGDB_C3__V$E2F1_Q6_01 : MSIGDB_C3__TGCTGAY_UNKNOWN : MSIGDB_C3__V$E2F_Q6 : MSIGDB_C3__V$E2F1_Q4 : MSIGDB_C3__V$E2F_Q3 : MSIGDB_C3__V$E2F1DP1RB_01 : MSI…	0.574519	0.999797	1.00634e-05	0.00220291	4.62692e-05	0.00249937	0.151454	0.984292	0.000728283	0.022654	0.00197425	0.0255446
NUP107	nucleoporin 107kDa	GO_BP__protein_transport : GO_BP__mRNA_export_from_nucleus : GO_CC__nuclear_pore : MSIGDB_C1__chr12q14 : MSIGDB_C2__SERUM_FIBROBLAST_CORE_UP : MSIGDB_C2__CHANG_SERUM_RESPONSE_UP : MSIGDB_C3__RYAAAKNNNNNNTTGW_UNKNOWN : MSIGDB_C3__V$EGR2_01 : MSIGDB_C3__V$HNF6_Q6 : MSIGDB_C4__GNF2_MLH1 : MSIGDB_C4__GNF2_PA2G4	0.865411	0.999797	0.00130471	0.0223399	0.000855287	0.012833	0.787726	0.989166	0.000732126	0.0226694	3.91307e-05	0.00463435
SMS	spermine synthase	GO_MF__catalytic_activity : KEGG__Arginine_and_proline_metabolism : KEGG__Urea_cycle_and_metabolism_of_amino_groups : KEGG__beta_Alanine_metabolism : MSIGDB_C1__chrxp22 : MSIGDB_C2__IDX_TSA_DN_CLUSTER5 : MSIGDB_C2__MAMMARY_DEV_UP : MSIGDB_C2__BETA_ALANINE_METABOLISM : MSIGDB_C2__SERUM_FIBROBLAST_CORE_UP : MSIGDB_C2__HSC_HSCANDPROGENITORS_SHARED : MSIGDB_C2__CHANG_SERUM_RESPONSE_UP : MSIGDB_C2__IR…	0.567848	0.999797	0.000274667	0.010903	0.000281709	0.00679845	0.413184	0.984292	0.000737683	0.0226694	0.000693278	0.0152436
MT1M	metallothionein 1M	GO_MF__copper_ion_binding : MSIGDB_C1__chr16q12	0.729915	0.999797	0.000896773	0.0188911	0.000197487	0.00561584	0.384382	0.984292	0.000739428	0.0226694	0.000209423	0.00876524
WDR50		MSIGDB_C2__KREBS_TCA_CYCLE	0.135916	0.999797	7.54923e-06	0.00191776	1.45955e-06	0.000481441	0.147134	0.984292	0.000740673	0.0226694	6.52192e-05	0.00572097
TM9SF4	transmembrane 9 superfamily protein member 4	GO_MF__transporter_activity : MSIGDB_C1__chr20q11 : MSIGDB_C2__RUTELLA_HEMATOGFSNDCS_DIFF : MSIGDB_C3__GTGCCAA_MIR_96 : MSIGDB_C3__CAGTGTT_MIR_141_MIR_200A : MSIGDB_C3__AGGAAGC_MIR_516_3P : MSIGDB_C3__AACTGGA_MIR_145 : MSIGDB_C3__ACTGCAG_MIR_17_3P : MSIGDB_C4__MORF_EI24 : MSIGDB_C4__MORF_HDAC2	0.712623	0.999797	0.00150333	0.0243734	0.00331327	0.0297565	0.368976	0.984292	0.000748622	0.022821	0.00265727	0.0295456
LAT	linker for activation of T cells	GO_BP__intracellular_signaling_cascade : GO_BP__calcium_mediated_signaling : GO_BP__Ras_protein_signal_transduction : GO_BP__immune_response : GO_BP__integrin_mediated_signaling_pathway : GO_CC__lipid_raft : GO_MF__SH3_SH2_adaptor_activity : GO_MF__transporter_activity : MSIGDB_C1__chr16q13 : MSIGDB_C2__CHIARETTI_T_ALL : MSIGDB_C2__TSA_CD4_DN : MSIGDB_C2__TCRPATHWAY : MSIGDB_C2__CHIARETTI_T_ALL_D…	0.0472856	0.999797	0.0017534	0.0260481	1.00266e-05	0.00123246	0.0384731	0.984292	0.000755069	0.0228247	7.28112e-05	0.00572097
C20orf35		MSIGDB_C2__HCC_SURVIVAL_GOOD_VS_POOR_DN : MSIGDB_C3__AAGCACA_MIR_218 : MSIGDB_C3__CACCAGC_MIR_138 : MSIGDB_C3__AAACCAC_MIR_140 : MSIGDB_C3__AATGTGA_MIR_23A_MIR_23B : MSIGDB_C3__CCCAGAG_MIR_326 : MSIGDB_C3__TCCAGAT_MIR_516_5P	0.658424	0.999797	0.0349625	0.141278	0.227693	0.423645	0.552232	0.984292	0.000756843	0.0228247	0.124163	0.273008
ABHD3	abhydrolase domain containing 3	GO_MF__catalytic_activity : MSIGDB_C1__chr18q11 : MSIGDB_C2__SANSOM_APC_4_DN : MSIGDB_C2__HDACI_COLON_SUL16HRS_UP : MSIGDB_C2__GAY_YY1_DN : MSIGDB_C2__CMV_HCMV_TIMECOURSE_48HRS_UP : MSIGDB_C2__CMV_HCMV_TIMECOURSE_ALL_UP : MSIGDB_C2__HDACI_COLON_SUL_UP : MSIGDB_C2__HDACI_COLON_SUL48HRS_UP : MSIGDB_C2__MOREAUX_TACI_HI_VS_LOW_DN : MSIGDB_C3__V$HSF1_01 : MSIGDB_C3__V$PBX1_02 : MSIGDB_C3__RGAANNTTC_V$…	0.853824	0.999797	0.000518291	0.0152505	0.000749365	0.0119726	0.640967	0.984292	0.000757729	0.0228247	0.00306635	0.0317509
GOLGA7	golgi autoantigen, golgin subfamily a, 7	GO_CC__Golgi_stack : MSIGDB_C1__chr8p11 : MSIGDB_C3__CAGTATT_MIR_200B_MIR_200C_MIR_429 : MSIGDB_C3__AAGCACA_MIR_218 : MSIGDB_C3__CTACCTC_LET_7A_LET_7B_LET_7C_LET_7D_LET_7E_LET_7F_MIR_98_LET_7G_LET_7I : MSIGDB_C3__V$MYB_Q3 : MSIGDB_C3__V$NERF_Q2 : MSIGDB_C3__TCCAGAG_MIR_518C : MSIGDB_C3__V$HAND1E47_01 : MSIGDB_C3__V$PAX2_02 : MSIGDB_C3__CACTTTG_MIR_520G_MIR_520H : MSIGDB_C3__V$T3R_Q6 : MSIGDB_C3__…	0.850252	0.999797	0.00624468	0.0533975	0.00153634	0.0184385	0.75451	0.989166	0.000762518	0.0228406	0.00311614	0.0320487
STAP2	signal-transducing adaptor protein-2	GO_BP__intracellular_signaling_cascade : MSIGDB_C1__chr19p13 : MSIGDB_C2__FETAL_LIVER_VS_ADULT_LIVER_GNF2	0.764411	0.999797	0.0116879	0.0748128	0.00190676	0.0214327	0.647253	0.984292	0.000764252	0.0228406	0.000356387	0.010693
RBPMS	RNA binding protein with multiple splicing	GO_BP__RNA_processing : GO_MF__RNA_binding : MSIGDB_C1__chr8p12 : MSIGDB_C2__VERHAAK_AML_NPM1_MUT_VS_WT_DN : MSIGDB_C2__POD1_KO_DN : MSIGDB_C2__TAKEDA_NUP8_HOXA9_10D_UP : MSIGDB_C2__FLECHNER_KIDNEY_TRANSPLANT_WELL_UP : MSIGDB_C2__KUMAR_HOXA_DIFF : MSIGDB_C2__IGF_VS_PDGF_DN : MSIGDB_C2__TAKEDA_NUP8_HOXA9_3D_UP : MSIGDB_C2__HSC_HSCANDPROGENITORS_SHARED : MSIGDB_C2__TARTE_MATURE_PC : MSIGDB_C2__IRIT…	0.524931	0.999797	0.0686083	0.213153	0.0073061	0.0481613	0.395218	0.984292	0.000772625	0.0230007	0.00622828	0.0455008
ECT2	epithelial cell transforming sequence 2 oncogene	GO_BP__intracellular_signaling_cascade : GO_BP__regulation_of_Rho_protein_signal_transduction : GO_BP__positive_regulation_of_I_kappaB_kinase_NF_kappaB_cascade : GO_MF__Rho_guanyl_nucleotide_exchange_factor_activity : GO_MF__signal_transducer_activity : GO_MF__guanyl_nucleotide_exchange_factor_activity : GO_MF__GTPase_activator_activity : MSIGDB_C1__chr3q26 : MSIGDB_C2__GREENBAUM_E2A_UP : MSIGDB_…	0.550755	0.999797	2.30318e-05	0.0032085	9.29376e-06	0.00118046	0.123656	0.984292	0.000797977	0.0234939	0.000423178	0.0116427
ZNF239	zinc finger protein 239	GO_CC__nucleolus : GO_MF__RNA_binding : MSIGDB_C1__chr10q11 : MSIGDB_C2__SCHUMACHER_MYC_UP : MSIGDB_C2__EMT_DN : MSIGDB_C2__CMV_HCMV_TIMECOURSE_ALL_DN : MSIGDB_C2__REOVIRUS_HEK293_UP : MSIGDB_C2__CMV_HCMV_TIMECOURSE_4HRS_DN : MSIGDB_C4__MORF_IL9 : MSIGDB_C4__MORF_RAB3A : MSIGDB_C4__MORF_WNT1 : MSIGDB_C4__MORF_MAP3K14 : MSIGDB_C4__MORF_LCAT	0.606958	0.999797	0.00157056	0.0248324	0.00622752	0.0440668	0.269353	0.984292	0.000798003	0.0234939	0.00304609	0.0317392
BRCA2	breast cancer 2, early onset	GO_BP__chromatin_remodeling : GO_BP__regulation_of_progression_through_cell_cycle : GO_BP__response_to_DNA_damage_stimulus : GO_BP__regulation_of_transcription : GO_BP__DNA_repair : GO_BP__establishment_and_or_maintenance_of_chromatin_architecture : GO_CC__extracellular_space : GO_MF__single_stranded_DNA_binding : MSIGDB_C1__chr13q12 : MSIGDB_C2__DRUG_RESISTANCE_AND_METABOLISM : MSIGDB_C2__CMV_UV…	0.303302	0.999797	0.0412613	0.155362	0.400009	0.59856	0.350833	0.984292	0.00079967	0.0234939	0.363799	0.547278
TCF7L2	transcription factor 7-like 2 (T-cell specific, HMG-box)	GO_BP__regulation_of_transcription_from_RNA_polymerase_II_promoter : GO_BP__Wnt_receptor_signaling_pathway : GO_BP__regulation_of_progression_through_cell_cycle : GO_BP__establishment_and_or_maintenance_of_chromatin_architecture : GO_MF__RNA_polymerase_II_transcription_factor_activity : MSIGDB_C1__chr10q25 : MSIGDB_C2__UV_CMV_UNIQUE_HCMV_6HRS_DN : MSIGDB_C2__UVC_XPCS_8HR_DN : MSIGDB_C2__CMV_ALL_D…	0.729354	0.999797	0.0153867	0.0886057	0.0324793	0.121395	0.569714	0.984292	0.000805484	0.0234939	0.00550393	0.0425387
P53CSV		MSIGDB_C3__CTCAGGG_MIR_125B_MIR_125A : MSIGDB_C3__GTCAGGA_MIR_378 : MSIGDB_C3__AAGGGAT_MIR_188 : MSIGDB_C3__AAAGGGA_MIR_204_MIR_211	0.603794	0.999797	0.00030224	0.0115219	0.000222632	0.00605958	0.321934	0.984292	0.00080846	0.0234939	1.42749e-05	0.00343018
PAFAH1B3	platelet-activating factor acetylhydrolase, isoform Ib, gamma subunit 29kDa	GO_BP__lipid_metabolism : GO_BP__nervous_system_development : GO_BP__lipid_catabolism : GO_CC__soluble_fraction : GO_MF__hydrolase_activity__acting_on_ester_bonds : MSIGDB_C1__chr19q13 : MSIGDB_C2__YAGI_AML_PROG_FAB : MSIGDB_C2__POD1_KO_UP : MSIGDB_C2__UV_4NQO_FIBRO_UP : MSIGDB_C2__STEFFEN_AML_PML_PLZF_TRGT : MSIGDB_C2__CANCER_NEOPLASTIC_META_UP : MSIGDB_C2__CALRES_RHESUS_UP : MSIGDB_C3__RNGTGGGC…	0.397866	0.999797	0.00389553	0.0411189	0.00144204	0.0176402	0.340447	0.984292	0.000811407	0.0234939	0.000682027	0.0152436
TEX10	testis expressed sequence 10	GO_CC__extracellular_space : GO_MF__binding : GO_MF__carrier_activity : MSIGDB_C1__chr9q31	0.662734	0.999797	0.00580898	0.0519538	0.0122167	0.0670774	0.617968	0.984292	0.000817867	0.0234939	0.022942	0.0951254
MAOA	monoamine oxidase A	GENMAPP__Biogenic_Amine_Synthesis : GO_BP__electron_transport : GO_BP__behavior : GO_CC__mitochondrion : GO_MF__oxidoreductase_activity : KEGG__Tryptophan_metabolism : KEGG__Arginine_and_proline_metabolism : KEGG__Tyrosine_metabolism : KEGG__Glycine__serine_and_threonine_metabolism : KEGG__Histidine_metabolism : KEGG__Phenylalanine_metabolism : MSIGDB_C1__chrxp11 : MSIGDB_C2__HOHENKIRK_MONOCYTE_D…	0.872782	0.999797	2.46848e-05	0.00335934	5.60026e-05	0.00278951	0.827031	0.991606	0.000818911	0.0234939	0.00137913	0.0208772
WDR5B	WD repeat domain 5B	GO_MF__signal_transducer_activity : MSIGDB_C1__chr3q21 : MSIGDB_C2__MENSE_HYPOXIA_UP : MSIGDB_C3__V$GATA1_05 : MSIGDB_C3__V$HAND1E47_01	0.170539	0.999797	6.24739e-05	0.00523202	0.000312445	0.00717652	0.063871	0.984292	0.000820277	0.0234939	0.00140546	0.0211263
ADAMDEC1	ADAM-like, decysin 1	GO_BP__proteolysis : GO_BP__negative_regulation_of_cell_adhesion : GO_BP__integrin_mediated_signaling_pathway : GO_MF__integrin_binding : GO_MF__metalloendopeptidase_activity : GO_MF__peptidase_activity : GO_MF__metallopeptidase_activity : MSIGDB_C1__chr8p12 : MSIGDB_C2__HUMAN_TISSUE_THYMUS : MSIGDB_C2__CARIES_PULP_HIGH_UP : MSIGDB_C2__RUTELLA_HEPATGFSNDCS_UP : MSIGDB_C2__CARIES_PULP_UP : MSIGDB_…	0.506808	0.999797	0.000650405	0.0168544	0.000496608	0.00926106	0.345551	0.984292	0.000821258	0.0234939	0.000114006	0.00637022
ACAT1	acetyl-Coenzyme A acetyltransferase 1 (acetoacetyl Coenzyme A thiolase)	GO_CC__mitochondrion : GO_MF__acyltransferase_activity : KEGG__Tryptophan_metabolism : KEGG__Propanoate_metabolism : KEGG__Lysine_degradation : KEGG__Two_component_system___General : KEGG__Valine__leucine_and_isoleucine_degradation : KEGG__Butanoate_metabolism : KEGG__Benzoate_degradation_via_CoA_ligation : KEGG__Pyruvate_metabolism : KEGG__Fatty_acid_metabolism : MSIGDB_C1__chr11q22 : MSIGDB_C2_…	0.487366	0.999797	0.000290813	0.0113112	4.71662e-05	0.00249937	0.443318	0.984292	0.000823103	0.0234939	0.00092649	0.0171691
ECHDC2	enoyl Coenzyme A hydratase domain containing 2	GO_BP__metabolism : GO_MF__catalytic_activity : MSIGDB_C1__chr1p32 : MSIGDB_C2__HSC_HSC_ADULT : MSIGDB_C2__HDACI_COLON_TSA_UP : MSIGDB_C2__HDACI_COLON_TSA48HRS_UP : MSIGDB_C2__HDACI_COLON_BUT_UP : MSIGDB_C2__POD1_KO_UP : MSIGDB_C2__HDACI_COLON_BUT2HRS_UP : MSIGDB_C2__SERUM_FIBROBLAST_CORE_DN : MSIGDB_C2__HDACI_COLON_TSABUT_UP : MSIGDB_C2__ALCALAY_AML_NPMC_UP : MSIGDB_C2__NICK_RHAPC_UP	0.412118	0.999797	0.0016229	0.025253	0.000853193	0.012833	0.155338	0.984292	0.00082896	0.0235728	0.00254403	0.0291112
SULT1A2	sulfotransferase family, cytosolic, 1A, phenol-preferring, member 2	GO_BP__steroid_metabolism : GO_BP__lipid_metabolism : GO_MF__sulfotransferase_activity : MSIGDB_C1__chr16p12 : MSIGDB_C2__BRCA_BRCA1_NEG : MSIGDB_C3__TGGNNNNNNKCCAR_UNKNOWN	0.952702	0.999797	1.96528e-05	0.00305662	2.62435e-05	0.00185187	0.903658	0.995073	0.000835821	0.0236132	0.00031289	0.0104128
COX4I1	cytochrome c oxidase subunit IV isoform 1 : cytochrome c oxidase subunit IV isoform 1 : cytochrome c oxidase subunit IV isoform 1	GENMAPP__Electron_Transport_Chain : GO_BP__electron_transport : GO_BP__generation_of_precursor_metabolites_and_energy : GO_CC__mitochondrion : GO_MF__oxidoreductase_activity : GO_MF__cytochrome_c_oxidase_activity : KEGG__Oxidative_phosphorylation : KEGG__VEGF_signaling_pathway : MSIGDB_C2__HUMAN_MITODB_6_2002 : MSIGDB_C2__ELECTRON_TRANSPORT_CHAIN : MSIGDB_C2__CALRES_RHESUS_DN : MSIGDB_C2__AGED_RH…	0.80708	0.999797	0.0131007	0.0802576	0.0153535	0.0769795	0.675453	0.984924	0.000837216	0.0236132	0.00326751	0.0327654
NUP153	nucleoporin 153kDa	GO_BP__ATP_synthesis_coupled_proton_transport : GO_CC__outer_membrane : GO_CC__proton_transporting_two_sector_ATPase_complex : GO_CC__nuclear_pore : GO_MF__porin_activity : GO_MF__hydrogen_transporting_ATPase_activity__rotational_mechanism : GO_MF__transporter_activity : GO_MF__hydrogen_transporting_ATP_synthase_activity__rotational_mechanism : MSIGDB_C1__chr6p22 : MSIGDB_C2__FLECHNER_KIDNEY_TRAN…	0.435335	0.999797	0.00245947	0.0314148	0.000545745	0.00987915	0.286213	0.984292	0.000841666	0.0236132	0.000975913	0.0174404
SLC26A3	Solute carrier family 26, member 3 : solute carrier family 26, member 3	GO_BP__sulfate_transport : GO_BP__anion_transport : GO_BP__excretion : GO_CC__membrane_fraction : GO_MF__antiporter_activity : GO_MF__transporter_activity : GO_MF__transcription_cofactor_activity : MSIGDB_C1__chr7q31 : MSIGDB_C3__V$STAT4_01 : MSIGDB_C3__TGCTGAY_UNKNOWN : MSIGDB_C3__YCATTAA_UNKNOWN : MSIGDB_C3__V$CART1_01 : MSIGDB_C3__V$COUP_DR1_Q6 : MSIGDB_C3__V$HNF1_01 : MSIGDB_C3__V$GFI1_01 : M…	0.928853	0.999797	0.00737963	0.0586347	0.0142574	0.0731687	0.893358	0.995073	0.000843913	0.0236132	0.00466342	0.0385884
APRIN	Androgen-induced proliferation inhibitor : androgen-induced proliferation inhibitor	GO_BP__negative_regulation_of_cell_proliferation : GO_BP__regulation_of_cell_proliferation : GO_BP__cell_proliferation : GO_MF__binding : MSIGDB_C1__chr13q12 : MSIGDB_C2__HBX_NL_UP : MSIGDB_C2__HSC_HSC_ADULT : MSIGDB_C2__SHEPARD_NEG_REG_OF_CELL_PROLIFERATION : MSIGDB_C2__PEART_HISTONE_UP : MSIGDB_C2__SHEPARD_CELL_PROLIFERATION : MSIGDB_C2__HADDAD_HPCLYMPHO_ENRICHED : MSIGDB_C2__UVC_XPCS_4HR_DN : …	0.280998	0.999797	0.0083595	0.0625199	0.000285782	0.00687049	0.204014	0.984292	0.000845874	0.0236132	0.000305393	0.0102529
CDC25B	cell division cycle 25 homolog B (S. cerevisiae)	GENMAPP__Cell_cycle_KEGG : GO_BP__cell_cycle : GO_BP__positive_regulation_of_cell_proliferation : GO_BP__regulation_of_progression_through_cell_cycle : GO_BP__mitosis : GO_BP__cell_division : GO_BP__protein_amino_acid_dephosphorylation : GO_MF__phosphoprotein_phosphatase_activity : GO_MF__protein_tyrosine_phosphatase_activity : KEGG__Adipocytokine_signaling_pathway : KEGG__T_cell_receptor_signali…	0.734824	0.999797	0.00121178	0.0213772	0.000925842	0.0135169	0.610975	0.984292	0.000856891	0.0237048	0.00038272	0.0111174
CHGA	chromogranin A (parathyroid secretory protein 1)	GO_BP__blood_pressure_regulation : GO_CC__extracellular_space : GO_CC__synaptic_vesicle : MSIGDB_C1__chr14q32 : MSIGDB_C2__RORIE_ES_PNET_DN : MSIGDB_C2__GH_GHRHR_KO_24HRS_UP : MSIGDB_C2__BRCA_BRCA1_NEG : MSIGDB_C3__CATRRAGC_UNKNOWN : MSIGDB_C3__V$NF1_Q6 : MSIGDB_C3__V$MYB_Q3 : MSIGDB_C3__V$SF1_Q6 : MSIGDB_C3__CTGCAGY_UNKNOWN : MSIGDB_C3__TGACCTTG_V$SF1_Q6 : MSIGDB_C3__CAGNWMCNNNGAC_UNKNOWN : MSIG…	0.937302	0.999797	0.000302373	0.0115219	0.0014001	0.0173499	0.895945	0.995073	0.000859762	0.0237048	0.0045322	0.0379559
PSMB4	proteasome (prosome, macropain) subunit, beta type, 4	GENMAPP__Proteasome_Degradation : GO_BP__ubiquitin_dependent_protein_catabolism : GO_CC__protein_complex : GO_CC__cytosol : GO_CC__proteasome_core_complex__sensu_Eukaryota_ : GO_CC__proteasome_complex__sensu_Eukaryota_ : GO_MF__peptidase_activity : GO_MF__endopeptidase_activity : GO_MF__threonine_endopeptidase_activity : KEGG__Proteasome : MSIGDB_C1__chr1q21 : MSIGDB_C2__PROTEASOME : MSIGDB_C2__F…	0.185154	0.999797	5.62143e-05	0.00503096	1.57933e-06	0.000481441	0.1642	0.984292	0.000860924	0.0237048	6.93776e-05	0.00572097
CASP7	caspase 7, apoptosis-related cysteine peptidase	GENMAPP__Apoptosis_KEGG : GENMAPP__Apoptosis : GENMAPP__Apoptosis_GenMAPP : GO_BP__apoptotic_program : GO_BP__proteolysis : GO_BP__apoptosis : GO_CC__endoplasmic_reticulum_membrane : GO_MF__cysteine_type_peptidase_activity : GO_MF__caspase_activity : GO_MF__peptidase_activity : KEGG__Apoptosis_KEGG : MSIGDB_C1__chr10q25 : MSIGDB_C2__HIVNEFPATHWAY : MSIGDB_C2__SANSOM_APC_4_DN : MSIGDB_C2__SA_CASPA…	0.0700849	0.999797	0.00186047	0.0266016	0.0216234	0.0950906	0.0361542	0.984292	0.000861596	0.0237048	0.0119127	0.0659951
EPB41L2	erythrocyte membrane protein band 4.1-like 2	GO_CC__plasma_membrane : GO_CC__cytoskeleton : GO_MF__actin_binding : GO_MF__cytoskeletal_protein_binding : GO_MF__structural_molecule_activity : GO_MF__binding : GO_MF__structural_constituent_of_cytoskeleton : MSIGDB_C1__chr6q23 : MSIGDB_C2__TPA_SENS_EARLY_DN : MSIGDB_C2__NOVA2_KO_SPLICING : MSIGDB_C2__BROCKE_IL6 : MSIGDB_C2__HASLINGER_B_CLL_13Q14 : MSIGDB_C2__BASSO_HCL_DIFF : MSIGDB_C2__HSC_LTH…	0.338649	0.999797	0.00142311	0.0234751	0.00874099	0.0539393	0.0492147	0.984292	0.000882983	0.024014	0.00323437	0.0326911
FAM55D	family with sequence similarity 55, member D	MSIGDB_C1__chr11q23 : MSIGDB_C2__GH_EXOGENOUS_ALL_UP : MSIGDB_C2__GH_EXOGENOUS_ANY_UP	0.938754	0.999797	0.00279941	0.0337856	0.00943039	0.0563326	0.769438	0.989166	0.000883006	0.024014	0.00409584	0.0360444
HSPH1	heat shock 105kDa/110kDa protein 1	GO_BP__protein_folding : GO_BP__response_to_unfolded_protein : MSIGDB_C1__chr13q12 : MSIGDB_C2__IDX_TSA_UP_CLUSTER2 : MSIGDB_C2__ALZHEIMERS_INCIPIENT_DN : MSIGDB_C2__LEE_MYC_DN : MSIGDB_C2__DNMT1_KO_UP : MSIGDB_C2__CPR_NULL_LIVER_DN : MSIGDB_C2__LAMB_CYCLIN_D1_UP : MSIGDB_C2__ET743_SARCOMA_72HRS_DN : MSIGDB_C2__CPR_LOW_LIVER_DN : MSIGDB_C2__ET743_SARCOMA_DN : MSIGDB_C2__INOS_ALL_UP : MSIGDB_C2__U…	0.37304	0.999797	7.8832e-05	0.00611148	0.000367129	0.00785924	0.318006	0.984292	0.000887548	0.024014	0.000260948	0.00929689
C6orf49	chromosome 6 open reading frame 49		0.848714	0.999797	0.0010769	0.0202653	0.000363133	0.00781761	0.656541	0.984292	0.000890766	0.024014	0.000287053	0.00989877
KPNB1	Karyopherin (importin) beta 1 : karyopherin (importin) beta 1	GO_BP__protein_import_into_nucleus__docking : GO_BP__protein_transport : GO_BP__NLS_bearing_substrate_import_into_nucleus : GO_CC__nuclear_pore : GO_MF__protein_transporter_activity : GO_MF__binding : MSIGDB_C1__chr17q21 : MSIGDB_C2__CALRES_MOUSE_DN : MSIGDB_C2__FERRANDO_MLL_T_ALL_DN : MSIGDB_C2__AGUIRRE_PANCREAS_CHR17 : MSIGDB_C2__RCC_NL_UP : MSIGDB_C2__WANG_MLL_CBP_VS_GMP_DN : MSIGDB_C2__HYPOXI…	0.507655	0.999797	0.000637182	0.0167748	0.00368532	0.0317413	0.50414	0.984292	0.000891014	0.024014	0.0095979	0.0585603
HS2ST1	heparan sulfate 2-O-sulfotransferase 1	GO_CC__Golgi_stack : MSIGDB_C1__chr1p31 : MSIGDB_C2__MYOD_NIH3T3_UP : MSIGDB_C2__ALZHEIMERS_INCIPIENT_UP : MSIGDB_C3__CAGTATT_MIR_200B_MIR_200C_MIR_429 : MSIGDB_C3__YGCGYRCGC_UNKNOWN : MSIGDB_C3__V$ZIC3_01 : MSIGDB_C3__V$SP1_Q2_01 : MSIGDB_C3__TGTGTGA_MIR_377 : MSIGDB_C3__V$RFX1_01 : MSIGDB_C3__V$ZF5_01 : MSIGDB_C3__RYTGCNNRGNAAC_V$MIF1_01 : MSIGDB_C3__V$SP1_01 : MSIGDB_C3__V$EFC_Q6 : MSIGDB_C3__…	0.385854	0.999797	0.0235513	0.112196	0.00515757	0.0387631	0.0434508	0.984292	0.000896522	0.024014	0.000124426	0.00677322
TDGF1		MSIGDB_C1__chr3p21 : MSIGDB_C2__BHATTACHARYA_ESC_UP : MSIGDB_C2__CIS_XPC_UP : MSIGDB_C3__TTCNRGNNNNTTC_V$HSF_Q6 : MSIGDB_C4__MORF_PRKCA	0.905279	0.999797	0.00293472	0.0349011	0.00169844	0.0197918	0.708589	0.986769	0.000896534	0.024014	0.000701372	0.0152436
ESPL1	extra spindle pole bodies homolog 1 (S. cerevisiae)	GENMAPP__Cell_cycle_KEGG : GO_BP__cytokinesis : GO_BP__regulation_of_progression_through_cell_cycle : GO_BP__proteolysis : GO_BP__chromosome_segregation : GO_BP__apoptosis : GO_CC__centrosome : GO_MF__cysteine_type_peptidase_activity : GO_MF__peptidase_activity : GO_MF__catalytic_activity : KEGG__Cell_cycle_KEGG : MSIGDB_C1__chr12q : MSIGDB_C2__HSC_LATEPROGENITORS_ADULT : MSIGDB_C2__HSC_LATEPROGE…	0.91657	0.999797	0.00422376	0.0434318	0.00419258	0.0342278	0.894825	0.995073	0.000898045	0.024014	0.000697186	0.0152436
ABHD10	abhydrolase domain containing 10	GO_BP__aromatic_compound_metabolism : GO_MF__catalytic_activity : MSIGDB_C1__chr3q13 : MSIGDB_C2__TPA_SENS_EARLY_DN	0.949763	0.999797	0.0892764	0.246871	0.08989	0.235737	0.942296	0.995534	0.00091331	0.0242351	0.0583735	0.168765
SLC25A20	solute carrier family 25 (carnitine/acylcarnitine translocase), member 20	GENMAPP__Mitochondrial_fatty_acid_betaoxidation : GENMAPP__Fatty_Acid_Degradation : GO_CC__mitochondrial_inner_membrane : GO_CC__mitochondrion : GO_MF__transporter_activity : GO_MF__binding : GO_MF__lipid_transporter_activity : MSIGDB_C1__chr3p21 : MSIGDB_C2__HUMAN_MITODB_6_2002 : MSIGDB_C2__VENTRICLES_UP : MSIGDB_C2__FATTY_ACID_DEGRADATION : MSIGDB_C2__HUMAN_TISSUE_LIVER : MSIGDB_C2__PGC : MSIGD…	0.462067	0.999797	0.105133	0.273733	0.0196287	0.0904409	0.300921	0.984292	0.000915851	0.0242351	0.00287713	0.0308825
AK2	adenylate kinase 2	GO_BP__nucleobase__nucleoside__nucleotide_and_nucleic_acid_metabolism : GO_CC__mitochondrion : KEGG__Purine_metabolism : MSIGDB_C1__chr1p35 : MSIGDB_C2__HUMAN_MITODB_6_2002 : MSIGDB_C2__PENG_RAPAMYCIN_DN : MSIGDB_C2__IDX_TSA_UP_CLUSTER5 : MSIGDB_C2__PENG_GLUTAMINE_DN : MSIGDB_C2__ADIP_DIFF_UP : MSIGDB_C2__AGEING_KIDNEY_DN : MSIGDB_C2__AGEING_KIDNEY_SPECIFIC_DN : MSIGDB_C2__ROSS_MLL_FUSION : MSIGD…	0.153588	0.999797	0.00235247	0.0305941	0.0506655	0.160968	0.0998843	0.984292	0.000919143	0.024238	0.042344	0.137374
CEACAM7	carcinoembryonic antigen-related cell adhesion molecule 7	GO_CC__plasma_membrane : MSIGDB_C1__chr19q13	0.858347	0.999797	0.00592987	0.052009	0.0213889	0.0944956	0.678844	0.985215	0.000924367	0.0242796	0.00980834	0.0592308
ADH1B	alcohol dehydrogenase IB (class I), beta polypeptide	GO_MF__oxidoreductase_activity : KEGG__Tyrosine_metabolism : KEGG__Glycolysis___Gluconeogenesis : KEGG__Metabolism_of_xenobiotics_by_cytochrome_P450 : KEGG__Bile_acid_biosynthesis : KEGG__Glycerolipid_metabolism : KEGG__Fatty_acid_metabolism : MSIGDB_C1__chr4q23 : MSIGDB_C2__ELECTRON_TRANSPORTER_ACTIVITY : MSIGDB_C2__GLYCEROLIPID_METABOLISM : MSIGDB_C2__GLYCOLYSIS : MSIGDB_C2__GLUCONEOGENESIS : M…	0.820154	0.999797	0.000344864	0.0123523	0.000446109	0.00870553	0.856477	0.99333	0.000928673	0.0242796	0.000903237	0.0168715
CASQ1	calsequestrin 1 (fast-twitch, skeletal muscle)	GENMAPP__Calcium_regulation_in_cardiac_cells : GO_CC__endoplasmic_reticulum : GO_CC__mitochondrial_matrix : MSIGDB_C1__chr1q21 : MSIGDB_C2__HUMAN_MITODB_6_2002 : MSIGDB_C2__CALCIUM_REGULATION_IN_CARDIAC_CELLS : MSIGDB_C2__MITOCHONDRIA : MSIGDB_C3__V$SRF_Q5_01 : MSIGDB_C3__CTAWWWATA_V$RSRFC4_Q2 : MSIGDB_C3__V$MMEF2_Q6 : MSIGDB_C3__V$RSRFC4_01 : MSIGDB_C3__V$CEBPB_01 : MSIGDB_C3__V$MEF2_02 : MSIGDB…	0.857633	0.999797	0.0093547	0.0662081	0.2643	0.464109	0.862099	0.99333	0.000933051	0.0242796	0.242464	0.420551
VPS35	Vacuolar protein sorting 35 (yeast) : vacuolar protein sorting 35 homolog (S. cerevisiae)	GO_BP__regulation_of_protein_biosynthesis : GO_BP__protein_transport : GO_BP__regulation_of_translation : GO_CC__cytosol : GO_MF__RNA_binding : GO_MF__binding : MSIGDB_C1__chr16q12 : MSIGDB_C2__BRCA1KO_MEF_DN : MSIGDB_C2__HSC_LTHSC_SHARED : MSIGDB_C2__HSC_LTHSC_FETAL : MSIGDB_C2__HSC_LTHSC_ADULT : MSIGDB_C2__MENSE_HYPOXIA_TRANSPORTER_GENES : MSIGDB_C3__CCTGTGA_MIR_513 : MSIGDB_C3__GTGCCTT_MIR_506…	0.612743	0.999797	0.000206278	0.00941343	0.000136496	0.00456244	0.532622	0.984292	0.000934093	0.0242796	0.00153987	0.0219226
TGIF	TGFB-induced factor (TALE family homeobox)	GENMAPP__TGF_Beta_Signaling_Pathway : GO_BP__negative_regulation_of_transcription_from_RNA_polymerase_II_promoter : GO_BP__regulation_of_transcription : GO_MF__transcription_corepressor_activity : GO_MF__sequence_specific_DNA_binding : MSIGDB_C1__chr18p11 : MSIGDB_C2__ET743_SARCOMA_24HRS_DN : MSIGDB_C2__HDACI_COLON_BUT2HRS_DN : MSIGDB_C2__YAGI_AML_PROG_FAB : MSIGDB_C2__AGEING_KIDNEY_SPECIFIC_UP :…	0.647288	0.999797	0.00064249	0.0167973	0.00148304	0.0180259	0.47618	0.984292	0.00093971	0.0242796	0.0102074	0.0604901
ABCD3	ATP-binding cassette, sub-family D (ALD), member 3	GO_BP__peroxisome_organization_and_biogenesis : GO_CC__integral_to_peroxisomal_membrane : GO_CC__peroxisome : GO_CC__peroxisomal_membrane : GO_MF__ATPase_activity : GO_MF__ATPase_activity__coupled_to_transmembrane_movement_of_substances : GO_MF__nucleoside_triphosphatase_activity : MSIGDB_C1__chr1p22 : MSIGDB_C2__LEE_MYC_E2F1_DN : MSIGDB_C2__ZHAN_MMPC_EARLYVS : MSIGDB_C2__LEE_DENA_DN : MSIGDB_C2_…	0.712939	0.999797	0.00306145	0.0354579	0.0114695	0.0644064	0.71995	0.986769	0.000939836	0.0242796	0.0249882	0.10022
ZNF291	Zinc finger protein 291 : zinc finger protein 291	MSIGDB_C1__chr15q24 : MSIGDB_C2__ZHAN_MM_CD138_HP_VS_REST : MSIGDB_C2__HSC_LTHSC_SHARED : MSIGDB_C2__HSC_LTHSC_FETAL : MSIGDB_C2__HSC_LTHSC_ADULT : MSIGDB_C4__MORF_MAGEA9 : MSIGDB_C4__MORF_STK17A : MSIGDB_C4__MORF_PAX7 : MSIGDB_C4__MORF_THRA : MSIGDB_C4__MORF_ARL3 : MSIGDB_C4__MORF_BCL2 : MSIGDB_C4__MORF_FLT1 : MSIGDB_C4__MORF_NF1 : MSIGDB_C4__MORF_ESR1 : MSIGDB_C4__MORF_TNFRSF25 : MSIGDB_C4__MOR…	0.780531	0.999797	0.00010957	0.00699918	0.000984219	0.0141024	0.7351	0.986769	0.000943522	0.0242884	0.000658102	0.0151982
CIB1	calcium and integrin binding 1 (calmyrin)	GO_BP__double_strand_break_repair : GO_BP__response_to_DNA_damage_stimulus : GO_BP__cell_adhesion : MSIGDB_C1__chr15q25 : MSIGDB_C2__TPA_SENS_EARLY_DN : MSIGDB_C2__CELL_ADHESION : MSIGDB_C2__CELL_ADHESION_MOLECULE_ACTIVITY : MSIGDB_C3__V$AP2ALPHA_01 : MSIGDB_C3__MGGAAGTG_V$GABP_B : MSIGDB_C3__V$AP2GAMMA_01 : MSIGDB_C4__MORF_CSNK1D : MSIGDB_C4__MORF_DDB1 : MSIGDB_C4__MORF_PRKAG1 : MSIGDB_C4__MORF_…	0.821023	0.999797	0.00100139	0.0199029	0.000247809	0.00644998	0.70906	0.986769	0.000946551	0.0242884	4.28949e-05	0.00463435
SLC22A18AS	solute carrier family 22 (organic cation transporter), member 18 antisense	MSIGDB_C1__chr11p15	0.794873	0.999797	0.000121396	0.00752162	0.000414633	0.00841936	0.720553	0.986769	0.000950223	0.0243008	0.000603265	0.0144899
DHX32	DEAH (Asp-Glu-Ala-His) box polypeptide 32	GO_MF__ATP_dependent_helicase_activity : GO_MF__helicase_activity : MSIGDB_C1__chr10q26 : MSIGDB_C2__CORTEX_ENRICHMENT_LATE_UP : MSIGDB_C3__TTTGTAG_MIR_520D : MSIGDB_C3__V$TEF_Q6	0.681345	0.999797	0.00070197	0.0175552	0.0189817	0.0882396	0.554527	0.984292	0.000957253	0.0243349	0.0127151	0.0681926
HMGN4	high mobility group nucleosomal binding domain 4	GO_CC__chromatin : MSIGDB_C1__chr6p21 : MSIGDB_C2__FLECHNER_KIDNEY_TRANSPLANT_WELL_UP : MSIGDB_C2__UVC_HIGH_D8_DN : MSIGDB_C2__AGED_RHESUS_DN : MSIGDB_C2__SASAKI_TCELL_LYMPHOMA_VS_CD4_UP : MSIGDB_C2__BRCA1_OVEREXP_UP : MSIGDB_C2__FALT_BCLL_DN : MSIGDB_C2__CIS_XPC_DN : MSIGDB_C2__SASAKI_ATL_UP : MSIGDB_C2__UVC_HIGH_ALL_DN : MSIGDB_C4__MORF_DDB1 : MSIGDB_C4__MORF_PRKAG1 : MSIGDB_C4__MORF_RFC1 : MSI…	0.796176	0.999797	0.0336658	0.138584	0.0162621	0.0798539	0.719474	0.986769	0.000957941	0.0243349	0.00355234	0.0338995
FNBP1	formin binding protein 1	GO_BP__protein_biosynthesis : GO_CC__ribosome : GO_MF__RNA_binding : GO_MF__structural_constituent_of_ribosome : MSIGDB_C1__chr9q34 : MSIGDB_C2__UVC_LOW_C2_DN : MSIGDB_C2__UVC_LOW_ALL_DN : MSIGDB_C2__AGEING_KIDNEY_UP : MSIGDB_C2__DAVIES_N : MSIGDB_C2__DIAB_NEPH_DN : MSIGDB_C2__ZHANG_EFT_EWSFLI1_UP : MSIGDB_C2__RUTELLA_HEMATOGFSNDCS_DIFF : MSIGDB_C2__ALZHEIMERS_INCIPIENT_UP : MSIGDB_C3__V$CDC5_01 …	0.216045	0.999797	1.19225e-05	0.00239108	3.53216e-05	0.00220644	0.0107815	0.984292	0.000965775	0.0244079	0.000930994	0.0171691
EXOC7	exocyst complex component 7	GO_BP__protein_transport : GO_BP__exocytosis : MSIGDB_C1__chr17q25 : MSIGDB_C2__DIAB_NEPH_DN : MSIGDB_C3__MGGAAGTG_V$GABP_B : MSIGDB_C3__GGGYGTGNY_UNKNOWN : MSIGDB_C3__V$GFI1_01 : MSIGDB_C3__CCAGGGG_MIR_331 : MSIGDB_C3__GCCATNTTG_V$YY1_Q6	0.100244	0.999797	0.00015415	0.008556	4.68819e-05	0.00249937	0.0931033	0.984292	0.000967221	0.0244079	0.00182295	0.0245021
KBTBD2	kelch repeat and BTB (POZ) domain containing 2	MSIGDB_C1__chr7p14 : MSIGDB_C2__GH_EXOGENOUS_ANY_UP : MSIGDB_C2__GH_EXOGENOUS_MIDDLE_UP : MSIGDB_C2__UVB_SCC_DN : MSIGDB_C2__UVB_NHEK1_DN : MSIGDB_C2__HYPOXIA_RCC_UP : MSIGDB_C3__V$FREAC2_01 : MSIGDB_C3__AGGTGCA_MIR_500 : MSIGDB_C3__V$ARNT_02 : MSIGDB_C3__V$USF_02 : MSIGDB_C3__V$ARNT_01 : MSIGDB_C3__TGCTGCT_MIR_15A_MIR_16_MIR_15B_MIR_195_MIR_424_MIR_497 : MSIGDB_C3__V$SRY_02 : MSIGDB_C3__V$FREAC4…	0.40751	0.999797	0.0096143	0.067069	0.034152	0.125432	0.111276	0.984292	0.000983699	0.0247418	0.00672543	0.0476349
PLAC8	placenta-specific 8	MSIGDB_C1__chr4q21 : MSIGDB_C2__LEE_TCELLS1_UP : MSIGDB_C2__CARIES_PULP_UP : MSIGDB_C2__ICHIBA_GVHD : MSIGDB_C2__HSC_INTERMEDIATEPROGENITORS_FETAL : MSIGDB_C2__LEE_TCELLS10_UP : MSIGDB_C2__WIELAND_HEPATITIS_B_INDUCED : MSIGDB_C2__HSC_INTERMEDIATEPROGENITORS_ADULT : MSIGDB_C2__HSC_INTERMEDIATEPROGENITORS_SHARED : MSIGDB_C2__ADIP_DIFF_CLUSTER3 : MSIGDB_C2__RUTELLA_HEMATOGFSNDCS_DIFF : MSIGDB_C2__LE…	0.5365	0.999797	0.00750583	0.059053	0.00883058	0.0542169	0.12183	0.984292	0.000988123	0.0247713	0.00225393	0.0269657
NBLA00058			0.671547	0.999797	9.33495e-05	0.00649052	1.73708e-05	0.00153934	0.60996	0.984292	0.0010022	0.0250419	0.000149551	0.0074178
VSNL1	visinin-like 1	MSIGDB_C2__CREB_BRAIN_2WKS_UP : MSIGDB_C2__AGEING_KIDNEY_SPECIFIC_UP : MSIGDB_C2__AGEING_KIDNEY_UP : MSIGDB_C2__IRS1_KO_ADIP_DN : MSIGDB_C2__CROMER_HYPOPHARYNGEAL_MET_VS_NON_DN : MSIGDB_C2__AGED_RHESUS_UP : MSIGDB_C2__AGED_MOUSE_HYPOTH_DN : MSIGDB_C2__UVB_NHEK3_C7 : MSIGDB_C2__DFOSB_BRAIN_2WKS_UP : MSIGDB_C2__SMITH_HTERT_DN : MSIGDB_C2__UVB_NHEK3_ALL : MSIGDB_C2__ATRIA_UP : MSIGDB_C3__V$STAT4_01 …	0.940273	0.999797	0.000665642	0.0170803	0.00234269	0.0246509	0.859385	0.99333	0.0010141	0.0252284	0.00348789	0.0338614
LGALS2	lectin, galactoside-binding, soluble, 2 (galectin 2) : lectin, galactoside-binding, soluble, 2 (galectin 2)	GO_CC__soluble_fraction : GO_MF__sugar_binding : MSIGDB_C1__chr22q12 : MSIGDB_C2__TAKEDA_NUP8_HOXA9_10D_UP : MSIGDB_C2__ROSS_CBF_MYH : MSIGDB_C2__VERHAAK_AML_NPM1_MUT_VS_WT_UP : MSIGDB_C2__TAKEDA_NUP8_HOXA9_16D_UP : MSIGDB_C2__FLECHNER_KIDNEY_TRANSPLANT_REJECTION_DN : MSIGDB_C2__HOHENKIRK_MONOCYTE_DEND_DN : MSIGDB_C3__V$HNF1_01 : MSIGDB_C4__GNF2_FOS : MSIGDB_C4__GNF2_CD33	0.990121	0.999797	0.0061268	0.0531004	0.0143683	0.0734128	0.963777	0.99567	0.00102098	0.0252284	0.00421947	0.0366995
TAF1A	TATA box binding protein (TBP)-associated factor, RNA polymerase I, A, 48kDa	GO_BP__transcription_from_RNA_polymerase_II_promoter : GO_MF__general_RNA_polymerase_II_transcription_factor_activity : MSIGDB_C1__chr1q42 : MSIGDB_C2__CMV_HCMV_TIMECOURSE_18HRS_UP : MSIGDB_C2__CHEN_HOXA5_TARGETS_UP : MSIGDB_C2__CMV_HCMV_TIMECOURSE_ALL_UP : MSIGDB_C2__REOVIRUS_HEK293_UP	0.797833	0.999797	0.000865506	0.0186856	0.00144196	0.0176402	0.76014	0.989166	0.00102242	0.0252284	0.003216	0.0325919
M6PR	mannose-6-phosphate receptor (cation dependent)	GO_BP__receptor_mediated_endocytosis : GO_CC__lysosome : GO_CC__endosome : GO_CC__cell_surface : GO_MF__transmembrane_receptor_activity : MSIGDB_C1__chr12p13 : MSIGDB_C2__HSC_HSC_ADULT : MSIGDB_C2__HASLINGER_B_CLL_12 : MSIGDB_C2__KUMAR_HOXA_DIFF : MSIGDB_C2__KNUDSEN_PMNS_UP : MSIGDB_C2__LIAN_MYELOID_DIFF_RECEPTORS : MSIGDB_C2__AGED_MOUSE_HYPOTH_UP : MSIGDB_C3__V$AREB6_04 : MSIGDB_C3__V$NFY_C : MS…	0.374632	0.999797	0.00593726	0.052009	0.597741	0.76082	0.442965	0.984292	0.00102815	0.0252284	0.619874	0.761338
NCBP2	nuclear cap binding protein subunit 2, 20kDa	GENMAPP__mRNA_processing_Reactome : GO_BP__RNA_splicing : GO_BP__mRNA_export_from_nucleus : GO_BP__mRNA_processing : GO_MF__RNA_binding : MSIGDB_C1__chr3q29 : MSIGDB_C2__HCC_SURVIVAL_GOOD_VS_POOR_DN : MSIGDB_C2__UVB_NHEK1_C1 : MSIGDB_C2__PRMT5_KD_UP : MSIGDB_C2__BROCKE_IL6 : MSIGDB_C2__CANCER_NEOPLASTIC_META_UP : MSIGDB_C2__UVB_NHEK3_C0 : MSIGDB_C2__LI_FETAL_VS_WT_KIDNEY_DN : MSIGDB_C2__LINDSTEDT…	0.449751	0.999797	0.000174332	0.00885724	8.02977e-05	0.00332581	0.268016	0.984292	0.00102841	0.0252284	0.00020107	0.00859853
EXOSC8	exosome component 8	GO_BP__RNA_processing : GO_BP__rRNA_processing : GO_CC__exosome__RNase_complex_ : GO_MF__nuclease_activity : GO_MF__RNA_binding : GO_MF__3'_5'_exoribonuclease_activity : GO_MF__identical_protein_binding : GO_MF__exonuclease_activity : MSIGDB_C1__chr13q13 : MSIGDB_C2__POD1_KO_UP : MSIGDB_C2__HDACI_COLON_BUT_DN : MSIGDB_C2__SERUM_FIBROBLAST_CORE_UP : MSIGDB_C2__ICHIBA_GVHD : MSIGDB_C2__BAF57_BT549_…	0.603137	0.999797	0.000569943	0.0159184	0.000178917	0.00522424	0.361341	0.984292	0.00102996	0.0252284	0.00205033	0.0260214
AK3L1	adenylate kinase 3-like 1	GO_BP__nucleobase__nucleoside__nucleotide_and_nucleic_acid_metabolism : GO_CC__mitochondrion : GO_MF__GTP_binding : KEGG__Pyrimidine_metabolism : MSIGDB_C1__chr1p31 : MSIGDB_C2__VERHAAK_AML_NPM1_MUT_VS_WT_DN : MSIGDB_C2__FLECHNER_KIDNEY_TRANSPLANT_WELL_UP : MSIGDB_C2__FLECHNER_KIDNEY_TRANSPLANT_REJECTION_DN : MSIGDB_C2__PYRIMIDINE_METABOLISM : MSIGDB_C2__UEDA_MOUSE_LIVER : MSIGDB_C2__SHEPARD_CRAS…	0.491503	0.999797	0.0255574	0.117546	0.0231536	0.0986767	0.12488	0.984292	0.00103284	0.0252284	0.00183446	0.0245701
NOVA1	neuro-oncological ventral antigen 1	GO_BP__RNA_processing : GO_BP__RNA_splicing : GO_BP__synaptic_transmission : GO_MF__RNA_binding : MSIGDB_C1__chr14q12 : MSIGDB_C2__BRCA_ER_POS : MSIGDB_C2__BASSO_HCL_DIFF : MSIGDB_C2__BOQUEST_CD31PLUS_VS_CD31MINUS_DN : MSIGDB_C2__ADIPOGENESIS_HMSC_CLASS3_UP : MSIGDB_C3__V$CDPCR3HD_01 : MSIGDB_C3__CAGTATT_MIR_200B_MIR_200C_MIR_429 : MSIGDB_C3__AGTCTTA_MIR_499 : MSIGDB_C3__CATTTCA_MIR_203 : MSIGDB_…	0.990002	0.999797	0.00809147	0.0616651	0.0145014	0.073889	0.992247	0.999067	0.0010378	0.0252687	0.0602509	0.172491
KIAA1539	KIAA1539	MSIGDB_C1__chr9p13 : MSIGDB_C2__MYOD_NIH3T3_UP : MSIGDB_C3__V$HIF1_Q3 : MSIGDB_C3__MGGAAGTG_V$GABP_B : MSIGDB_C3__GTTRYCATRR_UNKNOWN : MSIGDB_C3__RNGTGGGC_UNKNOWN : MSIGDB_C3__V$DBP_Q6 : MSIGDB_C3__GGGYGTGNY_UNKNOWN : MSIGDB_C3__CTACCTC_LET_7A_LET_7B_LET_7C_LET_7D_LET_7E_LET_7F_MIR_98_LET_7G_LET_7I : MSIGDB_C3__GTGGGTGK_UNKNOWN : MSIGDB_C3__V$NERF_Q2 : MSIGDB_C3__V$EGR2_01 : MSIGDB_C3__V$PPARA_02…	0.773974	0.999797	7.50327e-05	0.0060192	0.00240845	0.024991	0.74906	0.986977	0.0010437	0.0252937	0.00694246	0.0486291
DPYD	dihydropyrimidine dehydrogenase	GO_BP__electron_transport : GO_MF__iron_ion_binding : GO_MF__iron_sulfur_cluster_binding : GO_MF__4_iron__4_sulfur_cluster_binding : GO_MF__oxidoreductase_activity : KEGG__Pyrimidine_metabolism : KEGG__beta_Alanine_metabolism : KEGG__Pantothenate_and_CoA_biosynthesis : MSIGDB_C1__chr1p22 : MSIGDB_C2__UVC_XPCS_8HR_DN : MSIGDB_C2__LEE_MYC_DN : MSIGDB_C2__BAF57_BT549_UP : MSIGDB_C2__PANTOTHENATE_AND…	0.387433	0.999797	0.00152012	0.0244406	3.77261e-05	0.00226759	0.0999748	0.984292	0.00104547	0.0252937	1.44654e-05	0.00343018
SLCO2A1	solute carrier organic anion transporter family, member 2A1	GO_BP__lipid_transport : GO_CC__membrane_fraction : GO_MF__transporter_activity : GO_MF__lipid_transporter_activity : MSIGDB_C1__chr3q21 : MSIGDB_C2__POD1_KO_DN : MSIGDB_C2__HSC_HSC_ADULT : MSIGDB_C2__GAMMA_UNIQUE_FIBRO_DN : MSIGDB_C2__POMEROY_MD_TREATMENT_GOOD_VS_POOR_UP : MSIGDB_C3__V$AREB6_04 : MSIGDB_C3__V$CDC5_01 : MSIGDB_C3__V$MMEF2_Q6 : MSIGDB_C3__GGCCAGT_MIR_193A_MIR_193B : MSIGDB_C3__V$H…	0.0887987	0.999797	4.73121e-05	0.00442921	6.49081e-06	0.000969931	0.0545537	0.984292	0.00104951	0.0253048	0.00010274	0.00623108
BIT1		MSIGDB_C3__TTCYRGAA_UNKNOWN : MSIGDB_C3__MGGAAGTG_V$GABP_B : MSIGDB_C3__V$TCF11_01 : MSIGDB_C3__V$CETS1P54_01 : MSIGDB_C3__V$NRF2_01 : MSIGDB_C3__GTGACGY_V$E4F1_Q6 : MSIGDB_C3__V$ELK1_02 : MSIGDB_C3__CCGNMNNTNACG_UNKNOWN : MSIGDB_C3__V$GCM_Q2	0.714363	0.999797	0.000937834	0.0194305	0.000768779	0.0120188	0.167097	0.984292	0.0010565	0.0253048	0.00116341	0.0189619
DPM1	dolichyl-phosphate mannosyltransferase polypeptide 1, catalytic subunit	GO_BP__protein_amino_acid_glycosylation : GO_BP__GPI_anchor_biosynthesis : GO_CC__endoplasmic_reticulum_membrane : GO_CC__endoplasmic_reticulum : GO_MF__transferase_activity__transferring_glycosyl_groups : KEGG__N_Glycan_biosynthesis : MSIGDB_C1__chr20q13 : MSIGDB_C2__WERNER_FIBRO_DN : MSIGDB_C2__HDACI_COLON_BUT_UP : MSIGDB_C2__FLECHNER_KIDNEY_TRANSPLANT_WELL_UP : MSIGDB_C2__UVB_NHEK2_DN : MSIGDB…	0.30919	0.999797	0.000246437	0.0105511	1.42823e-05	0.00152018	0.122428	0.984292	0.00106015	0.0253048	0.000250547	0.00926903
CGI-115	CGI-115 protein	MSIGDB_C1__chr1q41 : MSIGDB_C2__NOUZOVA_CPG_METHLTD : MSIGDB_C3__TGCCAAR_V$NF1_Q6 : MSIGDB_C3__V$ARNT_02 : MSIGDB_C3__V$USF2_Q6	0.987851	0.999797	0.0028733	0.0343759	0.00280483	0.0269214	0.983923	0.997221	0.00106202	0.0253048	0.00176645	0.0240465
UBD	ubiquitin D	MSIGDB_C1__chr6p21 : MSIGDB_C2__VEGF_MMMEC_ALL_UP : MSIGDB_C2__AGEING_KIDNEY_SPECIFIC_UP : MSIGDB_C2__CARIES_PULP_HIGH_UP : MSIGDB_C2__AGEING_KIDNEY_UP : MSIGDB_C2__CARIES_PULP_UP : MSIGDB_C2__ICHIBA_GVHD : MSIGDB_C2__SANA_IFNG_ENDOTHELIAL_UP : MSIGDB_C2__CIS_XPC_UP : MSIGDB_C2__TPA_SENS_MIDDLE_DN : MSIGDB_C2__VEGF_MMMEC_12HRS_UP : MSIGDB_C2__SANA_TNFA_ENDOTHELIAL_UP : MSIGDB_C3__V$IRF1_Q6 : MSIG…	0.451662	0.999797	0.00209957	0.02832	0.0133896	0.0702484	0.245347	0.984292	0.00106265	0.0253048	0.0124309	0.0674275
MAFF	v-maf musculoaponeurotic fibrosarcoma oncogene homolog F (avian)	GENMAPP__Smooth_muscle_contraction : GO_BP__transcription_from_RNA_polymerase_II_promoter : GO_MF__protein_dimerization_activity : GO_MF__sequence_specific_DNA_binding : MSIGDB_C1__chr22q12 : MSIGDB_C2__ARENRF2PATHWAY : MSIGDB_C2__HSC_HSC_ADULT : MSIGDB_C2__MENSE_HYPOXIA_UP : MSIGDB_C2__CHEN_HOXA5_TARGETS_UP : MSIGDB_C2__MANALO_HYPOXIA_UP : MSIGDB_C2__BROCKE_IL6 : MSIGDB_C2__STRESS_ARSENIC_SPECIF…	0.089301	0.999797	0.00295547	0.035029	0.0498626	0.159665	0.130437	0.984292	0.00107394	0.0253048	0.0596905	0.171402
PADI2	peptidyl arginine deiminase, type II	GO_BP__protein_modification : MSIGDB_C1__chr1p35 : MSIGDB_C2__TAKEDA_NUP8_HOXA9_8D_DN : MSIGDB_C2__EMT_DN : MSIGDB_C2__JECHLINGER_EMT_DN : MSIGDB_C2__TAKEDA_NUP8_HOXA9_10D_DN : MSIGDB_C3__V$SRF_Q5_01 : MSIGDB_C3__V$AP4_Q5 : MSIGDB_C3__V$SRF_Q6 : MSIGDB_C3__V$SRF_C : MSIGDB_C3__V$SRF_Q4 : MSIGDB_C3__V$TEF1_Q6	0.949506	0.999797	0.000692417	0.0174732	6.58838e-05	0.00298869	0.911293	0.995073	0.00107458	0.0253048	0.00029931	0.0101191
PTMA	prothymosin, alpha (gene sequence 28) : prothymosin, alpha (gene sequence 28) : prothymosin, alpha (gene sequence 28)	GO_BP__regulation_of_progression_through_cell_cycle : MSIGDB_C1__chr2q35 : MSIGDB_C2__HCC_SURVIVAL_GOOD_VS_POOR_DN : MSIGDB_C2__GNATENKO_PLATELET_UP : MSIGDB_C2__GENOTOXINS_24HRS_DISCR : MSIGDB_C2__JISON_SICKLECELL_DIFF : MSIGDB_C2__GH_GHRHR_KO_24HRS_DN : MSIGDB_C2__CANCER_NEOPLASTIC_META_UP : MSIGDB_C2__CORDERO_KRAS_KD_VS_CONTROL_DN : MSIGDB_C2__MYC_TARGETS : MSIGDB_C2__ZELLER_MYC_UP : MSIGDB_C2…	0.686537	0.999797	0.00299259	0.0353042	0.00175858	0.0202143	0.667256	0.984475	0.00107626	0.0253048	0.00446259	0.0375794
NAP1L2	nucleosome assembly protein 1-like 2	GO_BP__nucleosome_assembly : MSIGDB_C1__chrxq13 : MSIGDB_C3__V$PBX1_01 : MSIGDB_C3__V$E4F1_Q6 : MSIGDB_C3__TGANNYRGCA_V$TCF11MAFG_01 : MSIGDB_C3__CTGCAGY_UNKNOWN : MSIGDB_C3__GTGACGY_V$E4F1_Q6 : MSIGDB_C3__V$CREBP1_Q2 : MSIGDB_C3__V$OCT1_03 : MSIGDB_C4__GNF2_DNM1 : MSIGDB_C4__GNF2_TM4SF2	0.911659	0.999797	0.0042494	0.0435278	0.00257929	0.0259528	0.783087	0.989166	0.00107911	0.0253048	0.000211626	0.00876524
TAL1	T-cell acute lymphocytic leukemia 1	GO_BP__regulation_of_transcription : GO_BP__cell_proliferation : GO_BP__cell_differentiation : GO_MF__transcription_regulator_activity : MSIGDB_C1__chr1p32 : MSIGDB_C2__SHEPARD_CELL_PROLIFERATION : MSIGDB_C2__HADDAD_HSC_CD7_DN : MSIGDB_C2__PENTOSE_PHOSPHATE_PATHWAY : MSIGDB_C2__CELL_PROLIFERATION : MSIGDB_C2__HOFMANN_MANTEL_LYMPHOMA_VS_LYMPH_NODES_DN : MSIGDB_C2__BRG1_SW13_UP : MSIGDB_C2__H2O2_CS…	0.576199	0.999797	0.0221452	0.108235	0.0725034	0.204471	0.585094	0.984292	0.00107913	0.0253048	0.0684478	0.187146
SPIB	Spi-B transcription factor (Spi-1/PU.1 related) : Spi-B transcription factor (Spi-1/PU.1 related)	GO_BP__regulation_of_transcription_from_RNA_polymerase_II_promoter : GO_MF__RNA_polymerase_II_transcription_factor_activity : GO_MF__sequence_specific_DNA_binding : MSIGDB_C1__chr19q13 : MSIGDB_C2__VERHAAK_AML_NPM1_MUT_VS_WT_DN : MSIGDB_C2__ZHAN_MMPC_EARLYVS : MSIGDB_C2__KUMAR_HOXA_DIFF : MSIGDB_C2__NING_COPD_UP : MSIGDB_C2__TARTE_MATURE_PC : MSIGDB_C2__GH_AUTOCRINE_UP : MSIGDB_C2__SANSOM_APC_5_D…	0.938482	0.999797	0.000421226	0.0136367	0.00013259	0.00447538	0.878985	0.99333	0.00108992	0.0254313	9.17544e-05	0.00613247
UGT2A3	UDP glucuronosyltransferase 2 family, polypeptide A3	GO_BP__metabolism : GO_MF__transferase_activity__transferring_hexosyl_groups : GO_MF__transferase_activity__transferring_glycosyl_groups : MSIGDB_C1__chr4q13	0.756298	0.999797	0.00037399	0.0128386	0.000346041	0.0076219	0.362548	0.984292	0.00109362	0.0254313	0.00102323	0.0177631
C9orf82	chromosome 9 open reading frame 82	MSIGDB_C3__ACATTCC_MIR_1_MIR_206 : MSIGDB_C3__CATGTAA_MIR_496	0.558175	0.999797	0.00264915	0.0327215	0.0034967	0.0308073	0.64157	0.984292	0.00109521	0.0254313	0.00787865	0.0519854
BMP2	bone morphogenetic protein 2	GO_BP__cell_cell_signaling : GO_BP__skeletal_development : GO_BP__growth : GO_BP__cartilage_development : GO_BP__cell_differentiation : GO_BP__ossification : GO_CC__extracellular_space : GO_CC__extracellular_region : GO_MF__receptor_binding : GO_MF__growth_factor_activity : GO_MF__cytokine_activity : MSIGDB_C1__chr20p12 : MSIGDB_C2__GH_EXOGENOUS_ANY_DN : MSIGDB_C2__WALKER_MM_SNP_DIFF : MSIGDB_C2_…	0.970931	0.999797	0.000717551	0.0175552	4.72261e-05	0.00249937	0.959464	0.99567	0.00110533	0.0254313	0.00164372	0.0227346
IMPA1	inositol(myo)-1(or 4)-monophosphatase 1	GO_BP__sodium_ion_transport : GO_BP__phosphate_metabolism : GO_BP__carbohydrate_metabolism : GO_MF__inositol_or_phosphatidylinositol_phosphatase_activity : GO_MF__magnesium_ion_binding : KEGG__Phosphatidylinositol_signaling_system : KEGG__Inositol_phosphate_metabolism : MSIGDB_C1__chr8q21 : MSIGDB_C2__PHOSPHATIDYLINOSITOL_SIGNALING_SYSTEM : MSIGDB_C2__FLECHNER_KIDNEY_TRANSPLANT_WELL_PBL_DN : MSIG…	0.725529	0.999797	0.00171318	0.0257593	7.0214e-05	0.00316628	0.639646	0.984292	0.00111025	0.0254313	1.60636e-06	0.00236036
ZNF26	zinc finger protein 26	MSIGDB_C1__chr12q24	0.221975	0.999797	0.00583885	0.052009	0.0544512	0.168005	0.186865	0.984292	0.00111428	0.0254313	0.00613554	0.0451331
EDN3	endothelin 3	GO_BP__cell_cell_signaling : GO_BP__circulation : GO_BP__regulation_of_blood_vessel_size : GO_BP__pathogenesis : GO_BP__morphogenesis : GO_BP__sensory_perception_of_sound : GO_CC__soluble_fraction : GO_CC__extracellular_region : GO_MF__receptor_binding : MSIGDB_C1__chr20q13 : MSIGDB_C2__SARCOMAS_GISTROMAL_UP : MSIGDB_C2__MAGRANGEAS_MULTIPLE_MYELOMA_IGL_VS_IGK_DN : MSIGDB_C2__SANSOM_APC_5_DN : MSI…	0.819797	0.999797	0.00014957	0.00844351	0.000272553	0.00676587	0.78664	0.989166	0.00112061	0.0254313	0.00625508	0.0455736
TPX2	TPX2, microtubule-associated, homolog (Xenopus laevis)	GO_BP__mitosis : GO_BP__cell_proliferation : GO_CC__spindle : GO_MF__GTP_binding : MSIGDB_C1__chr20q11 : MSIGDB_C2__BASSO_REGULATORY_HUBS : MSIGDB_C2__P21_P53_EARLY_DN : MSIGDB_C2__POD1_KO_UP : MSIGDB_C2__SHEPARD_CELL_PROLIFERATION : MSIGDB_C2__ST_FAS_SIGNALING_PATHWAY : MSIGDB_C2__CELL_PROLIFERATION : MSIGDB_C2__CMV_IE86_UP : MSIGDB_C2__SHEPARD_GENES_COMMON_BW_CB_MO : MSIGDB_C2__SHEPARD_CRASH_AN…	0.232438	0.999797	0.000717679	0.0175552	0.00016221	0.00493133	0.125922	0.984292	0.00112241	0.0254313	0.000795644	0.0158733
DUSP14	dual specificity phosphatase 14	GENMAPP__Hypertrophy_model : GO_BP__protein_amino_acid_dephosphorylation : GO_MF__phosphoprotein_phosphatase_activity : GO_MF__protein_tyrosine_serine_threonine_phosphatase_activity : MSIGDB_C1__chr17q12 : MSIGDB_C2__INSULIN_SIGNALING : MSIGDB_C2__NAKAJIMA_MCSMBP_MAST : MSIGDB_C2__GN_CAMP_GRANULOSA_DN : MSIGDB_C2__HOFMANN_MDS_CD34_LOW_AND_HIGH_RISK : MSIGDB_C2__FSH_GRANULOSA_DN : MSIGDB_C2__LH_GR…	0.911552	0.999797	4.6638e-05	0.00442921	5.55268e-05	0.00278401	0.846281	0.992874	0.00112642	0.0254313	0.0021603	0.0266133
CDK4	cyclin-dependent kinase 4	GENMAPP__Ovarian_Infertility_Genes : GENMAPP__G1_to_S_cell_cycle_Reactome : GENMAPP__Cell_cycle_KEGG : GO_BP__cell_cycle : GO_BP__regulation_of_progression_through_cell_cycle : GO_BP__G1_S_transition_of_mitotic_cell_cycle : GO_BP__cell_division : GO_BP__cell_proliferation : GO_BP__protein_amino_acid_phosphorylation : GO_MF__protein_serine_threonine_kinase_activity : GO_MF__protein_kinase_activity…	0.396286	0.999797	6.72102e-05	0.00556748	4.05377e-05	0.00236749	0.458896	0.984292	0.00112644	0.0254313	0.000197305	0.00854352
CTSL2	cathepsin L2	GO_BP__proteolysis : GO_CC__lysosome : GO_MF__cysteine_type_endopeptidase_activity : GO_MF__cysteine_type_peptidase_activity : GO_MF__peptidase_activity : MSIGDB_C1__chr9q22 : MSIGDB_C2__ELONGINA_KO_UP : MSIGDB_C2__BRCA_PROGNOSIS_NEG : MSIGDB_C2__CMV_HCMV_TIMECOURSE_48HRS_UP : MSIGDB_C2__UVC_TTD_ALL_UP : MSIGDB_C2__UVC_XPCS_8HR_UP : MSIGDB_C2__UVC_TTD_8HR_UP : MSIGDB_C2__VANTVEER_BREAST_OUTCOME_G…	0.666769	0.999797	0.00713306	0.0574034	0.000372219	0.00794589	0.44008	0.984292	0.00112748	0.0254313	1.96962e-05	0.00374916
SMCHD1	structural maintenance of chromosomes flexible hinge domain containing 1	GO_BP__chromosome_organization_and_biogenesis : GO_CC__chromosome : MSIGDB_C1__chr18p11 : MSIGDB_C2__UVC_XPCS_8HR_DN : MSIGDB_C2__NOUZOVA_CPG_METHLTD : MSIGDB_C2__POD1_KO_UP : MSIGDB_C2__CHEN_HOXA5_TARGETS_UP : MSIGDB_C2__UVC_TTD_ALL_DN : MSIGDB_C2__UVC_XPCS_ALL_DN : MSIGDB_C2__UVC_TTD_8HR_DN : MSIGDB_C2__UVC_TTD_XPCS_COMMON_DN	0.443387	0.999797	0.000228103	0.0100429	0.0005708	0.010093	0.374451	0.984292	0.00112803	0.0254313	0.00271623	0.0297494
DHRS6		MSIGDB_C2__CHANG_SERUM_RESPONSE_DN : MSIGDB_C3__TCCCRNNRTGC_UNKNOWN	0.748095	0.999797	0.00105816	0.0201835	0.0109959	0.0623512	0.427517	0.984292	0.00113231	0.0254313	0.00539231	0.0421053
IFITM2	interferon induced transmembrane protein 2 (1-8D)	GO_BP__immune_response : MSIGDB_C1__chr11p15 : MSIGDB_C2__LEE_TCELLS4_UP : MSIGDB_C2__HDACI_COLON_BUT_DN : MSIGDB_C2__ET743_SARCOMA_UP : MSIGDB_C2__HDACI_COLON_SUL48HRS_DN : MSIGDB_C2__FERRANDO_MLL_T_ALL_UP : MSIGDB_C2__HDACI_COLON_BUT12HRS_DN : MSIGDB_C2__HDACI_COLON_BUT16HRS_DN : MSIGDB_C2__PRMT5_KD_UP : MSIGDB_C2__HDACI_COLON_SUL24HRS_DN : MSIGDB_C2__HDACI_COLON_BUT24HRS_DN : MSIGDB_C2__LEI_MY…	0.855342	0.999797	0.000257493	0.0107455	8.39578e-05	0.00345861	0.706517	0.986769	0.00113696	0.0254313	0.000295012	0.010037
CCRK	cell cycle related kinase	GO_BP__cell_cycle : GO_BP__cell_division : GO_BP__protein_amino_acid_phosphorylation : GO_MF__protein_serine_threonine_kinase_activity : GO_MF__protein_kinase_activity : MSIGDB_C1__chr9q22 : MSIGDB_C2__CMV_UV_HCMV_6HRS_UP : MSIGDB_C2__CMV_HCMV_TIMECOURSE_20HRS_UP : MSIGDB_C2__CMV_HCMV_TIMECOURSE_ALL_UP : MSIGDB_C2__UV_CMV_UNIQUE_HCMV_6HRS_UP : MSIGDB_C3__V$MIF1_01 : MSIGDB_C3__CYTAGCAAY_UNKNOWN :…	0.54523	0.999797	0.000513699	0.015245	0.000276824	0.00679845	0.511218	0.984292	0.00113743	0.0254313	0.00430902	0.036992
P4HA1	procollagen-proline, 2-oxoglutarate 4-dioxygenase (proline 4-hydroxylase), alpha polypeptide I	GO_BP__protein_metabolism : GO_CC__endoplasmic_reticulum : GO_MF__oxidoreductase_activity__acting_on_paired_donors__with_incorporation_or_reduction_of_molecular_oxygen__2_oxoglutarate_as_one_donor__and_incorporation_of_one_atom_each_of_oxygen_into_both_donors : GO_MF__iron_ion_binding : GO_MF__oxidoreductase_activity__acting_on_single_donors_with_incorporation_of_molecular_oxygen__incorporation_o…	0.987149	0.999797	0.00615126	0.0532108	0.00949507	0.0565769	0.976829	0.996525	0.00113999	0.0254313	0.00288733	0.0309049
PLP2	proteolipid protein 2 (colonic epithelium-enriched)	GO_BP__chemotaxis : GO_BP__cytokine_and_chemokine_mediated_signaling_pathway : GO_BP__ion_transport : GO_CC__plasma_membrane : GO_CC__endoplasmic_reticulum_membrane : GO_CC__endoplasmic_reticulum : GO_CC__membrane_fraction : GO_MF__ion_transporter_activity : MSIGDB_C1__chrxp11 : MSIGDB_C2__ZHAN_MMPC_SIM : MSIGDB_C2__HCC_SURVIVAL_GOOD_VS_POOR_DN : MSIGDB_C2__HDACI_COLON_BUT_DN : MSIGDB_C2__FLECHNE…	0.621648	0.999797	0.000259453	0.0107462	3.62074e-06	0.000666299	0.563742	0.984292	0.00114126	0.0254313	1.18112e-05	0.00343018
VPS4B	vacuolar protein sorting 4 homolog B (S. cerevisiae)	GO_BP__membrane_fusion : GO_BP__peroxisome_organization_and_biogenesis : GO_BP__endosome_transport : GO_CC__vacuole : GO_CC__endosome : GO_MF__ATPase_activity__coupled : GO_MF__ATPase_activity : GO_MF__nucleoside_triphosphatase_activity : MSIGDB_C1__chr18q21 : MSIGDB_C2__MMS_MOUSE_LYMPH_HIGH_4HRS_UP : MSIGDB_C2__BAF57_BT549_DN : MSIGDB_C3__CTCAGGG_MIR_125B_MIR_125A : MSIGDB_C3__V$ELK1_01 : MSIGDB…	0.786586	0.999797	0.000485181	0.0148583	0.00171347	0.0198455	0.704772	0.986769	0.00115004	0.0255059	0.0150944	0.0739298
CCDC2		MSIGDB_C3__TMTCGCGANR_UNKNOWN	0.393689	0.999797	0.00042554	0.0136367	0.0858545	0.228376	0.406704	0.984292	0.0011513	0.0255059	0.0910162	0.224042
NFKBIA	nuclear factor of kappa light polypeptide gene enhancer in B-cells inhibitor, alpha	GENMAPP__Apoptosis_KEGG : GENMAPP__Apoptosis : GENMAPP__Apoptosis_GenMAPP : GO_BP__response_to_pathogenic_bacteria : GO_BP__apoptosis : GO_MF__transcription_factor_binding : GO_MF__NF_kappaB_binding : KEGG__Apoptosis_KEGG : MSIGDB_C1__chr14q13 : MSIGDB_C2__HIVNEFPATHWAY : MSIGDB_C2__POD1_KO_DN : MSIGDB_C2__IGLESIAS_E2FMINUS_UP : MSIGDB_C2__HSC_HSC_ADULT : MSIGDB_C2__PASSERINI_APOPTOSIS : MSIGDB_C…	0.75357	0.999797	0.019733	0.100985	0.012886	0.0687225	0.71936	0.986769	0.00119183	0.0261927	0.00681832	0.0479801
OLR1	oxidized low density lipoprotein (lectin-like) receptor 1	GO_BP__circulation : GO_BP__proteolysis : GO_BP__immune_response : GO_BP__cell_adhesion : GO_BP__inflammatory_response : GO_CC__membrane_fraction : GO_MF__sugar_binding : MSIGDB_C1__chr12p13 : MSIGDB_C2__HINATA_NFKB_UP : MSIGDB_C2__PASSERINI_OXIDATION : MSIGDB_C2__OKUMURA_MC_LPS : MSIGDB_C2__NAKAJIMA_MCSMBP_EOS : MSIGDB_C3__V$AP1_01 : MSIGDB_C3__V$AP1_Q6_01 : MSIGDB_C3__V$FOXJ2_02 : MSIGDB_C3__TT…	0.653333	0.999797	0.0123592	0.0773375	0.131638	0.301446	0.659052	0.984292	0.00119365	0.0261927	0.0801178	0.206625
HIG2	hypoxia-inducible protein 2	GO_BP__response_to_stress : GO_MF__S_adenosylmethionine_dependent_methyltransferase_activity : GO_MF__methyltransferase_activity : MSIGDB_C1__chr7q32 : MSIGDB_C2__MENSE_HYPOXIA_UP : MSIGDB_C2__KENNY_WNT_UP : MSIGDB_C3__YGCGYRCGC_UNKNOWN : MSIGDB_C3__V$NRF1_Q6 : MSIGDB_C3__TTGGGAG_MIR_150	0.430414	0.999797	0.0002314	0.0100772	0.000408024	0.00835901	0.199475	0.984292	0.00119539	0.0261927	0.00075429	0.0155711
DMXL1	Dmx-like 1	MSIGDB_C1__chr5q22 : MSIGDB_C2__POD1_KO_DN : MSIGDB_C2__TAKEDA_NUP8_HOXA9_16D_DN : MSIGDB_C2__PARK_MSCS_LIN2 : MSIGDB_C2__FLECHNER_KIDNEY_TRANSPLANT_REJECTION_DN : MSIGDB_C2__CMV_HCMV_TIMECOURSE_48HRS_DN : MSIGDB_C2__CMV_HCMV_TIMECOURSE_ALL_DN : MSIGDB_C2__IL1_CORNEA_DN : MSIGDB_C2__MOREAUX_TACI_HI_VS_LOW_DN : MSIGDB_C3__CAGTGTT_MIR_141_MIR_200A : MSIGDB_C3__V$MEIS1_01 : MSIGDB_C3__TGACAGNY_V$MEI…	0.734594	0.999797	0.000140179	0.00815497	0.00105406	0.0146587	0.757702	0.989166	0.00119604	0.0261927	0.000710895	0.0152436
RAB15	RAB15, member RAS onocogene family	GO_BP__small_GTPase_mediated_signal_transduction : GO_BP__protein_transport : GO_MF__GTP_binding : MSIGDB_C1__chr14q23 : MSIGDB_C3__V$TATA_C : MSIGDB_C3__V$HNF4_01_B : MSIGDB_C3__GACTGTT_MIR_212_MIR_132 : MSIGDB_C3__TGTTTAC_MIR_30A_5P_MIR_30C_MIR_30D_MIR_30B_MIR_30E_5P : MSIGDB_C3__CTACCTC_LET_7A_LET_7B_LET_7C_LET_7D_LET_7E_LET_7F_MIR_98_LET_7G_LET_7I : MSIGDB_C3__TGGTGCT_MIR_29A_MIR_29B_MIR_29C …	0.923238	0.999797	0.00107792	0.0202653	0.00197569	0.0219806	0.860053	0.99333	0.00120796	0.0263295	0.00514138	0.0407725
PPARBP	PPAR binding protein	GO_BP__steroid_hormone_receptor_signaling_pathway : GO_BP__androgen_receptor_signaling_pathway : GO_BP__positive_regulation_of_transcription_from_RNA_polymerase_II_promoter : GO_BP__transcription_initiation_from_RNA_polymerase_II_promoter : GO_CC__mediator_complex : GO_MF__transcription_coactivator_activity : GO_MF__transcription_cofactor_activity : GO_MF__thyroid_hormone_receptor_binding : GO_MF…	0.354193	0.999797	2.5944e-05	0.00336477	0.00387735	0.0325432	0.30746	0.984292	0.0012092	0.0263295	0.003691	0.0344401
PCAF	p300/CBP-associated factor	GO_BP__cell_cycle : GO_BP__negative_regulation_of_cell_proliferation : GO_BP__chromatin_remodeling : GO_BP__cell_cycle_arrest : GO_MF__transcription_cofactor_activity : GO_MF__acyltransferase_activity : GO_MF__N_acetyltransferase_activity : GO_MF__histone_acetyltransferase_activity : MSIGDB_C2__BRCA1_OVEREXP_PROSTATE_DN : MSIGDB_C2__HADDAD_HPCLYMPHO_ENRICHED : MSIGDB_C2__MMS_MOUSE_LYMPH_HIGH_24HR…	0.29932	0.999797	0.00208563	0.0282319	7.31277e-05	0.00324015	0.0140984	0.984292	0.00122153	0.0265222	0.00014232	0.0073436
ADAM10	ADAM metallopeptidase domain 10	GENMAPP__Hypertrophy_model : GO_BP__cell_cell_signaling : GO_BP__embryonic_development__sensu_Mammalia_ : GO_BP__protein_folding : GO_BP__proteolysis : GO_BP__protein_amino_acid_phosphorylation : GO_BP__negative_regulation_of_cell_adhesion : GO_BP__Notch_signaling_pathway : GO_BP__nucleocytoplasmic_transport : GO_BP__response_to_unfolded_protein : GO_BP__integrin_mediated_signaling_pathway : GO_C…	0.398959	0.999797	0.078103	0.229039	0.0251001	0.104074	0.110541	0.984292	0.00124082	0.0268121	0.000351078	0.0106596
GOLPH2	golgi phosphoprotein 2	GO_CC__Golgi_apparatus : GO_CC__Golgi_stack : MSIGDB_C1__chr9q21 : MSIGDB_C2__BRCA_ER_POS : MSIGDB_C2__BRCA_BRCA1_NEG : MSIGDB_C2__SANA_IFNG_ENDOTHELIAL_UP : MSIGDB_C3__ACTGTGA_MIR_27A_MIR_27B	0.759841	0.999797	0.000977607	0.0196579	0.00209659	0.0228913	0.469848	0.984292	0.00124192	0.0268121	0.00152457	0.0218808
SECTM1	secreted and transmembrane 1	GO_BP__immune_response : GO_BP__positive_regulation_of_I_kappaB_kinase_NF_kappaB_cascade : GO_BP__mesoderm_development : GO_CC__extracellular_space : GO_CC__Golgi_apparatus : GO_MF__signal_transducer_activity : GO_MF__cytokine_activity : MSIGDB_C1__chr17q25 : MSIGDB_C2__VERHAAK_AML_NPM1_MUT_VS_WT_UP : MSIGDB_C2__IL1_CORNEA_UP : MSIGDB_C2__TAVOR_CEBP_UP : MSIGDB_C4__GNF2_HCK : MSIGDB_C4__GNF2_TNFS…	0.334928	0.999797	9.36829e-05	0.00649052	7.25654e-05	0.00323404	0.297779	0.984292	0.00126533	0.0269681	0.000834482	0.0163066
UBE2C		GO_BP__protein_modification : GO_BP__cell_cycle : GO_BP__phosphoinositide_mediated_signaling : GO_BP__positive_regulation_of_cell_proliferation : GO_BP__mitosis : GO_BP__cell_division : GO_BP__ubiquitin_cycle : GO_BP__ubiquitin_dependent_protein_catabolism : GO_MF__ubiquitin_protein_ligase_activity : GO_MF__ligase_activity : KEGG__Ubiquitin_mediated_proteolysis : KEGG__Huntington's_disease : KEGG…	0.976933	0.999797	0.000108406	0.00699918	1.38655e-05	0.00152018	0.97396	0.996383	0.00126667	0.0269681	4.92874e-05	0.00487817
ERBB3	v-erb-b2 erythroblastic leukemia viral oncogene homolog 3 (avian)	GO_BP__transmembrane_receptor_protein_tyrosine_kinase_signaling_pathway : GO_BP__protein_amino_acid_phosphorylation : GO_MF__protein_heterodimerization_activity : GO_MF__protein_kinase_activity : GO_MF__protein_tyrosine_kinase_activity : GO_MF__transmembrane_receptor_protein_tyrosine_kinase_activity : MSIGDB_C1__chr12q13 : MSIGDB_C2__IGF_VS_PDGF_UP : MSIGDB_C2__DRUG_RESISTANCE_AND_METABOLISM : MS…	0.429087	0.999797	0.00413732	0.0429734	0.0215691	0.0949613	0.0107207	0.984292	0.00126785	0.0269681	0.00350386	0.0338856
KLF10	Kruppel-like factor 10	GO_BP__cell_cell_signaling : GO_BP__negative_regulation_of_cell_proliferation : GO_BP__skeletal_development : GO_BP__negative_regulation_of_transcription_from_RNA_polymerase_II_promoter : GO_BP__transforming_growth_factor_beta_receptor_signaling_pathway : GO_BP__cell_proliferation : MSIGDB_C1__chr8q22 : MSIGDB_C2__CMV_HCMV_TIMECOURSE_6HRS_DN : MSIGDB_C2__CHIARETTI_T_ALL : MSIGDB_C2__CREB_BRAIN_2W…	0.699751	0.999797	0.000490764	0.0149008	6.30007e-05	0.00296376	0.608213	0.984292	0.00128229	0.0269681	3.40781e-05	0.00463435
COL11A1	collagen, type XI, alpha 1	GO_BP__extracellular_matrix_organization_and_biogenesis : GO_BP__cell_cell_adhesion : GO_BP__phosphate_transport : GO_BP__visual_perception : GO_BP__cell_adhesion : GO_BP__sensory_perception_of_sound : GO_CC__extracellular_matrix__sensu_Metazoa_ : GO_CC__collagen : GO_MF__protein_binding__bridging : GO_MF__structural_molecule_activity : GO_MF__extracellular_matrix_structural_constituent : MSIGDB_…	0.668003	0.999797	0.000626971	0.0166096	0.00154378	0.0184986	0.602703	0.984292	0.00128447	0.0269681	0.00372043	0.0344931
PFDN4	prefoldin subunit 4	GO_BP__protein_folding : GO_CC__cytosol : GO_MF__chaperone_binding : GO_MF__unfolded_protein_binding : MSIGDB_C1__chr20q13 : MSIGDB_C2__HCC_SURVIVAL_GOOD_VS_POOR_DN : MSIGDB_C2__RCC_NL_UP : MSIGDB_C2__HSC_EARLYPROGENITORS_ADULT : MSIGDB_C2__HSC_EARLYPROGENITORS_FETAL : MSIGDB_C2__VHL_NORMAL_UP : MSIGDB_C2__HSC_EARLYPROGENITORS_SHARED	0.0981056	0.999797	0.000493591	0.0149272	1.50166e-05	0.00152018	0.0389005	0.984292	0.00128862	0.0269681	0.00116692	0.0189619
RFC4	replication factor C (activator 1) 4, 37kDa	GENMAPP__DNA_replication_Reactome : GO_BP__DNA_replication : GO_BP__phosphoinositide_mediated_signaling : GO_BP__DNA_repair : GO_CC__protein_complex : GO_MF__nucleoside_triphosphatase_activity : MSIGDB_C1__chr3q27 : MSIGDB_C2__BASSO_REGULATORY_HUBS : MSIGDB_C2__VERNELL_PRB_CLSTR1 : MSIGDB_C2__YAGI_AML_PROG_FAB : MSIGDB_C2__DNA_REPLICATION_REACTOME : MSIGDB_C2__AS3_FIBRO_C3 : MSIGDB_C2__JISON_SICK…	0.634049	0.999797	0.000553883	0.0156388	0.000594898	0.010317	0.545946	0.984292	0.00128962	0.0269681	0.000499108	0.0130711
GTL3		MSIGDB_C2__HUMAN_CD34_ENRICHED_TRANSCRIPTION_FACTORS : MSIGDB_C3__V$COREBINDINGFACTOR_Q6 : MSIGDB_C3__V$PAX8_B : MSIGDB_C3__ATCMNTCCGY_UNKNOWN : MSIGDB_C3__V$AML_Q6 : MSIGDB_C3__V$POU3F2_02 : MSIGDB_C3__RACCACAR_V$AML_Q6 : MSIGDB_C3__V$CMYB_01	0.90936	0.999797	0.000337104	0.0123513	0.00124613	0.0161765	0.816689	0.989521	0.00128999	0.0269681	0.00306481	0.0317509
GCG	glucagon	GO_BP__G_protein_coupled_receptor_protein_signaling_pathway : GO_BP__feeding_behavior : GO_BP__cell_proliferation : GO_CC__soluble_fraction : GO_CC__extracellular_region : GO_MF__receptor_binding : GO_MF__hormone_activity : MSIGDB_C1__chr2q36 : MSIGDB_C2__IRS1_KO_ADIP_UP : MSIGDB_C2__INSULIN_SIGNALING : MSIGDB_C2__HUMAN_TISSUE_PANCREAS : MSIGDB_C2__SHEPARD_CELL_PROLIFERATION : MSIGDB_C2__CELL_PRO…	0.704528	0.999797	7.6245e-05	0.00605274	0.000115392	0.00409026	0.438615	0.984292	0.00129084	0.0269681	0.00172845	0.023649
LACTB2	lactamase, beta 2	MSIGDB_C1__chr8q13 : MSIGDB_C2__LEE_DENA_DN : MSIGDB_C2__CITED1_KO_WT_UP : MSIGDB_C2__VHL_NORMAL_UP	0.853753	0.999797	0.00457094	0.0449756	0.0439298	0.147678	0.808546	0.989166	0.00129738	0.0269681	0.0708862	0.191704
NUP98	nucleoporin 98kDa	GO_BP__protein_import_into_nucleus__docking : GO_BP__DNA_replication : GO_BP__protein_transport : GO_BP__nucleocytoplasmic_transport : GO_CC__nucleoplasm : GO_CC__nuclear_pore : GO_MF__transporter_activity : MSIGDB_C1__chr11p15 : MSIGDB_C2__PENG_RAPAMYCIN_DN : MSIGDB_C2__UVC_XPCS_8HR_DN : MSIGDB_C2__POD1_KO_UP : MSIGDB_C2__PENG_GLUTAMINE_DN : MSIGDB_C2__PENG_LEUCINE_DN : MSIGDB_C2__TESTIS_EXPRESS…	0.221649	0.999797	0.0125704	0.0780981	0.00408463	0.0335803	0.190945	0.984292	0.0012994	0.0269681	0.0121844	0.0667119
PCLKC	protocadherin LKC	GO_BP__negative_regulation_of_cell_growth : GO_BP__homophilic_cell_adhesion : GO_BP__cell_adhesion : MSIGDB_C1__chr5q35	0.546997	0.999797	0.0118919	0.0757129	0.0468511	0.153703	0.434117	0.984292	0.00130152	0.0269681	0.00494266	0.0397599
PPL	periplakin	GO_BP__keratinization : GO_CC__cytoskeleton : GO_MF__structural_molecule_activity : GO_MF__structural_constituent_of_cytoskeleton : MSIGDB_C1__chr16p13 : MSIGDB_C2__VEGF_HUVEC_2HRS_UP : MSIGDB_C2__LEE_MYC_TGFA_UP : MSIGDB_C2__HINATA_NFKB_DN : MSIGDB_C2__LI_FETAL_VS_WT_KIDNEY_UP : MSIGDB_C2__LEI_MYB_REGULATED_GENES : MSIGDB_C2__BOQUEST_CD31PLUS_VS_CD31MINUS_DN : MSIGDB_C2__LEE_E2F1_UP : MSIGDB_C2_…	0.377792	0.999797	0.000188912	0.00921884	0.00210832	0.0229864	0.321666	0.984292	0.00130152	0.0269681	0.0170521	0.0792505
MAP4K4	mitogen-activated protein kinase kinase kinase kinase 4	GO_BP__response_to_stress : GO_BP__protein_kinase_cascade : GO_BP__protein_amino_acid_phosphorylation : GO_MF__small_GTPase_regulator_activity : GO_MF__protein_serine_threonine_kinase_activity : GO_MF__protein_kinase_activity : MSIGDB_C1__chr2q11 : MSIGDB_C2__BRENTANI_SIGNALING : MSIGDB_C2__NOVA2_KO_SPLICING : MSIGDB_C2__HADDAD_HPCLYMPHO_ENRICHED : MSIGDB_C2__GN_CAMP_GRANULOSA_DN : MSIGDB_C2__SAN…	0.611101	0.999797	0.00844685	0.0626367	0.36404	0.565501	0.458245	0.984292	0.00130219	0.0269681	0.318227	0.502738
DUSP1	dual specificity phosphatase 1	GO_BP__cell_cycle : GO_BP__response_to_oxidative_stress : GO_BP__protein_amino_acid_dephosphorylation : GO_MF__phosphoprotein_phosphatase_activity : GO_MF__protein_tyrosine_serine_threonine_phosphatase_activity : KEGG__Long_term_potentiation : KEGG__Adipocytokine_signaling_pathway : KEGG__Focal_adhesion : KEGG__T_cell_receptor_signaling_pathway : KEGG__Insulin_signaling_pathway : KEGG__TGF_beta_s…	0.5011	0.999797	0.000581858	0.0159184	1.67159e-05	0.00153934	0.390753	0.984292	0.00130573	0.0269681	1.59138e-06	0.00236036
LOC115648			0.418218	0.999797	0.000163331	0.00857127	0.00482586	0.0371119	0.367903	0.984292	0.00130761	0.0269681	0.023054	0.0955334
BRP44L	brain protein 44-like	MSIGDB_C1__chr6q27 : MSIGDB_C2__AGEING_KIDNEY_DN : MSIGDB_C2__AGEING_KIDNEY_SPECIFIC_DN : MSIGDB_C2__HSC_LTHSC_SHARED : MSIGDB_C2__HSC_LTHSC_FETAL : MSIGDB_C2__HSC_LTHSC_ADULT : MSIGDB_C3__AGCACTT_MIR_93_MIR_302A_MIR_302B_MIR_302C_MIR_302D_MIR_372_MIR_373_MIR_520E_MIR_520A_MIR_526B_MIR_520B_MIR_520C_MIR_520D : MSIGDB_C3__TAATAAT_MIR_126 : MSIGDB_C3__TGCCTTA_MIR_124A : MSIGDB_C3__ATATGCA_MIR_448 :…	0.326464	0.999797	0.00150635	0.0243734	0.00973443	0.0574475	0.155023	0.984292	0.00131031	0.0269681	0.00749212	0.0506634
C20orf24	chromosome 20 open reading frame 24	MSIGDB_C3__CACTGCC_MIR_34A_MIR_34C_MIR_449 : MSIGDB_C3__GTCTTCC_MIR_7 : MSIGDB_C3__CCATCCA_MIR_432 : MSIGDB_C3__CTCTGGA_MIR_520A_MIR_525	0.949207	0.999797	0.00137556	0.0229894	0.00790732	0.0505551	0.900406	0.995073	0.00131449	0.0269681	0.00255121	0.0291398
PSMA7	proteasome (prosome, macropain) subunit, alpha type, 7	GENMAPP__Proteasome_Degradation : GO_BP__ubiquitin_dependent_protein_catabolism : GO_CC__protein_complex : GO_CC__cytosol : GO_CC__proteasome_core_complex__sensu_Eukaryota_ : GO_CC__proteasome_complex__sensu_Eukaryota_ : GO_MF__peptidase_activity : GO_MF__endopeptidase_activity : GO_MF__threonine_endopeptidase_activity : KEGG__Proteasome : MSIGDB_C1__chr20q13 : MSIGDB_C2__PENG_LEUCINE_DN : MSIGDB…	0.347219	0.999797	0.000890353	0.0188911	4.41666e-05	0.00245512	0.174112	0.984292	0.00131638	0.0269681	2.71611e-05	0.00422439
NUFIP1	nuclear fragile X mental retardation protein interacting protein 1	GO_BP__RNA_processing : GO_CC__nuclear_matrix : GO_CC__nucleolus : GO_MF__RNA_binding : MSIGDB_C1__chr13q14 : MSIGDB_C2__HSC_HSCANDPROGENITORS_SHARED : MSIGDB_C2__ET743_SARCOMA_72HRS_DN : MSIGDB_C2__ET743_SARCOMA_DN : MSIGDB_C2__HSC_HSCANDPROGENITORS_FETAL : MSIGDB_C2__HSC_HSCANDPROGENITORS_ADULT : MSIGDB_C2__ET743_SARCOMA_48HRS_DN : MSIGDB_C3__MGGAAGTG_V$GABP_B : MSIGDB_C3__V$CREB_Q3 : MSIGDB_C3…	0.703195	0.999797	0.000428258	0.0136559	0.000651663	0.0108911	0.677177	0.984924	0.00132181	0.0269931	0.000979668	0.0174404
NTHL1	nth endonuclease III-like 1 (E. coli)	GO_BP__response_to_DNA_damage_stimulus : GO_BP__base_excision_repair : GO_BP__DNA_repair : GO_BP__carbohydrate_metabolism : GO_MF__hydrolase_activity__acting_on_glycosyl_bonds : GO_MF__iron_ion_binding : GO_MF__iron_sulfur_cluster_binding : GO_MF__4_iron__4_sulfur_cluster_binding : GO_MF__catalytic_activity : GO_MF__endonuclease_activity : GO_MF__lyase_activity : MSIGDB_C1__chr16p13 : MSIGDB_C2__…	0.3127	0.999797	0.00835459	0.0625199	0.0011987	0.0157777	0.21392	0.984292	0.00132468	0.0269931	0.0012367	0.0196255
NR3C2	nuclear receptor subfamily 3, group C, member 2	GO_BP__excretion : GO_MF__steroid_binding : GO_MF__steroid_hormone_receptor_activity : GO_MF__ligand_dependent_nuclear_receptor_activity : GO_MF__sequence_specific_DNA_binding : GO_MF__lipid_binding : MSIGDB_C1__chr4q31 : MSIGDB_C2__GH_EXOGENOUS_ANY_UP : MSIGDB_C2__GH_EXOGENOUS_MIDDLE_UP : MSIGDB_C2__GH_AUTOCRINE_UP : MSIGDB_C2__FLECHNER_KIDNEY_TRANSPLANT_REJECTION_DN : MSIGDB_C2__ANDROGEN_GENES …	0.791111	0.999797	4.76572e-05	0.00442921	0.00070549	0.0115624	0.388739	0.984292	0.00136174	0.0276741	0.00522468	0.0412614
RW1		MSIGDB_C2__PENG_GLUTAMINE_UP : MSIGDB_C2__PENG_LEUCINE_UP : MSIGDB_C2__PENG_RAPAMYCIN_UP	0.675156	0.999797	0.0271605	0.121407	0.00462957	0.0363551	0.32296	0.984292	0.00136887	0.0277195	6.4046e-06	0.00295324
KARS	lysyl-tRNA synthetase : lysyl-tRNA synthetase : lysyl-tRNA synthetase	GO_BP__protein_biosynthesis : GO_BP__tRNA_processing : GO_BP__tRNA_aminoacylation_for_protein_translation : GO_CC__soluble_fraction : GO_CC__mitochondrion : GO_MF__tRNA_binding : GO_MF__aminoacyl_tRNA_ligase_activity : GO_MF__ligase_activity : KEGG__Aminoacyl_tRNA_biosynthesis : MSIGDB_C1__chr16q23 : MSIGDB_C2__WERNER_FIBRO_DN : MSIGDB_C2__AMINOACYL_TRNA_BIOSYNTHESIS : MSIGDB_C2__PENG_GLUTAMINE_D…	0.646667	0.999797	0.000203966	0.00941343	0.00165395	0.0194518	0.636672	0.984292	0.00137125	0.0277195	0.00148033	0.0216537
MMP12	matrix metallopeptidase 12 (macrophage elastase)	GENMAPP__Matrix_Metalloproteinases : GO_BP__proteolysis : GO_BP__peptidoglycan_metabolism : GO_BP__cell_motility : GO_CC__extracellular_matrix__sensu_Metazoa_ : GO_MF__metalloendopeptidase_activity : GO_MF__peptidase_activity : GO_MF__metallopeptidase_activity : MSIGDB_C1__chr11q22 : MSIGDB_C2__HUMAN_TISSUE_THYMUS : MSIGDB_C2__HOHENKIRK_MONOCYTE_DEND_UP : MSIGDB_C2__PASSERINI_EM : MSIGDB_C2__LEE_…	0.254825	0.999797	0.000485464	0.0148583	0.000922738	0.0134975	0.163218	0.984292	0.00138704	0.0279645	0.00300347	0.0315473
TMEM1	transmembrane protein 1	GO_BP__sodium_ion_transport : GO_BP__ER_to_Golgi_vesicle_mediated_transport : GO_CC__Golgi_stack : GO_MF__binding : MSIGDB_C1__chr21q22 : MSIGDB_C2__IFN_ANY_UP : MSIGDB_C2__DER_IFNB_UP : MSIGDB_C2__AGED_RHESUS_UP : MSIGDB_C2__IFN_BETA_UP : MSIGDB_C3__V$TAXCREB_01 : MSIGDB_C3__GTGCCTT_MIR_506 : MSIGDB_C3__ACTGCAG_MIR_17_3P : MSIGDB_C3__ATATGCA_MIR_448 : MSIGDB_C3__V$ATF_01 : MSIGDB_C3__GTTTGTT_MIR…	0.10906	0.999797	0.000870447	0.0187286	0.00632434	0.0444226	0.00188064	0.984292	0.0014	0.0281514	0.0103625	0.0608414
MRPS17	mitochondrial ribosomal protein S17	GO_BP__protein_biosynthesis : GO_CC__ribonucleoprotein_complex : GO_CC__ribosome : GO_CC__mitochondrial_small_ribosomal_subunit : GO_CC__mitochondrion : GO_MF__structural_constituent_of_ribosome : GO_MF__binding : MSIGDB_C1__chr7p11 : MSIGDB_C2__HUMAN_MITODB_6_2002 : MSIGDB_C2__PGC : MSIGDB_C2__BAF57_BT549_DN : MSIGDB_C2__MITOCHONDRIA	0.480607	0.999797	0.00075946	0.0177903	4.25482e-06	0.000693995	0.13478	0.984292	0.00140653	0.0281748	0.000117285	0.00647702
TTC17	tetratricopeptide repeat domain 17	GO_MF__binding : MSIGDB_C1__chr11p11 : MSIGDB_C2__BYSTRYKH_HSC_BRAIN_TRANS_GLOCUS : MSIGDB_C3__V$IRF1_Q6 : MSIGDB_C3__CTAWWWATA_V$RSRFC4_Q2 : MSIGDB_C3__V$TBP_01 : MSIGDB_C3__V$E47_01 : MSIGDB_C3__AAAYRNCTG_UNKNOWN : MSIGDB_C3__TGACATY_UNKNOWN : MSIGDB_C3__V$E12_Q6 : MSIGDB_C3__V$SOX5_01 : MSIGDB_C3__V$E2F1_Q3_01 : MSIGDB_C3__GCCATNTTG_V$YY1_Q6 : MSIGDB_C3__V$TATA_01 : MSIGDB_C3__GGAANCGGAANY_UNK…	0.609998	0.999797	0.00130625	0.0223399	0.0107928	0.0615956	0.558702	0.984292	0.00140856	0.0281748	0.0075463	0.0507627
MAP4K1	mitogen-activated protein kinase kinase kinase kinase 1	GO_BP__response_to_stress : GO_BP__protein_kinase_cascade : GO_BP__protein_amino_acid_phosphorylation : GO_BP__activation_of_JNK_activity : GO_MF__small_GTPase_regulator_activity : GO_MF__protein_serine_threonine_kinase_activity : GO_MF__protein_kinase_activity : MSIGDB_C1__chr19q13 : MSIGDB_C2__METPATHWAY : MSIGDB_C2__TAKEDA_NUP8_HOXA9_16D_UP : MSIGDB_C2__AGUIRRE_PANCREAS_CHR19 : MSIGDB_C2__SIG_…	0.904351	0.999797	0.00384499	0.0408685	0.00336559	0.0300693	0.876885	0.99333	0.0014196	0.0283215	0.00299262	0.0315473
PTPRC	protein tyrosine phosphatase, receptor type, C	GO_BP__negative_regulation_of_protein_kinase_activity : GO_BP__cell_surface_receptor_linked_signal_transduction : GO_BP__protein_amino_acid_dephosphorylation : GO_MF__phosphoprotein_phosphatase_activity : GO_MF__protein_tyrosine_phosphatase_activity : GO_MF__transmembrane_receptor_protein_tyrosine_phosphatase_activity : GO_MF__protein_kinase_binding : KEGG__Adipocytokine_signaling_pathway : KEGG_…	0.792269	0.999797	0.00533656	0.0490324	0.00252487	0.0258268	0.528922	0.984292	0.00143267	0.0284894	0.000788662	0.0158585
CANX	calnexin : calnexin : calnexin	GO_BP__protein_folding : GO_BP__protein_secretion : GO_CC__endoplasmic_reticulum : GO_MF__sugar_binding : GO_MF__unfolded_protein_binding : MSIGDB_C1__chr5q35 : MSIGDB_C2__FLECHNER_KIDNEY_TRANSPLANT_REJECTION_PBL_UP : MSIGDB_C2__NING_COPD_DN : MSIGDB_C2__AGEING_KIDNEY_UP : MSIGDB_C2__NGUYEN_KERATO_UP : MSIGDB_C2__MUNSHI_MM_VS_PCS_UP : MSIGDB_C2__CANCER_NEOPLASTIC_META_UP : MSIGDB_C2__TARTE_PC : M…	0.8812	0.999797	0.0010171	0.0200293	0.00332494	0.029776	0.809782	0.989315	0.00144389	0.0284894	0.00351875	0.0338983
ACACB	acetyl-Coenzyme A carboxylase beta	GENMAPP__Fatty_Acid_Synthesis : GO_BP__fatty_acid_biosynthesis : GO_BP__lipid_biosynthesis : GO_BP__metabolism : GO_MF__catalytic_activity : GO_MF__ligase_activity : KEGG__Propanoate_metabolism : KEGG__Insulin_signaling_pathway : KEGG__Pyruvate_metabolism : MSIGDB_C1__chr12q24 : MSIGDB_C2__INSULIN_SIGNALING : MSIGDB_C2__ASTIER_BCELL : MSIGDB_C2__ASTIER_FN_DIFF : MSIGDB_C2__FATTY_ACID_SYNTHESIS : …	0.554839	0.999797	0.000182415	0.00908615	3.79663e-06	0.000666299	0.371265	0.984292	0.00144489	0.0284894	0.000681933	0.0152436
ADNP	Activity-dependent neuroprotector : activity-dependent neuroprotector	GO_BP__regulation_of_transcription : GO_MF__sequence_specific_DNA_binding : MSIGDB_C1__chr20q13 : MSIGDB_C2__CHEN_HOXA5_TARGETS_UP : MSIGDB_C2__HDACI_COLON_CLUSTER10 : MSIGDB_C2__UVB_SCC_DN : MSIGDB_C2__UVB_NHEK1_DN : MSIGDB_C2__PENG_GLUCOSE_DN : MSIGDB_C2__YAGI_AML_PROG_ASSOC : MSIGDB_C2__UVC_HIGH_D3_DN : MSIGDB_C2__LIZUKA_G1_SM_G2 : MSIGDB_C2__ZUCCHI_EPITHELIAL_UP : MSIGDB_C2__UVC_HIGH_ALL_DN :…	0.170358	0.999797	0.000220056	0.00980726	0.00426594	0.0346063	0.129109	0.984292	0.0014457	0.0284894	0.0327927	0.11744
RANBP6	RAN binding protein 6	GO_BP__protein_transport : GO_MF__binding : MSIGDB_C1__chr9p24 : MSIGDB_C2__UV_CMV_UNIQUE_HCMV_6HRS_DN : MSIGDB_C2__CMV_HCMV_TIMECOURSE_6HRS_DN : MSIGDB_C2__HUMAN_TISSUE_PANCREAS : MSIGDB_C2__CMV_HCMV_TIMECOURSE_ALL_DN : MSIGDB_C2__AGUIRRE_PANCREAS_CHR9 : MSIGDB_C2__CMV_UV_HCMV_6HRS_DN : MSIGDB_C3__V$OCT1_07 : MSIGDB_C3__V$PAX3_B : MSIGDB_C3__V$GR_01 : MSIGDB_C3__V$ATF_01 : MSIGDB_C4__GCM_NF2 : M…	0.55534	0.999797	0.0329696	0.137125	0.0926192	0.241051	0.101004	0.984292	0.00144671	0.0284894	0.0349603	0.121659
POP7	processing of precursor 7, ribonuclease P subunit (S. cerevisiae)	GO_BP__tRNA_processing : MSIGDB_C1__chr7q22 : MSIGDB_C2__RCC_NL_UP : MSIGDB_C2__CMV_HCMV_TIMECOURSE_24HRS_UP : MSIGDB_C2__CMV_HCMV_TIMECOURSE_ALL_UP : MSIGDB_C2__BAF57_BT549_DN : MSIGDB_C2__UVB_NHEK1_UP : MSIGDB_C2__VHL_NORMAL_UP : MSIGDB_C3__YGCGYRCGC_UNKNOWN : MSIGDB_C3__V$NRF1_Q6 : MSIGDB_C3__TGCGCANK_UNKNOWN : MSIGDB_C3__YNGTTNNNATT_UNKNOWN	0.86821	0.999797	0.000768012	0.0177903	6.43052e-05	0.00297012	0.863404	0.99333	0.00146587	0.0287922	0.000876144	0.0167556
FNTA	farnesyltransferase, CAAX box, alpha : farnesyltransferase, CAAX box, alpha : farnesyltransferase, CAAX box, alpha	GO_BP__transforming_growth_factor_beta_receptor_signaling_pathway : MSIGDB_C1__chr8p22 : MSIGDB_C2__ZHAN_MULTIPLE_MYELOMA_SUBCLASSES_DIFF : MSIGDB_C2__UVB_NHEK3_C2 : MSIGDB_C2__FLECHNER_KIDNEY_TRANSPLANT_WELL_UP : MSIGDB_C2__ET743_SARCOMA_72HRS_DN : MSIGDB_C2__GH_GHRHR_KO_24HRS_DN : MSIGDB_C2__ET743_SARCOMA_DN : MSIGDB_C2__CIS_XPC_DN : MSIGDB_C2__ET743_SARCOMA_48HRS_DN : MSIGDB_C2__ROME_INSULIN_2…	0.737112	0.999797	0.0015326	0.0245891	0.00532098	0.0396783	0.592904	0.984292	0.00147715	0.0288518	0.00182216	0.0245021
SATB2	SATB family member 2	GO_BP__regulation_of_transcription : GO_MF__sequence_specific_DNA_binding : MSIGDB_C1__chr2q33 : MSIGDB_C2__UVC_XPCS_8HR_DN : MSIGDB_C2__UVC_LOW_C2_DN : MSIGDB_C2__UVC_TTD_ALL_DN : MSIGDB_C2__UVC_XPCS_4HR_DN : MSIGDB_C2__UVC_LOW_ALL_DN : MSIGDB_C2__UVC_XPCS_ALL_DN : MSIGDB_C2__UVC_HIGH_D2_DN : MSIGDB_C2__UVC_TTD_8HR_DN : MSIGDB_C2__UVC_HIGH_ALL_DN : MSIGDB_C3__V$FOXO4_02 : MSIGDB_C3__CACTGCC_MIR_…	0.569498	0.999797	0.0226503	0.109459	0.0411962	0.141485	0.24005	0.984292	0.00147759	0.0288518	0.0153131	0.0746047
Pfs2		MSIGDB_C2__SHEPARD_BMYB_MORPHOLINO_DN	0.898458	0.999797	0.00172202	0.0258336	0.00215878	0.0232046	0.882005	0.99333	0.00148026	0.0288518	0.00154256	0.0219226
RBM12	RNA binding motif protein 12	GO_MF__RNA_binding : MSIGDB_C1__chr20q11 : MSIGDB_C3__ACTGCCT_MIR_34B : MSIGDB_C3__ATACTGT_MIR_144 : MSIGDB_C3__V$RREB1_01 : MSIGDB_C3__V$ZIC3_01 : MSIGDB_C3__TAGAACC_MIR_182 : MSIGDB_C3__GTGCCTT_MIR_506 : MSIGDB_C3__V$SMAD_Q6 : MSIGDB_C3__SMTTTTGT_UNKNOWN : MSIGDB_C3__GGGCATT_MIR_365 : MSIGDB_C3__V$ZIC2_01 : MSIGDB_C3__V$NFMUE1_Q6 : MSIGDB_C3__CTCTGGA_MIR_520A_MIR_525 : MSIGDB_C3__V$ZIC1_01 : MS…	0.217841	0.999797	0.000627681	0.0166096	0.000120068	0.00421675	0.090469	0.984292	0.00149347	0.0290059	5.22442e-05	0.00503991
DKFZP586A0522		MSIGDB_C2__CHANG_SERUM_RESPONSE_DN	0.621916	0.999797	0.000737577	0.0177008	0.00140846	0.0173969	0.519768	0.984292	0.00149825	0.0290059	0.000333051	0.010542
CHKB		MSIGDB_C1__chr22q13 : MSIGDB_C2__LEE_CIP_UP : MSIGDB_C2__GLYCINE_SERINE_AND_THREONINE_METABOLISM : MSIGDB_C2__GLYCEROPHOSPHOLIPID_METABOLISM : MSIGDB_C3__V$PAX4_01 : MSIGDB_C3__CTCCAAG_MIR_432 : MSIGDB_C3__CACCAGC_MIR_138 : MSIGDB_C3__TCCAGAG_MIR_518C : MSIGDB_C3__AACTGGA_MIR_145 : MSIGDB_C3__GGGACCA_MIR_133A_MIR_133B : MSIGDB_C3__GAGCCAG_MIR_149 : MSIGDB_C3__ATGTACA_MIR_493 : MSIGDB_C4__GCM_BECN1	0.0877558	0.999797	0.00187571	0.0267659	2.7855e-05	0.00192984	0.0243884	0.984292	0.00149974	0.0290059	1.29103e-05	0.00343018
PWP1	PWP1 homolog (S. cerevisiae)	MSIGDB_C1__chr12q23 : MSIGDB_C2__WERNER_FIBRO_DN : MSIGDB_C2__HASLINGER_B_CLL_12 : MSIGDB_C2__WONG_IFNA_HCC_RESISTANT_VS_SENSITIVE_DN : MSIGDB_C2__UVB_NHEK2_DN : MSIGDB_C2__PARK_MSCS_DIFF : MSIGDB_C2__OLD_FIBRO_DN : MSIGDB_C2__SHEPARD_CRASH_AND_BURN_MUT_VS_WT_UP : MSIGDB_C2__OLDWERNER_FIBRO_DN : MSIGDB_C2__TARTE_PLASMA_BLASTIC : MSIGDB_C2__BAF57_BT549_DN : MSIGDB_C2__PARK_HSC_VS_MPP_DN : MSIGDB_C…	0.625226	0.999797	0.00084607	0.0186593	0.000278787	0.00679845	0.632332	0.984292	0.00150339	0.0290059	0.00311503	0.0320487
NFE2L3	nuclear factor (erythroid-derived 2)-like 3	GO_BP__transcription_from_RNA_polymerase_II_promoter : GO_MF__protein_dimerization_activity : GO_MF__transcription_coactivator_activity : GO_MF__sequence_specific_DNA_binding : MSIGDB_C1__chr7p14 : MSIGDB_C2__HCC_SURVIVAL_GOOD_VS_POOR_DN : MSIGDB_C2__LINDSTEDT_DEND_8H_VS_48H_UP : MSIGDB_C2__STRESS_GENOTOXIC_SPECIFIC_DN : MSIGDB_C2__MAGRANGEAS_MULTIPLE_MYELOMA_IGL_VS_IGK_DN : MSIGDB_C2__HSC_LTHSC_…	0.38483	0.999797	3.77529e-05	0.00388803	2.0467e-05	0.00166242	0.00824567	0.984292	0.00151871	0.0292275	0.000614339	0.0146621
FAM96B	family with sequence similarity 96, member B	MSIGDB_C1__chr16q22 : MSIGDB_C2__RCC_NL_UP : MSIGDB_C2__COCAINE_BRAIN_4WKS_UP : MSIGDB_C2__VHL_NORMAL_UP	0.806953	0.999797	0.000385106	0.0129538	0.000520774	0.00958651	0.781913	0.989166	0.00153406	0.0293475	0.00300078	0.0315473
UQCRC1	ubiquinol-cytochrome c reductase core protein I	GENMAPP__Electron_Transport_Chain : GO_BP__electron_transport : GO_CC__mitochondrial_electron_transport_chain : GO_CC__mitochondrion : GO_MF__oxidoreductase_activity : KEGG__Oxidative_phosphorylation : MSIGDB_C1__chr3p21 : MSIGDB_C2__HUMAN_MITODB_6_2002 : MSIGDB_C2__ELECTRON_TRANSPORT : MSIGDB_C2__FLECHNER_KIDNEY_TRANSPLANT_WELL_UP : MSIGDB_C2__ELECTRON_TRANSPORT_CHAIN : MSIGDB_C2__PGC : MSIGDB_C…	0.317525	0.999797	0.0222905	0.108553	0.279598	0.480853	0.1257	0.984292	0.00153489	0.0293475	0.176858	0.343895
PTGDR	prostaglandin D2 receptor (DP)	GENMAPP__Small_ligand_GPCRs : GENMAPP__Prostaglandin_synthesis_regulation : GENMAPP__GPCRDB_Class_A_Rhodopsin_like : GO_BP__G_protein_coupled_receptor_protein_signaling_pathway : GO_MF__signal_transducer_activity : GO_MF__G_protein_coupled_receptor_activity : GO_MF__rhodopsin_like_receptor_activity : MSIGDB_C1__chr14q22 : MSIGDB_C2__GPCRS_CLASS_A_RHODOPSIN_LIKE : MSIGDB_C2__PROSTAGLANDIN_SYNTHESI…	0.834677	0.999797	0.0018589	0.0266016	0.00101524	0.0143181	0.77822	0.989166	0.00153793	0.0293475	0.00477019	0.0390061
KIAA0376		MSIGDB_C1__chr22q11 : MSIGDB_C2__UV_CMV_UNIQUE_HCMV_6HRS_DN : MSIGDB_C2__UVC_XPCS_8HR_DN : MSIGDB_C2__PENG_GLUTAMINE_UP : MSIGDB_C2__JISON_SICKLECELL_DIFF : MSIGDB_C2__UVC_XPCS_ALL_DN : MSIGDB_C2__H2O2_CSBDIFF_C1 : MSIGDB_C2__CMV_UV_HCMV_6HRS_DN : MSIGDB_C3__AAGCACA_MIR_218 : MSIGDB_C3__TGAATGT_MIR_181A_MIR_181B_MIR_181C_MIR_181D : MSIGDB_C3__GTGCCTT_MIR_506 : MSIGDB_C3__TGCCTTA_MIR_124A : MSIGDB…	0.726343	0.999797	0.000675438	0.0171584	0.000656962	0.0109317	0.643757	0.984292	0.00154333	0.0293475	6.59264e-05	0.00572097
TSN	translin	GO_BP__DNA_recombination : MSIGDB_C1__chr2q21 : MSIGDB_C2__OKUMURA_MC_LPS : MSIGDB_C2__PARK_MSCS_BOTH : MSIGDB_C3__GCGCTTT_MIR_518B_MIR_518C_MIR_518D : MSIGDB_C4__GNF2_KPNB1 : MSIGDB_C4__GCM_TPR	0.89845	0.999797	0.000299208	0.0115165	0.000543572	0.00986325	0.905325	0.995073	0.00154689	0.0293475	0.00020196	0.00859853
NACA	nascent-polypeptide-associated complex alpha polypeptide	GENMAPP__G1_to_S_cell_cycle_Reactome : GENMAPP__DNA_replication_Reactome : GO_BP__protein_transport : GO_BP__protein_biosynthesis : MSIGDB_C1__chr12q23 : MSIGDB_C2__FLECHNER_KIDNEY_TRANSPLANT_WELL_UP : MSIGDB_C2__DNA_REPLICATION_REACTOME : MSIGDB_C2__G1_TO_S_CELL_CYCLE_REACTOME : MSIGDB_C2__JISON_SICKLECELL_DIFF : MSIGDB_C2__MUNSHI_MM_VS_PCS_UP : MSIGDB_C2__MUNSHI_MM_UP : MSIGDB_C2__HDACI_COLON_S…	0.567002	0.999797	0.0542599	0.185017	0.0037368	0.031962	0.462895	0.984292	0.00155671	0.0293475	0.00338821	0.0333717
FLJ10970		MSIGDB_C3__V$ETS2_B : MSIGDB_C3__V$AP4_Q5 : MSIGDB_C3__V$STAT5B_01 : MSIGDB_C3__V$GATA4_Q3 : MSIGDB_C3__V$ELK1_01 : MSIGDB_C3__V$AP4_Q6 : MSIGDB_C3__TTCYNRGAA_V$STAT5B_01 : MSIGDB_C3__GGATTA_V$PITX2_Q2 : MSIGDB_C3__V$STAT5A_01 : MSIGDB_C3__V$PITX2_Q2 : MSIGDB_C3__V$STAT_Q6 : MSIGDB_C3__V$E47_02 : MSIGDB_C3__V$STAT_01	0.830969	0.999797	0.0022103	0.0293462	7.84081e-05	0.00328323	0.852639	0.99333	0.00155814	0.0293475	8.60986e-05	0.00613247
INSIG1	insulin induced gene 1	GO_BP__cell_proliferation : GO_BP__metabolism : MSIGDB_C1__chr7q36 : MSIGDB_C2__CHANG_SERUM_RESPONSE_DN : MSIGDB_C2__TPA_RESIST_MIDDLE_DN : MSIGDB_C2__MENSE_HYPOXIA_UP : MSIGDB_C2__PEART_HISTONE_UP : MSIGDB_C2__SHEPARD_CELL_PROLIFERATION : MSIGDB_C2__CELL_PROLIFERATION : MSIGDB_C2__SERUM_FIBROBLAST_CORE_DN : MSIGDB_C2__BCNU_GLIOMA_MGMT_48HRS_DN : MSIGDB_C2__ADDYA_K562_HEMIN_TREATMENT : MSIGDB_C2_…	0.711133	0.999797	7.79052e-05	0.00611148	0.000205203	0.00576936	0.294688	0.984292	0.00155858	0.0293475	0.00431517	0.036992
UGCGL2	UDP-glucose ceramide glucosyltransferase-like 2	GO_BP__protein_amino_acid_glycosylation : GO_CC__endoplasmic_reticulum_lumen : GO_CC__endoplasmic_reticulum : GO_MF__transferase_activity__transferring_glycosyl_groups : MSIGDB_C1__chr13q32 : MSIGDB_C2__RADMACHER_AMLNORMALKARYTYPE_SIG : MSIGDB_C2__ALCALAY_AML_NPMC_UP : MSIGDB_C3__V$GABP_B : MSIGDB_C3__V$TEL2_Q6 : MSIGDB_C3__MGGAAGTG_V$GABP_B : MSIGDB_C3__GGAMTNNNNNTCCY_UNKNOWN : MSIGDB_C3__V$CETS…	0.915336	0.999797	0.00688189	0.056145	0.0546086	0.168318	0.863532	0.99333	0.00156253	0.0293475	0.047978	0.14918
MTM1	myotubularin 1	GO_BP__phospholipid_dephosphorylation : GO_BP__protein_amino_acid_dephosphorylation : GO_BP__muscle_development : GO_MF__inositol_or_phosphatidylinositol_phosphatase_activity : GO_MF__phosphoprotein_phosphatase_activity : GO_MF__protein_tyrosine_phosphatase_activity : GO_MF__protein_serine_threonine_phosphatase_activity : MSIGDB_C2__POD1_KO_DN : MSIGDB_C2__CELL_GROWTH_AND_OR_MAINTENANCE : MSIGDB_…	0.854639	0.999797	0.00331556	0.0373994	0.000101414	0.00396348	0.808085	0.989166	0.00156413	0.0293475	0.000333372	0.010542
OSBPL1A	oxysterol binding protein-like 1A : oxysterol binding protein-like 1A : oxysterol binding protein-like 1A	GO_BP__cholesterol_metabolism : GO_BP__steroid_metabolism : GO_BP__vesicle_mediated_transport : GO_BP__lipid_transport : GO_MF__phospholipid_binding : MSIGDB_C1__chr18q11 : MSIGDB_C2__CROONQUIST_IL6_RAS_UP : MSIGDB_C2__AGUIRRE_PANCREAS_CHR18 : MSIGDB_C2__BECKER_TAMOXIFEN_RESISTANT_DN : MSIGDB_C2__PGC : MSIGDB_C2__CREB_BRAIN_8WKS_UP : MSIGDB_C2__ELONGINA_KO_DN : MSIGDB_C2__RUTELLA_HEMATOGFSNDCS_DI…	0.750329	0.999797	0.000353398	0.0124113	0.00510284	0.0385418	0.727398	0.986769	0.00157438	0.0293475	0.0123432	0.0672055
TFCP2L1	transcription factor CP2-like 1	GO_BP__regulation_of_transcription_from_RNA_polymerase_II_promoter : GO_BP__pregnancy : GO_BP__steroid_biosynthesis : GO_MF__transcription_corepressor_activity : MSIGDB_C1__chr2q14 : MSIGDB_C3__V$AREB6_04 : MSIGDB_C3__TTCNRGNNNNTTC_V$HSF_Q6 : MSIGDB_C3__V$CP2_02 : MSIGDB_C3__GTGCCTT_MIR_506	0.85	0.999797	0.027633	0.122365	0.00975608	0.0574863	0.74432	0.986769	0.00157501	0.0293475	0.00320931	0.0325919
TOP2A	topoisomerase (DNA) II alpha 170kDa	GO_BP__DNA_replication : GO_BP__DNA_unwinding_during_replication : GO_BP__phosphoinositide_mediated_signaling : GO_BP__DNA_repair : GO_BP__DNA_metabolism : GO_CC__chromosome : GO_MF__isomerase_activity : MSIGDB_C1__chr17q21 : MSIGDB_C2__ET743_SARCOMA_24HRS_DN : MSIGDB_C2__GREENBAUM_E2A_UP : MSIGDB_C2__MMS_HUMAN_LYMPH_HIGH_24HRS_UP : MSIGDB_C2__UVC_XPCS_8HR_DN : MSIGDB_C2__DRUG_RESISTANCE_AND_META…	0.255462	0.999797	0.000269058	0.0108844	5.64515e-05	0.00279362	0.222799	0.984292	0.00158588	0.0294005	0.000384464	0.0111174
ELP3	elongation protein 3 homolog (S. cerevisiae)	GO_BP__ATP_synthesis_coupled_proton_transport : GO_BP__ATP_biosynthesis : GO_CC__proton_transporting_two_sector_ATPase_complex : GO_MF__iron_ion_binding : GO_MF__hydrogen_transporting_ATPase_activity__rotational_mechanism : GO_MF__hydrogen_transporting_ATP_synthase_activity__rotational_mechanism : GO_MF__catalytic_activity : GO_MF__N_acetyltransferase_activity : MSIGDB_C1__chr8p21 : MSIGDB_C2__OL…	0.761265	0.999797	0.0147235	0.0863136	0.183176	0.368625	0.747894	0.986769	0.00158708	0.0294005	0.173671	0.339372
MGC3032	hypothetical protein MGC3032	MSIGDB_C1__chr11q13 : MSIGDB_C4__GCM_NCAM1 : MSIGDB_C4__GCM_GSTA4 : MSIGDB_C4__GCM_MYST2 : MSIGDB_C4__GCM_UBE2N : MSIGDB_C4__GCM_PPM1D : MSIGDB_C4__GCM_RBM8A	0.560164	0.999797	0.00028733	0.0112873	0.0203048	0.0917809	0.176789	0.984292	0.00158943	0.0294005	0.0236153	0.0969156
FGFR2	fibroblast growth factor receptor 2 (bacteria-expressed kinase, keratinocyte growth factor receptor, craniofacial dysostosis 1, Crouzon syndrome, Pfeiffer syndrome, Jackson-Weiss syndrome)	GO_BP__cell_growth : GO_BP__protein_amino_acid_phosphorylation : GO_MF__heparin_binding : GO_MF__protein_serine_threonine_kinase_activity : GO_MF__protein_kinase_activity : GO_MF__protein_tyrosine_kinase_activity : KEGG__Focal_adhesion : KEGG__Gap_junction : KEGG__Insulin_signaling_pathway : KEGG__Adherens_junction : KEGG__Apoptosis : KEGG__Epithelial_cell_signaling_in_Helicobacter_pylori : KEGG_…	0.362756	0.999797	0.00271803	0.0333561	0.0102308	0.0592919	0.175474	0.984292	0.00160018	0.0294451	0.0167172	0.0786432
LOC63928	hepatocellular carcinoma antigen gene 520	MSIGDB_C1__chr16p12 : MSIGDB_C2__JISON_SICKLECELL_DIFF : MSIGDB_C3__YATTNATC_UNKNOWN : MSIGDB_C3__V$MYB_Q5_01	0.860745	0.999797	0.000930144	0.0194156	0.000994268	0.0141104	0.629525	0.984292	0.00160147	0.0294451	0.00182907	0.0245411
MYLK	myosin, light chain kinase : myosin, light chain kinase	GO_BP__protein_amino_acid_phosphorylation : GO_MF__signal_transducer_activity : GO_MF__calmodulin_binding : GO_MF__magnesium_ion_binding : GO_MF__protein_serine_threonine_kinase_activity : GO_MF__protein_kinase_activity : GO_MF__protein_tyrosine_kinase_activity : MSIGDB_C1__chr3q21 : MSIGDB_C2__SARCOMAS_LEIOMYOSARCOMA_CALP_UP : MSIGDB_C2__BAF57_BT549_UP : MSIGDB_C2__CMV_ALL_DN : MSIGDB_C2__HADDAD…	0.494678	0.999797	0.000169234	0.00871443	0.00732804	0.0481613	0.467047	0.984292	0.00160343	0.0294451	0.00104688	0.0179322
ABR	Active BCR-related gene : active BCR-related gene	GO_BP__small_GTPase_mediated_signal_transduction : GO_BP__intracellular_signaling_cascade : GO_BP__regulation_of_Rho_protein_signal_transduction : GO_MF__Rho_guanyl_nucleotide_exchange_factor_activity : GO_MF__guanyl_nucleotide_exchange_factor_activity : GO_MF__GTPase_activator_activity : MSIGDB_C1__chr17p13 : MSIGDB_C2__WERNER_FIBRO_DN : MSIGDB_C2__ROSS_CBF : MSIGDB_C2__HSC_LATEPROGENITORS_ADULT…	0.262233	0.999797	0.00474217	0.0457568	0.101309	0.254558	0.161072	0.984292	0.00162257	0.029725	0.0609718	0.173642
RAE1	RAE1 RNA export 1 homolog (S. pombe)	GO_BP__mRNA_export_from_nucleus : GO_CC__nuclear_pore : GO_CC__cytoskeleton : GO_MF__microtubule_binding : GO_MF__RNA_binding : MSIGDB_C1__chr20q13 : MSIGDB_C2__PENG_RAPAMYCIN_DN : MSIGDB_C2__SMITH_HTERT_UP : MSIGDB_C2__BRCA1_OVEREXP_DN : MSIGDB_C2__ZHAN_TONSIL_PCBC : MSIGDB_C3__MGGAAGTG_V$GABP_B : MSIGDB_C3__TCTCTCC_MIR_185 : MSIGDB_C3__V$ETS_Q4 : MSIGDB_C4__MORF_PSMC1 : MSIGDB_C4__MORF_PSMC2 : …	0.963997	0.999797	0.000537103	0.0153628	0.0029513	0.0278365	0.90106	0.995073	0.00163123	0.029744	0.00626154	0.045577
TEAD4	TEA domain family member 4	GO_BP__regulation_of_transcription_from_RNA_polymerase_II_promoter : GO_BP__skeletal_development : GO_BP__muscle_development : GO_MF__RNA_polymerase_II_transcription_factor_activity : MSIGDB_C1__chr12p13 : MSIGDB_C2__IDX_TSA_UP_CLUSTER2 : MSIGDB_C2__IFN_ANY_UP : MSIGDB_C2__IFN_GAMMA_UP : MSIGDB_C2__IFN_ALPHA_UP : MSIGDB_C2__DER_IFNA_UP : MSIGDB_C2__ET743_HELA_DN : MSIGDB_C2__DIAB_NEPH_DN : MSIGDB…	0.913806	0.999797	0.00106183	0.0201835	0.00066638	0.0110162	0.85029	0.99333	0.00163141	0.029744	0.00115594	0.018961
CYB5R2	cytochrome b5 reductase 2	GO_BP__electron_transport : GO_CC__soluble_fraction : GO_MF__FAD_binding : GO_MF__oxidoreductase_activity : GO_MF__NAD_binding : MSIGDB_C1__chr11p15 : MSIGDB_C2__DAC_PANC_UP : MSIGDB_C3__V$PBX1_02	0.890273	0.999797	0.00128183	0.0223033	0.0116003	0.06486	0.853315	0.99333	0.00164138	0.0297895	0.000403132	0.0114433
KIAA0500	KIAA0500 protein	MSIGDB_C1__chr14q32	0.536959	0.999797	0.000425867	0.0136367	7.59588e-05	0.00324864	0.534904	0.984292	0.00164173	0.0297895	1.91321e-05	0.00374916
ID2	inhibitor of DNA binding 2, dominant negative helix-loop-helix protein	GO_BP__negative_regulation_of_transcription : GO_BP__regulation_of_transcription : GO_MF__transcriptional_repressor_activity : GO_MF__transcription_regulator_activity : MSIGDB_C1__chr2p25 : MSIGDB_C2__PENG_RAPAMYCIN_DN : MSIGDB_C2__IGLESIAS_E2FMINUS_UP : MSIGDB_C2__ELONGINA_KO_UP : MSIGDB_C2__CMV_HCMV_TIMECOURSE_12HRS_DN : MSIGDB_C2__HDACI_COLON_TSA_UP : MSIGDB_C2__HDACI_COLON_BUT_UP : MSIGDB_C2_…	0.677202	0.999797	0.00408997	0.0428154	0.0236141	0.0998133	0.456872	0.984292	0.00164943	0.0298582	0.00854301	0.0546441
NSDHL	NAD(P) dependent steroid dehydrogenase-like	GENMAPP__Cholesterol_Biosynthesis : GO_BP__sterol_biosynthesis : GO_BP__lipid_biosynthesis : GO_BP__cholesterol_biosynthesis : GO_BP__steroid_biosynthesis : GO_MF__oxidoreductase_activity : MSIGDB_C1__chrxq28 : MSIGDB_C2__CHOLESTEROL_BIOSYNTHESIS : MSIGDB_C2__GAY_YY1_DN : MSIGDB_C2__BYSTRYKH_HSC_CIS_GLOCUS : MSIGDB_C2__BRCA1_OVEREXP_DN : MSIGDB_C2__GERY_CEBP_TARGETS : MSIGDB_C2__UEDA_MOUSE_SCN : …	0.363848	0.999797	0.000835711	0.0186593	0.000143974	0.0046102	0.281046	0.984292	0.0016685	0.0301318	0.00153861	0.0219226
PECI	peroxisomal D3,D2-enoyl-CoA isomerase	GO_BP__fatty_acid_metabolism : GO_BP__metabolism : GO_CC__peroxisome : GO_MF__isomerase_activity : GO_MF__catalytic_activity : MSIGDB_C1__chr6p24 : MSIGDB_C2__VANTVEER_BREAST_OUTCOME_GOOD_VS_POOR_UP : MSIGDB_C2__XU_ATRA_DN : MSIGDB_C2__AGEING_KIDNEY_DN : MSIGDB_C2__BRCA_ER_POS : MSIGDB_C2__GH_AUTOCRINE_UP : MSIGDB_C2__AGEING_KIDNEY_SPECIFIC_DN : MSIGDB_C2__BRCA_PROGNOSIS_POS : MSIGDB_C2__FATTY_AC…	0.330186	0.999797	0.00168515	0.0257182	0.00925613	0.0557712	0.185262	0.984292	0.00167518	0.0301809	0.0134579	0.0700088
UGT2B17	UDP glucuronosyltransferase 2 family, polypeptide B17	GO_BP__steroid_metabolism : GO_BP__metabolism : GO_CC__microsome : GO_CC__endoplasmic_reticulum : GO_CC__membrane_fraction : GO_MF__transferase_activity__transferring_hexosyl_groups : GO_MF__transferase_activity__transferring_glycosyl_groups : MSIGDB_C1__chr4q13 : MSIGDB_C2__ANDROGEN_GENES	0.8096	0.999797	0.00999487	0.068551	0.0077464	0.0499875	0.45233	0.984292	0.00169039	0.0303352	0.00228782	0.0271498
CDR2	cerebellar degeneration-related protein 2, 62kDa	GO_BP__regulation_of_translation : MSIGDB_C1__chr16p13 : MSIGDB_C2__STRESS_GENOTOXIC_SPECIFIC_DN : MSIGDB_C2__SANSOM_APC_5_DN : MSIGDB_C2__HSC_MATURE_SHARED : MSIGDB_C2__CMV_HCMV_TIMECOURSE_ALL_UP : MSIGDB_C2__HDACI_COLON_SUL_UP : MSIGDB_C2__HDACI_COLON_SUL48HRS_UP : MSIGDB_C2__UVC_HIGH_D3_DN : MSIGDB_C2__ADIP_DIFF_CLUSTER2 : MSIGDB_C2__HSC_MATURE_ADULT : MSIGDB_C2__CMV_HCMV_TIMECOURSE_16HRS_UP :…	0.519652	0.999797	2.55539e-05	0.00336477	0.00017988	0.0052323	0.27847	0.984292	0.0016917	0.0303352	0.00404611	0.0358851
PMAIP1	phorbol-12-myristate-13-acetate-induced protein 1	MSIGDB_C1__chr18q21 : MSIGDB_C2__VERHAAK_AML_NPM1_MUT_VS_WT_DN : MSIGDB_C2__ROSS_CBF : MSIGDB_C2__CHIARETTI_T_ALL : MSIGDB_C2__PENG_GLUTAMINE_UP : MSIGDB_C2__IFN_ANY_UP : MSIGDB_C2__CMV_UV_HCMV_6HRS_UP : MSIGDB_C2__CHEN_HOXA5_TARGETS_UP : MSIGDB_C2__GAY_YY1_UP : MSIGDB_C2__LU_IL4BCELL : MSIGDB_C2__IFN_GAMMA_UP : MSIGDB_C2__HBX_HCC_UP : MSIGDB_C2__UVB_SCC_UP : MSIGDB_C2__GN_CAMP_GRANULOSA_DN : MSI…	0.0538121	0.999797	0.000155415	0.008556	0.00489144	0.0373719	0.0442644	0.984292	0.00170432	0.0304897	0.00350817	0.0338856
TRIM45	tripartite motif-containing 45	GO_BP__ATP_synthesis_coupled_proton_transport : GO_BP__ATP_biosynthesis : GO_CC__proton_transporting_two_sector_ATPase_complex : GO_MF__hydrogen_transporting_ATPase_activity__rotational_mechanism : GO_MF__hydrogen_transporting_ATP_synthase_activity__rotational_mechanism	0.600724	0.999797	0.00492689	0.046503	0.0766619	0.211988	0.590038	0.984292	0.00172006	0.0306464	0.106598	0.246767
EDG2	endothelial differentiation, lysophosphatidic acid G-protein-coupled receptor, 2	GENMAPP__Small_ligand_GPCRs : GENMAPP__Smooth_muscle_contraction : GO_BP__G_protein_coupled_receptor_protein_signaling_pathway : GO_BP__phospholipase_C_activation : GO_BP__elevation_of_cytosolic_calcium_ion_concentration : GO_BP__positive_regulation_of_I_kappaB_kinase_NF_kappaB_cascade : GO_CC__plasma_membrane : GO_MF__signal_transducer_activity : GO_MF__G_protein_coupled_receptor_activity : GO_M…	0.722694	0.999797	0.00125293	0.0219507	0.00011468	0.004084	0.420266	0.984292	0.00172449	0.0306464	0.00036173	0.0107428
PITPNB	phosphatidylinositol transfer protein, beta	GO_BP__lipid_metabolism : GO_MF__lipid_binding : MSIGDB_C1__chr22q12 : MSIGDB_C2__PENG_RAPAMYCIN_DN : MSIGDB_C2__SARCOMAS_GISTROMAL_UP : MSIGDB_C2__HSC_LATEPROGENITORS_ADULT : MSIGDB_C2__HSC_LATEPROGENITORS_SHARED : MSIGDB_C2__AGEING_BRAIN_DN : MSIGDB_C2__HSC_LATEPROGENITORS_FETAL : MSIGDB_C2__UVC_HIGH_D5_DN : MSIGDB_C2__HSC_INTERMEDIATEPROGENITORS_FETAL : MSIGDB_C2__GENOTOXINS_4HRS_DISCR : MSIGD…	0.639597	0.999797	0.000376855	0.012879	0.00194935	0.021783	0.431111	0.984292	0.00172514	0.0306464	0.00816538	0.0530054
CRAT	carnitine acetyltransferase	GENMAPP__Fatty_Acid_Degradation : GO_BP__fatty_acid_metabolism : GO_BP__lipid_metabolism : GO_BP__generation_of_precursor_metabolites_and_energy : GO_CC__endoplasmic_reticulum : GO_CC__peroxisome : GO_CC__mitochondrion : GO_MF__acyltransferase_activity : KEGG__Alanine_and_aspartate_metabolism : MSIGDB_C1__chr9q34 : MSIGDB_C2__HUMAN_MITODB_6_2002 : MSIGDB_C2__IDX_TSA_UP_CLUSTER5 : MSIGDB_C2__FATTY…	0.836047	0.999797	0.000349756	0.0123523	0.000172299	0.00513677	0.800789	0.989166	0.00173002	0.0306615	0.00185649	0.0247611
PSMD10	proteasome (prosome, macropain) 26S subunit, non-ATPase, 10	GENMAPP__Proteasome_Degradation : GO_CC__protein_complex : GO_CC__cytosol : GO_CC__proteasome_complex__sensu_Eukaryota_ : MSIGDB_C1__chrxq22 : MSIGDB_C2__LEI_MYB_REGULATED_GENES : MSIGDB_C2__FALT_BCLL_DN : MSIGDB_C3__CCTGTGA_MIR_513 : MSIGDB_C3__RGAANNTTC_V$HSF1_01 : MSIGDB_C3__AAAGACA_MIR_511 : MSIGDB_C4__MORF_UBE2A : MSIGDB_C4__MORF_RAB11A : MSIGDB_C4__MORF_PPP2R5E	0.9025	0.999797	0.00812544	0.0616707	0.0128624	0.0686445	0.818285	0.989521	0.00173541	0.0306858	0.000556985	0.0142099
BIRC5	baculoviral IAP repeat-containing 5 (survivin)	GENMAPP__Apoptosis : GO_BP__cell_surface_receptor_linked_signal_transduction : GO_BP__G2_M_transition_of_mitotic_cell_cycle : GO_BP__apoptosis : GO_BP__anti_apoptosis : GO_CC__chromosome__pericentric_region : GO_MF__microtubule_binding : GO_MF__peptidase_activity : GO_MF__endopeptidase_inhibitor_activity : GO_MF__cysteine_protease_inhibitor_activity : MSIGDB_C1__chr17q25 : MSIGDB_C2__TNF_AND_FAS_…	0.929646	0.999797	0.00450602	0.0448644	0.014043	0.072459	0.907504	0.995073	0.00174163	0.0307244	0.0447523	0.142406
TJP3	tight junction protein 3 (zona occludens 3)	GO_CC__tight_junction : MSIGDB_C1__chr19p13 : MSIGDB_C2__HSC_EARLYPROGENITORS_ADULT : MSIGDB_C2__HSC_EARLYPROGENITORS_FETAL : MSIGDB_C2__HSC_EARLYPROGENITORS_SHARED	0.299636	0.999797	0.00244195	0.0313301	0.000207779	0.00577912	0.0820949	0.984292	0.00176341	0.0310368	0.00124639	0.0196255
PPAP2A	phosphatidic acid phosphatase type 2A	GO_BP__protein_kinase_C_activation : GO_BP__negative_regulation_of_cell_proliferation : GO_BP__steroid_hormone_receptor_signaling_pathway : GO_BP__androgen_receptor_signaling_pathway : GO_BP__lipid_metabolism : GO_BP__phospholipid_dephosphorylation : GO_CC__plasma_membrane : GO_CC__membrane_fraction : KEGG__Glycosphingolipid_metabolism : KEGG__Glycerolipid_metabolism : KEGG__Glycerophospholipid_m…	0.847244	0.999797	0.000160405	0.00857127	4.31226e-05	0.00241645	0.729551	0.986769	0.00177634	0.0311924	0.00145444	0.0214811
ETHE1	ethylmalonic encephalopathy 1	GO_CC__mitochondrion : MSIGDB_C1__chr19q13 : MSIGDB_C2__BASSO_REGULATORY_HUBS : MSIGDB_C2__CPR_NULL_LIVER_UP : MSIGDB_C2__CPR_LOW_LIVER_UP : MSIGDB_C2__UEDA_MOUSE_LIVER : MSIGDB_C3__V$TFIIA_Q6 : MSIGDB_C3__V$FREAC4_01 : MSIGDB_C3__V$PAX2_02 : MSIGDB_C3__WTGAAAT_UNKNOWN : MSIGDB_C3__WWTAAGGC_UNKNOWN	0.519321	0.999797	0.000269933	0.0108844	0.000481291	0.00910153	0.288183	0.984292	0.0017848	0.0312688	0.000798268	0.0158841
RAB27A	RAB27A, member RAS oncogene family	GO_BP__small_GTPase_mediated_signal_transduction : GO_BP__protein_transport : GO_MF__GTPase_activity : GO_MF__GTP_binding : MSIGDB_C1__chr15q15 : MSIGDB_C2__VERNELL_PRB_CLSTR1 : MSIGDB_C2__BASSO_GERMINAL_CENTER_CD40_UP : MSIGDB_C2__BAF57_BT549_UP : MSIGDB_C2__PASSERINI_SIGNAL : MSIGDB_C2__SCHURINGA_STAT5A_DN : MSIGDB_C2__GAY_YY1_DN : MSIGDB_C2__CMV_IE86_UP : MSIGDB_C2__FLECHNER_KIDNEY_TRANSPLANT_…	0.790451	0.999797	0.00197285	0.0272869	0.00407158	0.0335454	0.0994192	0.984292	0.0017937	0.0313526	0.00442886	0.0373443
HADHB	hydroxyacyl-Coenzyme A dehydrogenase/3-ketoacyl-Coenzyme A thiolase/enoyl-Coenzyme A hydratase (trifunctional protein), beta subunit	GENMAPP__Fatty_Acid_Degradation : GO_BP__fatty_acid_biosynthesis : GO_BP__fatty_acid_metabolism : GO_BP__lipid_metabolism : GO_BP__fatty_acid_beta_oxidation : GO_CC__mitochondrial_envelope : GO_CC__mitochondrion : GO_MF__acyltransferase_activity : GO_MF__catalytic_activity : KEGG__Valine__leucine_and_isoleucine_degradation : KEGG__Fatty_acid_elongation_in_mitochondria : KEGG__Bile_acid_biosynthes…	0.951365	0.999797	0.00076284	0.0177903	0.000403062	0.00832449	0.853442	0.99333	0.00180444	0.0314682	0.000593649	0.0144869
HSPCB		MSIGDB_C2__PENG_RAPAMYCIN_DN : MSIGDB_C2__PENG_GLUTAMINE_DN : MSIGDB_C2__PENG_LEUCINE_DN : MSIGDB_C2__MENSSEN_MYC_UP : MSIGDB_C3__V$HSF1_01 : MSIGDB_C3__TTCYRGAA_UNKNOWN : MSIGDB_C3__TTCNRGNNNNTTC_V$HSF_Q6 : MSIGDB_C3__V$ATF3_Q6 : MSIGDB_C3__MGGAAGTG_V$GABP_B : MSIGDB_C3__V$ATF_B : MSIGDB_C3__RNGTGGGC_UNKNOWN : MSIGDB_C3__ATCMNTCCGY_UNKNOWN : MSIGDB_C3__TGAYRTCA_V$ATF3_Q6 : MSIGDB_C3__V$CREBP1CJU…	0.030155	0.999797	0.00069136	0.0174732	4.08505e-05	0.00236749	0.0433981	0.984292	0.00182062	0.0316779	0.000505483	0.0131927
FLJ20272		MSIGDB_C3__V$HNF4_Q6	0.414027	0.999797	0.000158209	0.008556	2.51314e-05	0.00182582	0.324256	0.984292	0.00183152	0.0317498	0.000712077	0.0152436
HSD17B2	hydroxysteroid (17-beta) dehydrogenase 2	GO_BP__lipid_biosynthesis : GO_BP__metabolism : GO_BP__steroid_biosynthesis : GO_CC__endoplasmic_reticulum_membrane : GO_MF__oxidoreductase_activity : KEGG__Androgen_and_estrogen_metabolism : MSIGDB_C1__chr16q24 : MSIGDB_C2__CMV_ALL_DN : MSIGDB_C2__ANDROGEN_AND_ESTROGEN_METABOLISM : MSIGDB_C2__MAGRANGEAS_MULTIPLE_MYELOMA_IGL_VS_IGK_DN : MSIGDB_C2__CMV_24HRS_DN : MSIGDB_C2__BRENTANI_HORMONAL_FUNCT…	0.57681	0.999797	0.00032534	0.012036	0.000176241	0.00519232	0.405624	0.984292	0.00183428	0.0317498	0.00242686	0.028083
LOC91316	similar to bK246H3.1 (immunoglobulin lambda-like polypeptide 1, pre-B-cell specific)	GENMAPP__GPCRDB_Class_A_Rhodopsin_like : GO_BP__small_GTPase_mediated_signal_transduction : GO_BP__intracellular_signaling_cascade : GO_BP__carbohydrate_metabolism : GO_MF__guanyl_nucleotide_exchange_factor_activity : GO_MF__hydrolase_activity__hydrolyzing_O_glycosyl_compounds : MSIGDB_C1__chr22q11 : MSIGDB_C2__FLECHNER_KIDNEY_TRANSPLANT_WELL_UP : MSIGDB_C2__HADDAD_HPCLYMPHO_ENRICHED : MSIGDB_C2_…	0.323491	0.999797	0.00798563	0.0613722	0.000954154	0.0138507	0.278491	0.984292	0.00184441	0.0317498	0.000105793	0.00625001
NPM1	nucleophosmin (nucleolar phosphoprotein B23, numatrin) : nucleophosmin (nucleolar phosphoprotein B23, numatrin) : nucleophosmin (nucleolar phosphoprotein B23, numatrin)	GENMAPP__Nuclear_Receptors : GO_BP__activation_of_NF_kappaB_transcription_factor : GO_BP__intracellular_protein_transport : GO_BP__negative_regulation_of_cell_proliferation : GO_BP__response_to_stress : GO_BP__nucleocytoplasmic_transport : GO_BP__anti_apoptosis : GO_CC__centrosome : GO_CC__nucleolus : GO_MF__protein_heterodimerization_activity : GO_MF__protein_homodimerization_activity : GO_MF__t…	0.309315	0.999797	0.000171549	0.00877434	2.09563e-05	0.00168113	0.0962358	0.984292	0.00184908	0.0317498	0.000509691	0.0132121
SULT1B1	sulfotransferase family, cytosolic, 1B, member 1	GO_BP__steroid_metabolism : GO_BP__lipid_metabolism : GO_CC__cytosol : GO_MF__sulfotransferase_activity : MSIGDB_C1__chr4q13 : MSIGDB_C2__LEE_CIP_DN : MSIGDB_C2__ZMPSTE24_KO_DN	0.575541	0.999797	0.00111267	0.0204268	0.00150165	0.0181077	0.15748	0.984292	0.00185238	0.0317498	0.00162959	0.0226213
ZNF207	zinc finger protein 207	MSIGDB_C1__chr6p21 : MSIGDB_C2__ALZHEIMERS_INCIPIENT_DN : MSIGDB_C2__PENG_GLUTAMINE_DN : MSIGDB_C2__VHL_NORMAL_UP : MSIGDB_C3__CACTGCC_MIR_34A_MIR_34C_MIR_449 : MSIGDB_C3__ACTGCCT_MIR_34B : MSIGDB_C3__V$AP1_Q6_01 : MSIGDB_C3__ATACTGT_MIR_144 : MSIGDB_C3__TGAATGT_MIR_181A_MIR_181B_MIR_181C_MIR_181D : MSIGDB_C3__V$YY1_02 : MSIGDB_C3__GTGACTT_MIR_224 : MSIGDB_C3__SMTTTTGT_UNKNOWN : MSIGDB_C3__ATTACA…	0.355554	0.999797	0.00269642	0.0331977	0.00590865	0.0426822	0.427065	0.984292	0.00185811	0.0317498	0.0113372	0.0638176
CCT6A	chaperonin containing TCP1, subunit 6A (zeta 1)	GO_BP__cellular_protein_metabolism : GO_BP__protein_folding : GO_MF__unfolded_protein_binding : MSIGDB_C1__chr7p11 : MSIGDB_C2__PENG_RAPAMYCIN_DN : MSIGDB_C2__HCC_SURVIVAL_GOOD_VS_POOR_DN : MSIGDB_C2__PENG_GLUTAMINE_DN : MSIGDB_C2__PENG_LEUCINE_DN : MSIGDB_C2__CANCER_UNDIFFERENTIATED_META_UP : MSIGDB_C2__AGED_MOUSE_HYPOTH_UP : MSIGDB_C2__TARTE_PLASMA_BLASTIC : MSIGDB_C2__LIZUKA_G1_SM_G2 : MSIGDB_…	0.281223	0.999797	2.60493e-05	0.00336477	2.59889e-06	0.000618943	0.0938184	0.984292	0.00185859	0.0317498	0.000158227	0.00769796
GRB10	growth factor receptor-bound protein 10	GO_BP__cell_cell_signaling : GO_BP__intracellular_signaling_cascade : GO_BP__insulin_receptor_signaling_pathway : GO_CC__plasma_membrane : GO_MF__SH3_SH2_adaptor_activity : MSIGDB_C2__FLECHNER_KIDNEY_TRANSPLANT_WELL_UP : MSIGDB_C2__BAF57_BT549_UP : MSIGDB_C2__FLECHNER_KIDNEY_TRANSPLANT_REJECTION_DN : MSIGDB_C2__BRCA1_SW480_DN : MSIGDB_C2__ELONGINA_KO_DN : MSIGDB_C2__XU_ATRA_PLUSNSC_DN : MSIGDB_C2…	0.295583	0.999797	0.00104911	0.0201835	0.157037	0.334203	0.153307	0.984292	0.00185887	0.0317498	0.162237	0.325714
LITAF	lipopolysaccharide-induced TNF factor	GO_BP__regulation_of_transcription_from_RNA_polymerase_II_promoter : GO_BP__apoptosis : GO_BP__positive_regulation_of_I_kappaB_kinase_NF_kappaB_cascade : GO_MF__RNA_polymerase_II_transcription_factor_activity : GO_MF__signal_transducer_activity : MSIGDB_C1__chr16p13 : MSIGDB_C2__BASSO_REGULATORY_HUBS : MSIGDB_C2__BASSO_GERMINAL_CENTER_CD40_UP : MSIGDB_C2__FLECHNER_KIDNEY_TRANSPLANT_WELL_UP : MSIG…	0.970354	0.999797	0.0238107	0.11299	0.0278607	0.110472	0.923923	0.995073	0.00186469	0.0317498	0.014226	0.0717795
SLC27A2	solute carrier family 27 (fatty acid transporter), member 2	GO_BP__fatty_acid_metabolism : GO_BP__lipid_metabolism : GO_BP__metabolism : GO_CC__endoplasmic_reticulum : GO_CC__peroxisome : GO_MF__catalytic_activity : GO_MF__ligase_activity : MSIGDB_C1__chr15q21 : MSIGDB_C2__LEE_MYC_E2F1_DN : MSIGDB_C2__REOVIRUS_HEK293_DN : MSIGDB_C2__BRCA_ER_POS : MSIGDB_C2__ADDYA_K562_HEMIN_TREATMENT : MSIGDB_C2__FLECHNER_KIDNEY_TRANSPLANT_REJECTION_DN : MSIGDB_C2__GH_GHR…	0.578964	0.999797	0.0671389	0.210675	0.360373	0.56167	0.397476	0.984292	0.00186641	0.0317498	0.22927	0.404794
ICA1	islet cell autoantigen 1, 69kDa : islet cell autoantigen 1, 69kDa : islet cell autoantigen 1, 69kDa	GO_BP__neurotransmitter_transport : GO_CC__Golgi_stack : GO_CC__cytosol : GO_CC__Golgi_membrane : MSIGDB_C1__chr7p22 : MSIGDB_C2__KUMAR_HOXA_DIFF : MSIGDB_C2__AGED_RHESUS_DN : MSIGDB_C2__BRCA_ER_POS : MSIGDB_C2__BRCA1_OVEREXP_PROSTATE_UP : MSIGDB_C2__MATSUDA_VALPHAINKT_DIFF : MSIGDB_C2__ALCALAY_AML_NPMC_UP : MSIGDB_C3__V$ATF3_Q6 : MSIGDB_C3__V$WHN_B : MSIGDB_C3__ACTGCCT_MIR_34B : MSIGDB_C3__CTCAA…	0.665646	0.999797	0.00220738	0.0293462	0.127878	0.295906	0.559774	0.984292	0.00188781	0.0319712	0.0811561	0.208457
S100A2	S100 calcium binding protein A2	MSIGDB_C1__chr1q21 : MSIGDB_C2__LIZUKA_L0_GR_L1 : MSIGDB_C2__TPA_SENS_EARLY_DN : MSIGDB_C2__TSADAC_PANC50_UP : MSIGDB_C2__BREAST_CANCER_ESTROGEN_SIGNALING : MSIGDB_C2__IFN_BETA_GLIOMA_DN : MSIGDB_C2__DAC_PANC_UP : MSIGDB_C2__BAF57_BT549_DN : MSIGDB_C3__V$AP1_01 : MSIGDB_C3__V$BACH2_01 : MSIGDB_C3__V$NFE2_01 : MSIGDB_C3__V$AP1FJ_Q2 : MSIGDB_C3__V$CEBPA_01 : MSIGDB_C3__V$HEB_Q6 : MSIGDB_C3__TGASTMA…	0.569891	0.999797	0.00165671	0.0255583	0.00523837	0.0392157	0.21365	0.984292	0.00190343	0.032101	0.00355409	0.0338995
SLC7A7	solute carrier family 7 (cationic amino acid transporter, y+ system), member 7	GO_BP__amino_acid_transport : GO_BP__amino_acid_metabolism : GO_BP__protein_complex_assembly : GO_MF__amino_acid_transporter_activity : GO_MF__amino_acid_polyamine_transporter_activity : MSIGDB_C1__chr14q11 : MSIGDB_C2__IRITANI_ADPROX_VASC : MSIGDB_C2__SANSOM_APC_4_DN : MSIGDB_C2__TAKEDA_NUP8_HOXA9_8D_DN : MSIGDB_C2__ROSS_CBF_MYH : MSIGDB_C2__DAVIES_MGUS_MM : MSIGDB_C2__FLECHNER_KIDNEY_TRANSPLANT…	0.499797	0.999797	0.00100496	0.0199029	0.00914859	0.0554196	0.362032	0.984292	0.00190874	0.032101	0.0348434	0.1215
TSPAN7	tetraspanin 7	GO_BP__protein_amino_acid_N_linked_glycosylation : GO_CC__plasma_membrane : MSIGDB_C2__VERHAAK_AML_NPM1_MUT_VS_WT_DN : MSIGDB_C2__HDACI_COLON_BUT48HRS_UP : MSIGDB_C2__HDACI_COLON_BUT_UP : MSIGDB_C2__PASSERINI_SIGNAL : MSIGDB_C2__AGEING_KIDNEY_DN : MSIGDB_C2__CALRES_RHESUS_DN : MSIGDB_C2__COCAINE_BRAIN_5D_UP : MSIGDB_C2__AGEING_KIDNEY_SPECIFIC_DN : MSIGDB_C2__BRCA1_OVEREXP_PROSTATE_UP : MSIGDB_C2_…	0.879441	0.999797	0.000250314	0.0106416	0.000103155	0.00396383	0.740252	0.986769	0.00191428	0.032101	0.000753605	0.0155711
LOC441455		MSIGDB_C1__chr9q22	0.707344	0.999797	0.000350063	0.0123523	0.00232721	0.0245987	0.704668	0.986769	0.00191562	0.032101	0.00370609	0.0344754
LIMK2	LIM domain kinase 2	GO_BP__protein_amino_acid_phosphorylation : GO_BP__phosphorylation : GO_MF__protein_serine_threonine_kinase_activity : GO_MF__protein_kinase_activity : MSIGDB_C1__chr22q12 : MSIGDB_C2__PENG_RAPAMYCIN_DN : MSIGDB_C2__PENG_GLUTAMINE_DN : MSIGDB_C2__PENG_LEUCINE_DN : MSIGDB_C2__ASTIER_BCELL : MSIGDB_C2__HSC_HSCANDPROGENITORS_SHARED : MSIGDB_C2__NGUYEN_KERATO_DN : MSIGDB_C2__HSC_HSCANDPROGENITORS_FET…	0.382373	0.999797	0.00452155	0.0448644	0.000415841	0.00841936	0.299056	0.984292	0.00191673	0.032101	0.000320758	0.0104445
PFDN2	prefoldin subunit 2	GO_BP__protein_folding : GO_MF__unfolded_protein_binding : MSIGDB_C1__chr1q23 : MSIGDB_C2__ALZHEIMERS_INCIPIENT_DN : MSIGDB_C3__V$USF_Q6 : MSIGDB_C3__V$MYC_Q2 : MSIGDB_C3__V$USF_02 : MSIGDB_C3__V$USF_01 : MSIGDB_C3__GTGACGY_V$E4F1_Q6 : MSIGDB_C3__V$MAX_01 : MSIGDB_C3__V$USF_C : MSIGDB_C3__V$USF_Q6_01 : MSIGDB_C3__V$USF2_Q6 : MSIGDB_C3__V$MYCMAX_03	0.943681	0.999797	0.000183617	0.00908667	2.19279e-05	0.001688	0.90149	0.995073	0.00192096	0.032101	9.41477e-05	0.00613247
ERO1L	ERO1-like (S. cerevisiae)	GO_BP__electron_transport : GO_CC__endoplasmic_reticulum : GO_MF__oxidoreductase_activity : MSIGDB_C1__chr14q22 : MSIGDB_C2__HSC_LATEPROGENITORS_ADULT : MSIGDB_C2__HSC_LATEPROGENITORS_SHARED : MSIGDB_C2__MENSE_HYPOXIA_UP : MSIGDB_C2__HSC_LATEPROGENITORS_FETAL : MSIGDB_C2__MANALO_HYPOXIA_UP : MSIGDB_C2__PGC : MSIGDB_C2__KUROKAWA_5FU_IFN_SENSITIVE_VS_RESISTANT_DN : MSIGDB_C2__JNK_DN : MSIGDB_C2__NA…	0.740698	0.999797	0.00993513	0.0683971	0.00715482	0.0479568	0.660976	0.984292	0.00192724	0.032101	0.00199067	0.0256099
PSMB2	proteasome (prosome, macropain) subunit, beta type, 2 : proteasome (prosome, macropain) subunit, beta type, 2 : proteasome (prosome, macropain) subunit, beta type, 2	GENMAPP__Proteasome_Degradation : GO_BP__ubiquitin_dependent_protein_catabolism : GO_CC__protein_complex : GO_CC__cytosol : GO_CC__proteasome_core_complex__sensu_Eukaryota_ : GO_CC__proteasome_complex__sensu_Eukaryota_ : GO_MF__peptidase_activity : GO_MF__endopeptidase_activity : GO_MF__threonine_endopeptidase_activity : KEGG__Proteasome : MSIGDB_C1__chr1p34 : MSIGDB_C2__BASSO_REGULATORY_HUBS : M…	0.641446	0.999797	0.000972433	0.0196576	0.000145331	0.00463418	0.692168	0.986769	0.00192977	0.032101	0.00192637	0.0252683
SERPINE2	serpin peptidase inhibitor, clade E (nexin, plasminogen activator inhibitor type 1), member 2	GO_BP__regulation_of_cell_migration : GO_BP__nervous_system_development : GO_BP__cell_differentiation : GO_CC__extracellular_region : GO_MF__heparin_binding : GO_MF__serine_type_endopeptidase_inhibitor_activity : GO_MF__endopeptidase_inhibitor_activity : MSIGDB_C1__chr2q33 : MSIGDB_C2__VERHAAK_AML_NPM1_MUT_VS_WT_DN : MSIGDB_C2__CHIARETTI_T_ALL : MSIGDB_C2__CORDERO_KRAS_KD_VS_CONTROL_UP : MSIGDB_C…	0.612056	0.999797	0.000521137	0.0152753	0.00907854	0.0551735	0.237615	0.984292	0.0019362	0.032101	0.0219135	0.0922919
FRG1	FSHD region gene 1	GO_BP__rRNA_processing : GO_BP__ribosome_biogenesis : MSIGDB_C1__chr4q35 : MSIGDB_C2__OLDONLY_FIBRO_UP : MSIGDB_C2__VHL_NORMAL_UP : MSIGDB_C2__OLD_FIBRO_UP : MSIGDB_C4__GCM_ACTG1 : MSIGDB_C4__MORF_RFC1 : MSIGDB_C4__MORF_CDC10 : MSIGDB_C4__MORF_MT4 : MSIGDB_C4__MORF_BECN1	0.13794	0.999797	0.0327213	0.136454	0.298442	0.49963	0.137525	0.984292	0.0019376	0.032101	0.298293	0.482038
SULT2B1	sulfotransferase family, cytosolic, 2B, member 1	GO_BP__steroid_metabolism : GO_BP__lipid_metabolism : GO_MF__sulfotransferase_activity : MSIGDB_C1__chr19q13 : MSIGDB_C2__LIZUKA_L0_GR_L1 : MSIGDB_C2__TPA_SENS_EARLY_DN : MSIGDB_C2__UVB_NHEK1_C4 : MSIGDB_C2__HINATA_NFKB_DN : MSIGDB_C2__SANSOM_APC_5_DN : MSIGDB_C2__ANDROGEN_GENES : MSIGDB_C2__HPV31_DN : MSIGDB_C2__UVB_NHEK3_C1 : MSIGDB_C2__UVB_NHEK3_ALL : MSIGDB_C2__UVB_NHEK1_UP : MSIGDB_C3__V$AP4…	0.526357	0.999797	0.000647245	0.016835	0.00730672	0.0481613	0.214336	0.984292	0.00195714	0.0322986	0.0135643	0.0701788
C6orf48	chromosome 6 open reading frame 48		0.834417	0.999797	0.000358285	0.0124931	4.2971e-05	0.00241645	0.697321	0.986769	0.00195801	0.0322986	0.00122084	0.0195052
CD177	CD177 molecule	MSIGDB_C1__chr19q13 : MSIGDB_C2__WANG_HOXA9_VS_MEIS1_UP	0.787441	0.999797	8.61092e-05	0.00625118	1.52482e-05	0.00152018	0.800422	0.989166	0.00198013	0.032593	6.67294e-05	0.00572097
ACP1	acid phosphatase 1, soluble	GO_BP__protein_amino_acid_dephosphorylation : GO_CC__soluble_fraction : GO_MF__phosphoprotein_phosphatase_activity : GO_MF__protein_tyrosine_phosphatase_activity : KEGG__Adipocytokine_signaling_pathway : KEGG__T_cell_receptor_signaling_pathway : KEGG__Insulin_signaling_pathway : KEGG__B_cell_receptor_signaling_pathway : KEGG__Adherens_junction : KEGG__Jak_STAT_signaling_pathway : KEGG__Two_compon…	0.877312	0.999797	0.000722947	0.0175552	0.000436645	0.00862091	0.78835	0.989166	0.0019913	0.0327062	0.00321513	0.0325919
FARP1	FERM, RhoGEF (ARHGEF) and pleckstrin domain protein 1 (chondrocyte-derived)	GO_BP__regulation_of_Rho_protein_signal_transduction : GO_BP__cell_adhesion : GO_CC__cytoskeleton : GO_MF__Rho_guanyl_nucleotide_exchange_factor_activity : GO_MF__guanyl_nucleotide_exchange_factor_activity : GO_MF__cytoskeletal_protein_binding : GO_MF__binding : MSIGDB_C1__chr13q32 : MSIGDB_C2__TAKEDA_NUP8_HOXA9_16D_DN : MSIGDB_C2__NING_COPD_UP : MSIGDB_C2__HDACI_COLON_BUT_DN : MSIGDB_C2__CMV_HCM…	0.874352	0.999797	0.0011804	0.0210182	0.00268846	0.026449	0.700456	0.986769	0.00200875	0.0329003	0.00386672	0.035165
PSMD14	proteasome (prosome, macropain) 26S subunit, non-ATPase, 14	GO_BP__ubiquitin_dependent_protein_catabolism : GO_CC__protein_complex : GO_CC__cytosol : GO_CC__proteasome_complex__sensu_Eukaryota_ : MSIGDB_C1__chr2q14 : MSIGDB_C2__WERNER_FIBRO_DN : MSIGDB_C2__PENG_RAPAMYCIN_DN : MSIGDB_C2__BASSO_REGULATORY_HUBS : MSIGDB_C2__WERNERONLY_FIBRO_DN : MSIGDB_C2__ZHAN_MULTIPLE_MYELOMA_SUBCLASSES_DIFF : MSIGDB_C2__UVB_NHEK3_C2 : MSIGDB_C2__FLECHNER_KIDNEY_TRANSPLANT…	0.84564	0.999797	0.0005161	0.015245	0.000137882	0.00456893	0.832375	0.992332	0.00201175	0.0329003	0.00227804	0.0270841
DJ122O8.2			0.259945	0.999797	0.00106193	0.0201835	0.143406	0.317333	0.135908	0.984292	0.00202788	0.033093	0.166441	0.330668
S100A11	S100 calcium binding protein A11	GO_BP__negative_regulation_of_cell_proliferation : MSIGDB_C1__chr1q21 : MSIGDB_C2__IGLESIAS_E2FMINUS_UP : MSIGDB_C2__PENG_GLUTAMINE_UP : MSIGDB_C2__SHEPARD_NEG_REG_OF_CELL_PROLIFERATION : MSIGDB_C2__PENG_LEUCINE_UP : MSIGDB_C2__PEART_HISTONE_DN : MSIGDB_C2__TPA_SENS_LATE_UP : MSIGDB_C2__CROMER_HYPOPHARYNGEAL_MET_VS_NON_DN : MSIGDB_C2__BRENTANI_DNA_METHYLATION_AND_MODIFICATION : MSIGDB_C2__TPA_RES…	0.460503	0.999797	0.00154948	0.0246525	0.0634845	0.186154	0.271884	0.984292	0.00203756	0.0331801	0.037751	0.128209
DDX18	DEAD (Asp-Glu-Ala-Asp) box polypeptide 18	GO_MF__ATP_dependent_helicase_activity : GO_MF__RNA_binding : GO_MF__helicase_activity : GO_MF__ATP_dependent_RNA_helicase_activity : MSIGDB_C1__chr2q21 : MSIGDB_C2__MANALO_HYPOXIA_DN : MSIGDB_C2__IRS1_KO_ADIP_UP : MSIGDB_C2__PENG_GLUTAMINE_DN : MSIGDB_C2__CMV_HCMV_TIMECOURSE_20HRS_UP : MSIGDB_C2__MUNSHI_MM_VS_PCS_UP : MSIGDB_C2__GAMMA_UNIQUE_FIBRO_DN : MSIGDB_C2__AGED_RHESUS_UP : MSIGDB_C2__XU_A…	0.967548	0.999797	0.000388086	0.0129538	0.00110055	0.0149098	0.949437	0.99567	0.00204509	0.0332317	0.00709497	0.0493797
PSCDBP	pleckstrin homology, Sec7 and coiled-coil domains, binding protein : pleckstrin homology, Sec7 and coiled-coil domains, binding protein	GO_BP__regulation_of_cell_adhesion : MSIGDB_C1__chr2q11 : MSIGDB_C2__HUMAN_TISSUE_THYMUS : MSIGDB_C2__LEE_TCELLS4_UP : MSIGDB_C2__CARIES_PULP_HIGH_UP : MSIGDB_C2__LINDSTEDT_DEND_UP : MSIGDB_C2__CARIES_PULP_UP : MSIGDB_C2__ICHIBA_GVHD : MSIGDB_C2__HOHENKIRK_MONOCYTE_DEND_DN : MSIGDB_C2__TARTE_PLASMA_BLASTIC : MSIGDB_C3__V$AREB6_04 : MSIGDB_C3__V$COREBINDINGFACTOR_Q6 : MSIGDB_C3__YCATTAA_UNKNOWN : …	0.813869	0.999797	0.0134058	0.0814396	0.0293678	0.113691	0.614623	0.984292	0.0020692	0.0335519	0.00540252	0.0421418
NR3C1	nuclear receptor subfamily 3, group C, member 1 (glucocorticoid receptor) : nuclear receptor subfamily 3, group C, member 1 (glucocorticoid receptor) : nuclear receptor subfamily 3, group C, member 1 (glucocorticoid receptor)	GENMAPP__Nuclear_Receptors : GENMAPP__Apoptosis_KEGG : GO_BP__transcription__DNA_dependent : GO_BP__inflammatory_response : GO_BP__transcription_from_RNA_polymerase_II_promoter : GO_BP__sex_determination : GO_CC__mitochondrial_matrix : GO_MF__steroid_binding : GO_MF__steroid_hormone_receptor_activity : GO_MF__ligand_dependent_nuclear_receptor_activity : GO_MF__sequence_specific_DNA_binding : GO_M…	0.654502	0.999797	0.00613153	0.0531004	0.000654894	0.0109211	0.500671	0.984292	0.00207476	0.0335706	0.000937503	0.0171748
FAM11B	family with sequence similarity 11, member B	MSIGDB_C1__chr2q14	0.523875	0.999797	0.000147384	0.00844351	0.000344611	0.00761253	0.207272	0.984292	0.00208381	0.0335785	0.0012533	0.019653
SIRT7		GO_BP__chromatin_silencing : GO_BP__electron_transport : MSIGDB_C1__chr17q25 : MSIGDB_C3__CTCAGGG_MIR_125B_MIR_125A : MSIGDB_C3__TGCACTG_MIR_148A_MIR_152_MIR_148B	0.0919671	0.999797	0.000285618	0.0112782	1.89424e-05	0.0016011	0.0687497	0.984292	0.00208637	0.0335785	0.000347297	0.010625
TKT	transketolase (Wernicke-Korsakoff syndrome)	KEGG__Pentose_phosphate_pathway : KEGG__Carbon_fixation : MSIGDB_C1__chr3p14 : MSIGDB_C2__CALRES_MOUSE_UP : MSIGDB_C2__CARBON_FIXATION : MSIGDB_C2__PENTOSE_PHOSPHATE_PATHWAY : MSIGDB_C2__GH_HYPOPHYSECTOMY_RAT_DN : MSIGDB_C2__AGEING_KIDNEY_UP : MSIGDB_C2__LEE_TCELLS1_UP : MSIGDB_C2__KNUDSEN_PMNS_DN : MSIGDB_C2__YAGI_AML_PROG_ASSOC : MSIGDB_C2__HYPOPHYSECTOMY_RAT_DN : MSIGDB_C2__LEE_TCELLS10_UP : M…	0.556112	0.999797	0.000179591	0.00900438	2.16963e-05	0.00168722	0.398952	0.984292	0.00208847	0.0335785	0.000741453	0.0154388
CRKL	v-crk sarcoma virus CT10 oncogene homolog (avian)-like	GO_BP__intracellular_signaling_cascade : GO_BP__JNK_cascade : GO_BP__Ras_protein_signal_transduction : GO_BP__protein_amino_acid_phosphorylation : GO_BP__cell_motility : GO_MF__signal_transducer_activity : GO_MF__SH3_SH2_adaptor_activity : GO_MF__protein_tyrosine_kinase_activity : MSIGDB_C1__chr22q11 : MSIGDB_C2__INTEGRINPATHWAY : MSIGDB_C2__BRENTANI_SIGNALING : MSIGDB_C2__ST_DIFFERENTIATION_PATH…	0.575957	0.999797	0.0816081	0.234609	0.139216	0.311498	0.415288	0.984292	0.00209634	0.0336341	0.1212	0.269526
PQLC1	PQ loop repeat containing 1	GO_BP__electron_transport : MSIGDB_C2__TAKEDA_NUP8_HOXA9_16D_DN : MSIGDB_C2__AGUIRRE_PANCREAS_CHR18 : MSIGDB_C2__HSC_MATURE_SHARED : MSIGDB_C2__HSC_MATURE_ADULT : MSIGDB_C2__HSC_MATURE_FETAL : MSIGDB_C3__V$CREB_Q2 : MSIGDB_C3__SYATTGTG_UNKNOWN : MSIGDB_C3__V$CREB_Q4 : MSIGDB_C3__GTGACGY_V$E4F1_Q6	0.703119	0.999797	0.0117556	0.075159	0.00113444	0.0152479	0.464513	0.984292	0.00212251	0.0338614	3.16183e-05	0.00442978
ABP1	amiloride binding protein 1 (amine oxidase (copper-containing))	GENMAPP__ACE_Inhibitor_pathway_PharmGKB : GENMAPP__Fatty_Acid_Synthesis : GENMAPP__Smooth_muscle_contraction : GO_BP__protein_modification : GO_BP__fatty_acid_biosynthesis : GO_BP__regulation_of_transcription_from_RNA_polymerase_II_promoter : GO_BP__cell_cycle : GO_BP__small_GTPase_mediated_signal_transduction : GO_BP__intracellular_signaling_cascade : GO_BP__intracellular_protein_transport : GO_…	0.745871	0.999797	0.000389244	0.0129538	6.27165e-05	0.00296376	0.612484	0.984292	0.0021237	0.0338614	8.41983e-05	0.00613247
FGL2	fibrinogen-like 2	MSIGDB_C1__chr7q11 : MSIGDB_C2__FLECHNER_KIDNEY_TRANSPLANT_WELL_UP : MSIGDB_C2__LU_IL4BCELL : MSIGDB_C2__VERHAAK_AML_NPM1_MUT_VS_WT_UP : MSIGDB_C2__HOFFMANN_BIVSBII_LGBII : MSIGDB_C2__CARIES_PULP_UP : MSIGDB_C2__TARTE_PC : MSIGDB_C2__ICHIBA_GVHD : MSIGDB_C2__HOHENKIRK_MONOCYTE_DEND_DN : MSIGDB_C2__MATSUDA_VALPHAINKT_DIFF : MSIGDB_C2__WIELAND_HEPATITIS_B_INDUCED : MSIGDB_C2__GOLDRATH_CYTOLYTIC : M…	0.542549	0.999797	0.000964963	0.0196062	0.000526618	0.00962435	0.136706	0.984292	0.00212384	0.0338614	0.00281384	0.0305039
GAS2	growth arrest-specific 2	GO_BP__cell_cycle : GO_BP__regulation_of_cell_shape : GO_BP__cell_cycle_arrest : GO_BP__apoptosis : GO_CC__actin_filament : GO_CC__cytoskeleton : MSIGDB_C1__chr11p14 : MSIGDB_C2__CHIARETTI_T_ALL : MSIGDB_C2__CELL_GROWTH_AND_OR_MAINTENANCE : MSIGDB_C2__ADIP_DIFF_CLUSTER1 : MSIGDB_C2__KUMAR_HOXA_DIFF : MSIGDB_C2__DEATHPATHWAY : MSIGDB_C2__PRMT5_KD_UP : MSIGDB_C2__IRS1_KO_ADIP_DN : MSIGDB_C2__DNMT1_…	0.983015	0.999797	0.00153581	0.0245891	0.11949	0.283245	0.982815	0.997221	0.00212907	0.0338739	0.108246	0.249604
WBP4	WW domain binding protein 4 (formin binding protein 21)	GO_BP__nuclear_mRNA_splicing__via_spliceosome : GO_BP__mRNA_processing : GO_CC__spliceosome_complex : MSIGDB_C1__chr13q13 : MSIGDB_C3__V$RSRFC4_01 : MSIGDB_C3__TGCTGAY_UNKNOWN : MSIGDB_C3__V$HNF1_01 : MSIGDB_C3__TAAWWATAG_V$RSRFC4_Q2 : MSIGDB_C3__SMTTTTGT_UNKNOWN : MSIGDB_C3__V$LMO2COM_02 : MSIGDB_C3__V$FOXO1_01 : MSIGDB_C3__GTATTAT_MIR_369_3P : MSIGDB_C3__V$MZF1_02 : MSIGDB_C3__V$COUP_01 : MSIGD…	0.805075	0.999797	0.0482676	0.170379	0.160563	0.338773	0.56829	0.984292	0.00213568	0.0339084	0.0701386	0.190494
MRPL18	mitochondrial ribosomal protein L18	GO_BP__protein_biosynthesis : GO_CC__ribonucleoprotein_complex : GO_CC__mitochondrial_ribosome : GO_CC__ribosome : GO_CC__mitochondrion : GO_MF__structural_constituent_of_ribosome : MSIGDB_C1__chr6q25 : MSIGDB_C2__HUMAN_MITODB_6_2002 : MSIGDB_C2__IDX_TSA_UP_CLUSTER5 : MSIGDB_C2__ADIP_DIFF_CLUSTER4 : MSIGDB_C2__PRMT5_KD_UP : MSIGDB_C2__PGC : MSIGDB_C2__MITOCHONDRIA : MSIGDB_C3__V$E2F1_Q3 : MSIGDB_…	0.996484	0.999797	0.00740286	0.0586457	0.0287909	0.112176	0.995693	0.999067	0.00214241	0.0339446	0.0249721	0.10022
ETV4	ets variant gene 4 (E1A enhancer binding protein, E1AF) : ets variant gene 4 (E1A enhancer binding protein, E1AF)	GO_MF__sequence_specific_DNA_binding : GO_MF__transcriptional_activator_activity : MSIGDB_C1__chr17q21 : MSIGDB_C2__HSC_HSC_ADULT : MSIGDB_C2__DNMT1_KO_UP : MSIGDB_C2__ASTIER_BCELL : MSIGDB_C2__AGED_MOUSE_MUSCLE_UP : MSIGDB_C2__POMEROY_MD_TREATMENT_GOOD_VS_POOR_UP : MSIGDB_C2__IFN_BETA_GLIOMA_UP : MSIGDB_C2__HSC_LTHSC_SHARED : MSIGDB_C2__ASTIER_FN_DIFF : MSIGDB_C2__HSC_LTHSC_FETAL : MSIGDB_C2__HE…	0.743567	0.999797	0.000673291	0.0171584	0.00141384	0.0174351	0.541774	0.984292	0.00215362	0.0340513	0.000885626	0.0167556
TCEA1	transcription elongation factor A (SII), 1	GO_BP__regulation_of_transcription_from_RNA_polymerase_II_promoter : GO_BP__defense_response : GO_BP__regulation_of_transcription : GO_BP__transcription_from_RNA_polymerase_II_promoter : GO_MF__general_RNA_polymerase_II_transcription_factor_activity : GO_MF__translation_elongation_factor_activity : GO_MF__RNA_polymerase_II_transcription_factor_activity : GO_MF__transcription_regulator_activity : …	0.871806	0.999797	0.00376415	0.0403781	0.00364195	0.0316105	0.766215	0.989166	0.00216199	0.0340564	0.00326082	0.0327654
IGJ	Immunoglobulin J polypeptide, linker protein for immunoglobulin alpha and mu polypeptides	GO_BP__immune_response : GO_CC__extracellular_region : GO_MF__antigen_binding : MSIGDB_C1__chr4q21 : MSIGDB_C2__CHIARETTI_T_ALL : MSIGDB_C2__TAKEDA_NUP8_HOXA9_10D_UP : MSIGDB_C2__HASLINGER_B_CLL_12 : MSIGDB_C2__FLECHNER_KIDNEY_TRANSPLANT_WELL_UP : MSIGDB_C2__NING_COPD_UP : MSIGDB_C2__TAKEDA_NUP8_HOXA9_3D_UP : MSIGDB_C2__BASSO_GERMINAL_CENTER_CD40_DN : MSIGDB_C2__SANSOM_APC_5_DN : MSIGDB_C2__HADDA…	0.680134	0.999797	0.00168946	0.0257182	0.00191704	0.0214954	0.652996	0.984292	0.00216288	0.0340564	0.00411173	0.0361424
TINP1	TGF beta-inducible nuclear protein 1	MSIGDB_C1__chr5q13 : MSIGDB_C2__IDX_TSA_DN_CLUSTER2 : MSIGDB_C2__BRCA_ER_POS : MSIGDB_C4__MORF_XRCC5 : MSIGDB_C4__MORF_G22P1 : MSIGDB_C4__MORF_CDC10 : MSIGDB_C4__GNF2_MBD4 : MSIGDB_C4__GNF2_DAP3 : MSIGDB_C4__GNF2_ST13 : MSIGDB_C4__MORF_ACP1 : MSIGDB_C4__MORF_DEK : MSIGDB_C4__GNF2_EIF3S6 : MSIGDB_C4__GNF2_FBL : MSIGDB_C4__GNF2_RBBP6 : MSIGDB_C4__MORF_EIF3S2 : MSIGDB_C4__MORF_EIF4A2	0.546897	0.999797	0.0052483	0.0485745	0.00031452	0.00717652	0.507441	0.984292	0.00217594	0.0341914	0.00236214	0.0276952
ANPEP	alanyl (membrane) aminopeptidase (aminopeptidase N, aminopeptidase M, microsomal aminopeptidase, CD13, p150)	GO_BP__angiogenesis : GO_BP__proteolysis : GO_BP__cell_differentiation : GO_CC__ER_Golgi_intermediate_compartment : GO_MF__peptidase_activity : GO_MF__membrane_alanyl_aminopeptidase_activity : GO_MF__aminopeptidase_activity : GO_MF__metallopeptidase_activity : KEGG__Glutathione_metabolism : MSIGDB_C1__chr15q25 : MSIGDB_C2__IRITANI_ADPROX_VASC : MSIGDB_C2__HBX_NL_UP : MSIGDB_C2__XPB_TTD_CS_DN : MS…	0.897256	0.999797	0.000961904	0.0196062	7.56014e-05	0.00324864	0.875737	0.99333	0.00218337	0.0342095	0.000260743	0.00929689
LOC93081		MSIGDB_C3__AAGCACT_MIR_520F	0.803127	0.999797	0.0248351	0.115478	0.0116533	0.064988	0.751918	0.988654	0.00219056	0.0342095	0.00324336	0.0327035
ALG8	Asparagine-linked glycosylation 8 homolog (S. cerevisiae, alpha-1,3-glucosyltransferase) : asparagine-linked glycosylation 8 homolog (S. cerevisiae, alpha-1,3-glucosyltransferase)	GO_BP__protein_amino_acid_N_linked_glycosylation : GO_CC__endoplasmic_reticulum : GO_MF__transferase_activity__transferring_glycosyl_groups : MSIGDB_C1__chr11q14 : MSIGDB_C2__HSC_LATEPROGENITORS_ADULT : MSIGDB_C2__HSC_LATEPROGENITORS_SHARED : MSIGDB_C2__FLECHNER_KIDNEY_TRANSPLANT_WELL_UP : MSIGDB_C2__PENG_GLUTAMINE_DN : MSIGDB_C2__PENG_LEUCINE_DN : MSIGDB_C2__TESTIS_EXPRESSED_GENES : MSIGDB_C2__H…	0.368995	0.999797	0.000515508	0.015245	0.00143745	0.0176402	0.0698041	0.984292	0.00219236	0.0342095	0.00553932	0.0426415
MUC4	mucin 4, cell surface associated	GO_BP__cell_matrix_adhesion : GO_CC__extracellular_matrix__sensu_Metazoa_ : GO_MF__extracellular_matrix_structural_constituent : MSIGDB_C1__chr3q29 : MSIGDB_C2__CMV_HCMV_TIMECOURSE_48HRS_DN : MSIGDB_C2__CMV_HCMV_TIMECOURSE_ALL_DN : MSIGDB_C3__TGGTGCT_MIR_29A_MIR_29B_MIR_29C : MSIGDB_C3__CAGCCTC_MIR_485_5P : MSIGDB_C3__CCCACAT_MIR_299_3P : MSIGDB_C3__CACCAGC_MIR_138 : MSIGDB_C3__GGCAGCT_MIR_22 : M…	0.968471	0.999797	0.00101379	0.0200158	0.00255585	0.0258957	0.881906	0.99333	0.00219504	0.0342095	0.00440466	0.0372563
LGR4	leucine-rich repeat-containing G protein-coupled receptor 4	GO_BP__G_protein_coupled_receptor_protein_signaling_pathway : GO_MF__signal_transducer_activity : GO_MF__G_protein_coupled_receptor_activity : GO_MF__rhodopsin_like_receptor_activity : MSIGDB_C1__chr11p14 : MSIGDB_C2__CARIES_PULP_DN : MSIGDB_C3__CACTGCC_MIR_34A_MIR_34C_MIR_449 : MSIGDB_C3__AAGCACA_MIR_218 : MSIGDB_C3__ATACTGT_MIR_144 : MSIGDB_C3__TCTGATA_MIR_361 : MSIGDB_C3__CTACCTC_LET_7A_LET_7B…	0.802848	0.999797	0.00362702	0.0394879	0.00606935	0.0433944	0.608075	0.984292	0.00220692	0.0343244	0.0047157	0.0386434
PLS3	plastin 3 (T isoform)	GO_CC__actin_cytoskeleton : GO_MF__actin_binding : MSIGDB_C1__chrxq24 : MSIGDB_C2__FLECHNER_KIDNEY_TRANSPLANT_WELL_UP : MSIGDB_C2__KUMAR_HOXA_DIFF : MSIGDB_C2__FLECHNER_KIDNEY_TRANSPLANT_REJECTION_DN : MSIGDB_C2__STEMCELL_COMMON_UP : MSIGDB_C2__LI_FETAL_VS_WT_KIDNEY_UP : MSIGDB_C2__CREB_BRAIN_8WKS_UP : MSIGDB_C2__DIAB_NEPH_DN : MSIGDB_C2__IL1_CORNEA_DN : MSIGDB_C3__CAGTATT_MIR_200B_MIR_200C_MIR_4…	0.651779	0.999797	0.000586941	0.0159184	0.000218377	0.00596506	0.548193	0.984292	0.00221691	0.0344096	0.00178791	0.0242489
GPX2	glutathione peroxidase 2 (gastrointestinal)	GO_BP__response_to_oxidative_stress : GO_MF__selenium_binding : GO_MF__oxidoreductase_activity : GO_MF__peroxidase_activity : KEGG__Glutathione_metabolism : KEGG__Arachidonic_acid_metabolism : MSIGDB_C1__chr14q24 : MSIGDB_C2__ELECTRON_TRANSPORTER_ACTIVITY : MSIGDB_C2__RIBAVIRIN_RSV_UP : MSIGDB_C2__OXSTRESS_RPE_HNETBH_DN : MSIGDB_C2__OXSTRESS_RPETWO_DN : MSIGDB_C2__ABBUD_LIF_GH3_UP : MSIGDB_C2__UV…	0.803084	0.999797	0.0027922	0.0337856	0.0031898	0.0291131	0.525225	0.984292	0.00222351	0.0344418	0.00477554	0.0390079
NAT2	N-acetyltransferase 2 (arylamine N-acetyltransferase)	GO_BP__metabolism : GO_MF__acyltransferase_activity : MSIGDB_C1__chr8p22 : MSIGDB_C2__DRUG_RESISTANCE_AND_METABOLISM : MSIGDB_C2__KANG_TERT_UP : MSIGDB_C2__HSIAO_LIVER_SPECIFIC_GENES : MSIGDB_C2__BRENTANI_PROTEIN_MODIFICATION	0.689526	0.999797	0.000844248	0.0186593	0.000101156	0.00396348	0.517443	0.984292	0.00222827	0.0344455	0.00206526	0.026145
PJA1	praja 1	GO_BP__ubiquitin_cycle : GO_MF__ligase_activity : MSIGDB_C1__chrxq13 : MSIGDB_C2__GUO_HEX_UP : MSIGDB_C3__V$HP1SITEFACTOR_Q6 : MSIGDB_C3__TAATTA_V$CHX10_01 : MSIGDB_C3__V$NGFIC_01 : MSIGDB_C3__V$EGR1_01	0.891385	0.999797	0.00219048	0.0292358	0.00458477	0.0362984	0.819505	0.989948	0.00224098	0.0345718	0.00470694	0.0386434
C7orf24	chromosome 7 open reading frame 24		0.413847	0.999797	0.0149194	0.0870266	0.00236208	0.0247612	0.0506536	0.984292	0.00225798	0.0347637	0.000416207	0.0116258
MAC30		MSIGDB_C2__SCHUMACHER_MYC_UP : MSIGDB_C2__KANNAN_P53_DN : MSIGDB_C3__V$GATA1_01 : MSIGDB_C3__V$MYB_Q3 : MSIGDB_C3__TGTTTGY_V$HNF3_Q6 : MSIGDB_C3__V$MAF_Q6 : MSIGDB_C3__RTTTNNNYTGGM_UNKNOWN : MSIGDB_C3__V$MYB_Q6 : MSIGDB_C3__GCATTTG_MIR_105 : MSIGDB_C3__V$MYB_Q5_01 : MSIGDB_C3__AAGCCAT_MIR_135A_MIR_135B	0.821704	0.999797	0.000206047	0.00941343	0.000366642	0.00785924	0.650444	0.984292	0.00226544	0.0348083	0.00213763	0.0265757
KIF5B	kinesin family member 5B	GO_BP__microtubule_based_movement : GO_CC__microtubule_associated_complex : GO_CC__microtubule : GO_CC__kinesin_complex : GO_MF__microtubule_motor_activity : GO_MF__motor_activity : MSIGDB_C1__chr10p11 : MSIGDB_C2__WERNER_FIBRO_DN : MSIGDB_C2__POD1_KO_DN : MSIGDB_C2__HCC_SURVIVAL_GOOD_VS_POOR_DN : MSIGDB_C2__IDX_TSA_DN_CLUSTER5 : MSIGDB_C2__UVB_NHEK3_C2 : MSIGDB_C2__GAY_YY1_UP : MSIGDB_C2__BREAST…	0.516668	0.999797	0.000373133	0.0128386	0.000127117	0.00438351	0.537342	0.984292	0.00228708	0.0350198	0.000217689	0.00882449
PRKCB1	Protein kinase C, beta 1 : protein kinase C, beta 1	GENMAPP__Wnt_signaling : GENMAPP__Calcium_regulation_in_cardiac_cells : GENMAPP__G_Protein_Signaling : GENMAPP__Smooth_muscle_contraction : GO_BP__intracellular_signaling_cascade : GO_BP__protein_amino_acid_phosphorylation : GO_CC__plasma_membrane : GO_MF__protein_serine_threonine_kinase_activity : GO_MF__protein_kinase_activity : GO_MF__diacylglycerol_binding : MSIGDB_C1__chr16p12 : MSIGDB_C2__C…	0.806541	0.999797	0.00435505	0.0440183	0.00260513	0.0260269	0.821419	0.990298	0.00228839	0.0350198	0.00469409	0.0386434
DCUN1D1	DCN1, defective in cullin neddylation 1, domain containing 1 (S. cerevisiae)	MSIGDB_C1__chr3q26 : MSIGDB_C2__PARK_MSCS_DIFF : MSIGDB_C3__CAGTATT_MIR_200B_MIR_200C_MIR_429 : MSIGDB_C3__AAGCACA_MIR_218 : MSIGDB_C3__TGAATGT_MIR_181A_MIR_181B_MIR_181C_MIR_181D : MSIGDB_C3__AGCACTT_MIR_93_MIR_302A_MIR_302B_MIR_302C_MIR_302D_MIR_372_MIR_373_MIR_520E_MIR_520A_MIR_526B_MIR_520B_MIR_520C_MIR_520D : MSIGDB_C3__TTGCCAA_MIR_182 : MSIGDB_C3__CACTGTG_MIR_128A_MIR_128B : MSIGDB_C3__TAAT…	0.92759	0.999797	0.023502	0.112153	0.0428594	0.145026	0.919916	0.995073	0.00231142	0.0351253	0.0194037	0.086225
NMI	N-myc (and STAT) interactor	GO_BP__JAK_STAT_cascade : GO_BP__inflammatory_response : GO_BP__transcription_from_RNA_polymerase_II_promoter : GO_MF__transcription_cofactor_activity : MSIGDB_C1__chr2p24 : MSIGDB_C2__IFN_ANY_UP : MSIGDB_C2__FLECHNER_KIDNEY_TRANSPLANT_WELL_UP : MSIGDB_C2__IFN_ALL_UP : MSIGDB_C2__IFN_GAMMA_UP : MSIGDB_C2__IL7PATHWAY : MSIGDB_C2__IFNA_HCMV_6HRS_UP : MSIGDB_C2__IFN_ALPHA_UP : MSIGDB_C2__ABBUD_LIF_U…	0.474368	0.999797	0.0115346	0.0743068	0.00125825	0.0162528	0.257347	0.984292	0.00231481	0.0351253	0.00216348	0.0266133
PCSK7	proprotein convertase subtilisin/kexin type 7	GO_BP__proteolysis : GO_CC__integral_to_Golgi_membrane : GO_MF__peptidase_activity : GO_MF__serine_type_endopeptidase_activity : GO_MF__subtilase_activity : MSIGDB_C1__chr11q23 : MSIGDB_C2__SARCOMAS_LEIOMYOSARCOMA_CALP_UP : MSIGDB_C2__SERUM_FIBROBLAST_CORE_UP : MSIGDB_C2__CHANG_SERUM_RESPONSE_UP : MSIGDB_C2__INOS_ALL_UP : MSIGDB_C2__HASLINGER_B_CLL_11Q23 : MSIGDB_C2__HASLINGER_B_CLL_MUTATED : MSI…	0.862116	0.999797	0.00490054	0.046503	0.0132744	0.07001	0.867536	0.99333	0.00231519	0.0351253	0.0203648	0.088838
SLC7A6	solute carrier family 7 (cationic amino acid transporter, y+ system), member 6	GO_BP__amino_acid_transport : GO_BP__amino_acid_metabolism : GO_BP__protein_complex_assembly : GO_CC__plasma_membrane : GO_MF__amino_acid_transporter_activity : GO_MF__amino_acid_polyamine_transporter_activity : MSIGDB_C1__chr16q22 : MSIGDB_C2__IDX_TSA_UP_CLUSTER2 : MSIGDB_C2__ELONGINA_KO_UP : MSIGDB_C2__ZHAN_MMPC_EARLYVS : MSIGDB_C2__FALT_BCLL_UP : MSIGDB_C2__ADIP_DIFF_CLUSTER3 : MSIGDB_C2__ZHAN…	0.537947	0.999797	0.000500085	0.0150478	0.000975038	0.0140594	0.300986	0.984292	0.00231654	0.0351253	0.000673261	0.0152436
C21orf2	Chromosome 21 open reading frame 2 : chromosome 21 open reading frame 2	MSIGDB_C2__MITOCHONDRIA	0.155894	0.999797	0.00999869	0.068551	0.074025	0.207178	0.179107	0.984292	0.00231833	0.0351253	0.0778381	0.20301
ATP2A3	ATPase, Ca++ transporting, ubiquitous	GENMAPP__Calcium_regulation_in_cardiac_cells : GENMAPP__Smooth_muscle_contraction : GO_BP__cation_transport : GO_BP__proton_transport : GO_BP__ion_transport : GO_BP__metabolism : GO_BP__calcium_ion_transport : GO_CC__endoplasmic_reticulum : GO_MF__hydrolase_activity__acting_on_acid_anhydrides__catalyzing_transmembrane_movement_of_substances : GO_MF__magnesium_ion_binding : GO_MF__ATPase_activity_…	0.47453	0.999797	0.012548	0.0780642	0.0116029	0.06486	0.316308	0.984292	0.00233069	0.0352103	0.00121418	0.0194909
GALNT12	UDP-N-acetyl-alpha-D-galactosamine:polypeptide N-acetylgalactosaminyltransferase 12 (GalNAc-T12)	GO_CC__Golgi_stack : GO_MF__sugar_binding : GO_MF__polypeptide_N_acetylgalactosaminyltransferase_activity : GO_MF__transferase_activity__transferring_glycosyl_groups : GO_MF__manganese_ion_binding : MSIGDB_C1__chr9q22 : MSIGDB_C2__TAKEDA_NUP8_HOXA9_10D_UP : MSIGDB_C2__BAF57_BT549_UP : MSIGDB_C2__BOQUEST_CD31PLUS_VS_CD31MINUS_DN : MSIGDB_C2__OKUMURA_MC_LPS : MSIGDB_C3__WGGAATGY_V$TEF1_Q6 : MSIGDB_…	0.686313	0.999797	0.011137	0.0728542	0.00822697	0.0517308	0.465703	0.984292	0.00233319	0.0352103	0.0102809	0.0607572
IGHM	immunoglobulin heavy constant mu : immunoglobulin heavy constant mu : immunoglobulin heavy constant mu	GO_BP__antigen_processing__endogenous_antigen_via_MHC_class_I : GO_BP__immune_response : GO_BP__antigen_presentation__endogenous_antigen : GO_CC__membrane_fraction : GO_MF__antigen_binding : GO_MF__MHC_class_I_receptor_activity : MSIGDB_C1__chr14q32 : MSIGDB_C2__CROONQUIST_RAS_STROMA_UP : MSIGDB_C2__PENG_GLUTAMINE_UP : MSIGDB_C2__FLECHNER_KIDNEY_TRANSPLANT_WELL_UP : MSIGDB_C2__NING_COPD_UP : MSIG…	0.642775	0.999797	0.00840251	0.0626367	0.0117337	0.0652246	0.688365	0.985917	0.00233982	0.0352407	0.020526	0.0891331
ACADM	acyl-Coenzyme A dehydrogenase, C-4 to C-12 straight chain	GENMAPP__Krebs_TCA_Cycle : GENMAPP__Mitochondrial_fatty_acid_betaoxidation : GENMAPP__Fatty_Acid_Degradation : GO_BP__electron_transport : GO_BP__fatty_acid_metabolism : GO_BP__lipid_metabolism : GO_BP__generation_of_precursor_metabolites_and_energy : GO_BP__fatty_acid_beta_oxidation : GO_BP__metabolism : GO_BP__tricarboxylic_acid_cycle : GO_CC__mitochondrion : GO_CC__mitochondrial_matrix : GO_MF…	0.373564	0.999797	0.00259633	0.0323839	0.013952	0.0721066	0.290196	0.984292	0.00235665	0.0354231	0.00314677	0.0322197
MTCH2	mitochondrial carrier homolog 2 (C. elegans)	GENMAPP__Electron_Transport_Chain : GO_BP__protein_amino_acid_dephosphorylation : GO_CC__mitochondrion : GO_MF__phosphoprotein_phosphatase_activity : GO_MF__protein_tyrosine_serine_threonine_phosphatase_activity : GO_MF__binding : MSIGDB_C1__chr11p11 : MSIGDB_C2__HUMAN_MITODB_6_2002 : MSIGDB_C2__GAY_YY1_DN : MSIGDB_C2__PGC : MSIGDB_C2__ROME_INSULIN_2F_UP : MSIGDB_C2__MITOCHONDRIA : MSIGDB_C3__TGC…	0.795125	0.999797	0.00342365	0.0380345	0.00872246	0.0538686	0.660411	0.984292	0.00236123	0.0354231	0.00338928	0.0333717
ZYG11BL	zyg-11 homolog B (C. elegans)-like	GO_MF__binding : MSIGDB_C1__chr9q33 : MSIGDB_C2__TPA_SENS_EARLY_DN : MSIGDB_C2__CROONQUIST_RAS_STROMA_UP : MSIGDB_C2__CMV_HCMV_TIMECOURSE_ALL_UP : MSIGDB_C2__TPA_SENS_LATE_DN : MSIGDB_C2__TPA_SENS_MIDDLE_DN : MSIGDB_C3__CACTGCC_MIR_34A_MIR_34C_MIR_449 : MSIGDB_C3__GTGCAAA_MIR_507 : MSIGDB_C3__TGGTGCT_MIR_29A_MIR_29B_MIR_29C : MSIGDB_C3__TATTATA_MIR_374 : MSIGDB_C3__AGGAAGC_MIR_516_3P : MSIGDB_C3_…	0.385466	0.999797	0.00441641	0.044403	0.115003	0.277092	0.457865	0.984292	0.00238252	0.0356505	0.106119	0.246113
PTPRH	protein tyrosine phosphatase, receptor type, H	GO_BP__protein_amino_acid_dephosphorylation : GO_MF__phosphoprotein_phosphatase_activity : GO_MF__protein_tyrosine_phosphatase_activity : GO_MF__transmembrane_receptor_protein_tyrosine_phosphatase_activity : KEGG__Adipocytokine_signaling_pathway : KEGG__T_cell_receptor_signaling_pathway : KEGG__Insulin_signaling_pathway : KEGG__B_cell_receptor_signaling_pathway : KEGG__Adherens_junction : KEGG__J…	0.229046	0.999797	0.000208233	0.0094461	0.000146157	0.00464108	0.0869048	0.984292	0.00238575	0.0356505	0.00232094	0.0274001
EHBP1	EH domain binding protein 1	MSIGDB_C2__UVC_XPCS_8HR_DN : MSIGDB_C2__UVC_LOW_C2_DN : MSIGDB_C2__UVC_TTD_ALL_DN : MSIGDB_C2__UVC_XPCS_4HR_DN : MSIGDB_C2__UVC_LOW_ALL_DN : MSIGDB_C2__UVC_XPCS_ALL_DN : MSIGDB_C2__UVC_TTD_4HR_DN : MSIGDB_C2__BRG1_SW13_UP : MSIGDB_C2__RCC_NL_UP : MSIGDB_C2__UVC_TTD_8HR_DN : MSIGDB_C2__VHL_NORMAL_UP : MSIGDB_C3__CTGTTAC_MIR_194 : MSIGDB_C4__GCM_ERBB2IP : MSIGDB_C4__GCM_CSNK1A1 : MSIGDB_C4__MORF_DD…	0.082951	0.999797	0.000893663	0.0188911	0.0291728	0.113143	0.146076	0.984292	0.00240206	0.035824	0.00861177	0.0548748
KCTD9	potassium channel tetramerisation domain containing 9	GO_BP__potassium_ion_transport : GO_CC__voltage_gated_potassium_channel_complex : GO_MF__ion_channel_activity : GO_MF__voltage_gated_potassium_channel_activity : MSIGDB_C1__chr8p21 : MSIGDB_C2__DAC_PANC_UP : MSIGDB_C2__HYPOXIA_RCC_NOVHL_UP : MSIGDB_C2__VHL_NORMAL_UP : MSIGDB_C3__CATTTCA_MIR_203 : MSIGDB_C3__AAGCACA_MIR_218 : MSIGDB_C3__TAGCTTT_MIR_9 : MSIGDB_C3__ATGCAGT_MIR_217 : MSIGDB_C3__ATATG…	0.991741	0.999797	0.000571735	0.0159184	9.85949e-05	0.00389322	0.987194	0.997799	0.00240802	0.0358428	0.000276245	0.00965717
CCT4	chaperonin containing TCP1, subunit 4 (delta)	GO_BP__mitochondrial_electron_transport__NADH_to_ubiquinone : GO_BP__regulation_of_progression_through_cell_cycle : GO_BP__cellular_protein_metabolism : GO_BP__protein_folding : GO_CC__mitochondrion : GO_MF__unfolded_protein_binding : GO_MF__NADH_dehydrogenase__ubiquinone__activity : MSIGDB_C2__PENG_RAPAMYCIN_DN : MSIGDB_C2__ALZHEIMERS_INCIPIENT_DN : MSIGDB_C2__ZHAN_MULTIPLE_MYELOMA_SUBCLASSES_DI…	0.307769	0.999797	0.00129304	0.0223399	7.88624e-09	2.00337e-05	0.211149	0.984292	0.00241516	0.035879	6.01778e-06	0.00295324
FAM53B	family with sequence similarity 53, member B	MSIGDB_C1__chr10q26 : MSIGDB_C2__DIAB_NEPH_UP : MSIGDB_C2__ASTON_DEPRESSION_DN : MSIGDB_C2__AGED_RHESUS_UP : MSIGDB_C3__TTTGTAG_MIR_520D : MSIGDB_C3__GTGCCTT_MIR_506 : MSIGDB_C3__TCTCTCC_MIR_185 : MSIGDB_C3__TTGCACT_MIR_130A_MIR_301_MIR_130B : MSIGDB_C3__TGCCTTA_MIR_124A	0.75742	0.999797	0.00227859	0.0298884	0.0289759	0.112666	0.729504	0.986769	0.00242172	0.0358975	0.0106247	0.061575
CASP5	caspase 5, apoptosis-related cysteine peptidase	GO_BP__regulation_of_apoptosis : GO_BP__proteolysis : GO_BP__apoptosis : GO_MF__cysteine_type_peptidase_activity : GO_MF__caspase_activity : GO_MF__peptidase_activity : MSIGDB_C1__chr11q22 : MSIGDB_C2__TSADAC_PANC50_UP : MSIGDB_C2__BRENTANI_DEATH	0.89702	0.999797	0.0211724	0.105461	0.0767675	0.212204	0.900614	0.995073	0.00242957	0.0358975	0.112577	0.256104
MAPRE1	microtubule-associated protein, RP/EB family, member 1	GO_BP__cell_cycle : GO_BP__regulation_of_progression_through_cell_cycle : GO_BP__mitosis : GO_BP__cell_division : GO_BP__cell_proliferation : GO_CC__microtubule : GO_MF__microtubule_binding : GO_MF__protein_C_terminus_binding : MSIGDB_C1__chr20q11 : MSIGDB_C2__HCC_SURVIVAL_GOOD_VS_POOR_DN : MSIGDB_C2__FLECHNER_KIDNEY_TRANSPLANT_WELL_UP : MSIGDB_C2__SHEPARD_CELL_PROLIFERATION : MSIGDB_C2__CELL_PRO…	0.850311	0.999797	4.26942e-05	0.00417145	3.65484e-05	0.00226451	0.853449	0.99333	0.00243164	0.0358975	0.000216594	0.00882449
BCAR3	breast cancer anti-estrogen resistance 3	GO_BP__small_GTPase_mediated_signal_transduction : GO_BP__intracellular_signaling_cascade : GO_BP__regulation_of_progression_through_cell_cycle : GO_BP__response_to_drug : GO_MF__guanyl_nucleotide_exchange_factor_activity : MSIGDB_C1__chr1p22 : MSIGDB_C2__UVC_XPCS_8HR_DN : MSIGDB_C2__UVC_TTD_ALL_DN : MSIGDB_C2__UVC_XPCS_4HR_DN : MSIGDB_C2__UVB_NHEK1_DN : MSIGDB_C2__AD12_ANY_DN : MSIGDB_C2__UVC_XP…	0.407	0.999797	0.00157489	0.0248493	1.08179e-05	0.00128817	0.299953	0.984292	0.00245363	0.0358975	6.73477e-05	0.00572097
LRP16	LRP16 protein	MSIGDB_C1__chr11q11 : MSIGDB_C3__WCAANNNYCAG_UNKNOWN : MSIGDB_C3__RNGTGGGC_UNKNOWN : MSIGDB_C3__V$MYC_Q2 : MSIGDB_C3__V$E2A_Q2 : MSIGDB_C3__V$FOXM1_01 : MSIGDB_C3__V$SF1_Q6 : MSIGDB_C3__TGGNNNNNNKCCAR_UNKNOWN : MSIGDB_C3__WTTGKCTG_UNKNOWN : MSIGDB_C3__V$LBP1_Q6 : MSIGDB_C3__V$USF2_Q6 : MSIGDB_C3__V$MYOGENIN_Q6	0.762704	0.999797	0.00219534	0.0292494	0.000249731	0.00645153	0.647306	0.984292	0.00245376	0.0358975	0.00030008	0.0101191
ATR	ataxia telangiectasia and Rad3 related	GO_BP__cell_cycle : GO_BP__response_to_DNA_damage_stimulus : GO_BP__DNA_repair : GO_BP__cell_cycle_checkpoint : GO_CC__chromosome : GO_MF__protein_serine_threonine_kinase_activity : GO_MF__binding : GO_MF__phosphotransferase_activity__alcohol_group_as_acceptor : GO_MF__protein_kinase_activity : GO_MF__manganese_ion_binding : MSIGDB_C1__chr3q22 : MSIGDB_C2__UVC_XPCS_8HR_DN : MSIGDB_C2__OLDAGE_DN :…	0.97121	0.999797	0.00333494	0.0374969	0.00301108	0.0281609	0.968394	0.99567	0.00245836	0.0358975	0.0258218	0.101857
P2RY14	purinergic receptor P2Y, G-protein coupled, 14	GENMAPP__GPCRDB_Class_A_Rhodopsin_like : GO_BP__G_protein_coupled_receptor_protein_signaling_pathway : GO_MF__purinergic_nucleotide_receptor_activity__G_protein_coupled : GO_MF__signal_transducer_activity : GO_MF__G_protein_coupled_receptor_activity : GO_MF__rhodopsin_like_receptor_activity : MSIGDB_C1__chr3q21 : MSIGDB_C2__HADDAD_HPCLYMPHO_ENRICHED : MSIGDB_C2__HADDAD_HSC_CD10_UP : MSIGDB_C2__HS…	0.26626	0.999797	0.00120193	0.0212527	2.05049e-05	0.00166242	0.185673	0.984292	0.00245879	0.0358975	8.71293e-05	0.00613247
SAMSN1	SAM domain, SH3 domain and nuclear localization signals 1	MSIGDB_C2__IFNALPHA_RESIST_DN : MSIGDB_C2__LU_IL4BCELL : MSIGDB_C2__CARIES_PULP_HIGH_UP : MSIGDB_C2__CARIES_PULP_UP : MSIGDB_C3__V$CDC5_01 : MSIGDB_C3__MGGAAGTG_V$GABP_B : MSIGDB_C3__V$NFKAPPAB_01 : MSIGDB_C3__V$ELF1_Q6 : MSIGDB_C3__V$NFKB_Q6 : MSIGDB_C3__V$CEBP_01 : MSIGDB_C3__RGAGGAARY_V$PU1_Q6	0.669076	0.999797	0.00576212	0.0517233	0.0594516	0.178098	0.633206	0.984292	0.00248658	0.0361442	0.0228613	0.0948943
SETDB1	SET domain, bifurcated 1	GO_BP__response_to_oxidative_stress : GO_BP__chromatin_modification : GO_BP__lipid_catabolism : GO_CC__lysosome : GO_CC__cytosol : GO_MF__histone_lysine_N_methyltransferase_activity : GO_MF__antioxidant_activity : GO_MF__methyltransferase_activity : GO_MF__phospholipase_A2_activity : GO_MF__catalytic_activity : GO_MF__oxidoreductase_activity : GO_MF__peroxidase_activity : MSIGDB_C1__chr1q21 : MSI…	0.514232	0.999797	0.0054491	0.0495556	0.0818533	0.220894	0.370849	0.984292	0.00249106	0.0361442	0.130781	0.281991
AHCY	S-adenosylhomocysteine hydrolase	GO_BP__one_carbon_compound_metabolism : KEGG__Selenoamino_acid_metabolism : KEGG__Methionine_metabolism : MSIGDB_C1__chr20q11 : MSIGDB_C2__SCHUMACHER_MYC_UP : MSIGDB_C2__BRCA1_OVEREXP_PROSTATE_DN : MSIGDB_C2__DNMT1_KO_UP : MSIGDB_C2__COLLER_MYC_UP : MSIGDB_C2__PRMT5_KD_UP : MSIGDB_C2__FLECHNER_KIDNEY_TRANSPLANT_REJECTION_DN : MSIGDB_C2__CANCER_NEOPLASTIC_META_UP : MSIGDB_C2__GAMMA_UV_FIBRO_DN : M…	0.389312	0.999797	0.0012978	0.0223399	1.11391e-05	0.00130602	0.265222	0.984292	0.00249636	0.0361442	0.000315822	0.0104209
FLJ10618		MSIGDB_C2__CHANG_SERUM_RESPONSE_DN : MSIGDB_C2__MITOCHONDRIA	0.338389	0.999797	0.126702	0.306637	0.487126	0.676209	0.0705954	0.984292	0.0024979	0.0361442	0.139362	0.293685
MINA	MYC induced nuclear antigen	MSIGDB_C1__chr3q22 : MSIGDB_C2__WANG_MLL_CBP_VS_GMP_DN : MSIGDB_C2__SHEPARD_BMYB_MORPHOLINO_UP : MSIGDB_C2__HSC_EARLYPROGENITORS_ADULT : MSIGDB_C2__HSC_EARLYPROGENITORS_FETAL : MSIGDB_C2__HSC_EARLYPROGENITORS_SHARED : MSIGDB_C2__MOREAUX_TACI_HI_VS_LOW_DN : MSIGDB_C3__V$NKX25_02 : MSIGDB_C4__GCM_ZNF198	0.702277	0.999797	0.0134303	0.0814396	0.00790525	0.0505551	0.542007	0.984292	0.00251031	0.0361442	0.00100311	0.0176551
FLJ11184	hypothetical protein FLJ11184	MSIGDB_C1__chr4q32 : MSIGDB_C2__SHEPARD_CRASH_AND_BURN_MUT_VS_WT_UP : MSIGDB_C2__MOREAUX_TACI_HI_VS_LOW_DN	0.467237	0.999797	0.0665561	0.209683	0.023076	0.0985674	0.136024	0.984292	0.00251033	0.0361442	0.000582931	0.0144237
CNNM2	cyclin M2	MSIGDB_C1__chr10q23 : MSIGDB_C2__MUNSHI_MM_VS_PCS_UP : MSIGDB_C2__MUNSHI_MM_UP : MSIGDB_C3__V$E47_01 : MSIGDB_C3__V$NFY_C : MSIGDB_C3__TTTGCAG_MIR_518A_2 : MSIGDB_C3__MCAATNNNNNGCG_UNKNOWN : MSIGDB_C3__GGGYGTGNY_UNKNOWN : MSIGDB_C3__V$AP4_Q6 : MSIGDB_C3__V$MYOD_01 : MSIGDB_C3__V$AP2_Q6 : MSIGDB_C3__V$NKX25_02 : MSIGDB_C3__V$E12_Q6 : MSIGDB_C3__V$PAX3_B : MSIGDB_C3__V$LMO2COM_01 : MSIGDB_C3__V$MTF…	0.929027	0.999797	0.000745565	0.0177008	0.00129457	0.0166093	0.930917	0.995073	0.00251491	0.0361442	0.000208432	0.00876524
TMEM39A	transmembrane protein 39A	MSIGDB_C1__chr3q13 : MSIGDB_C3__AAGGGAT_MIR_188	0.696719	0.999797	0.00323564	0.0368042	0.0169039	0.0815777	0.599302	0.984292	0.00251613	0.0361442	0.0533336	0.159207
FLJ10774		MSIGDB_C3__V$MYC_Q2 : MSIGDB_C3__V$CREB_Q3 : MSIGDB_C3__V$USF_C : MSIGDB_C3__V$USF2_Q6	0.768163	0.999797	0.000932436	0.0194156	0.000912762	0.013403	0.560882	0.984292	0.00251838	0.0361442	0.00217412	0.026681
TCEB1	transcription elongation factor B (SIII), polypeptide 1 (15kDa, elongin C)	GO_BP__regulation_of_transcription_from_RNA_polymerase_II_promoter : GO_BP__ubiquitin_cycle : MSIGDB_C1__chr8q13 : MSIGDB_C2__BASSO_REGULATORY_HUBS : MSIGDB_C2__BREAST_DUCTAL_CARCINOMA_GENES : MSIGDB_C2__PENG_GLUTAMINE_DN : MSIGDB_C2__PENG_LEUCINE_DN : MSIGDB_C2__AGED_RHESUS_DN : MSIGDB_C2__CHANG_SERUM_RESPONSE_UP : MSIGDB_C2__FERRANDO_MLL_T_ALL_DN : MSIGDB_C2__HUMAN_CD34_ENRICHED_TRANSCRIPTION_F…	0.471103	0.999797	0.00414121	0.0429734	0.000281894	0.00679845	0.0739566	0.984292	0.00253948	0.0363551	0.000355794	0.010693
CLIC5	chloride intracellular channel 5	GO_BP__chloride_transport : GO_BP__pregnancy : GO_BP__ion_transport : GO_CC__insoluble_fraction : GO_CC__Golgi_stack : GO_CC__actin_cytoskeleton : GO_MF__ion_channel_activity : GO_MF__voltage_gated_ion_channel_activity : GO_MF__voltage_gated_chloride_channel_activity : MSIGDB_C1__chr6p12 : MSIGDB_C2__POD1_KO_DN : MSIGDB_C2__POD1_KO_MOST_DN : MSIGDB_C2__DIAB_NEPH_DN : MSIGDB_C3__TGCCAAR_V$NF1_Q6 :…	0.972832	0.999797	0.0024122	0.0311056	0.00156529	0.0186391	0.945443	0.995623	0.00255108	0.036379	0.000694243	0.0152436
XRCC1	X-ray repair complementing defective repair in Chinese hamster cells 1	GO_BP__response_to_DNA_damage_stimulus : GO_BP__DNA_repair : GO_MF__damaged_DNA_binding : MSIGDB_C1__chr19q13 : MSIGDB_C2__UVB_NHEK4_6HRS_UP : MSIGDB_C2__POD1_KO_UP : MSIGDB_C2__HSC_LTHSC_SHARED : MSIGDB_C2__HSC_LTHSC_FETAL : MSIGDB_C2__DNA_DAMAGE_SIGNALING : MSIGDB_C2__HSC_LTHSC_ADULT : MSIGDB_C3__V$STAT5B_01 : MSIGDB_C3__AAAYRNCTG_UNKNOWN : MSIGDB_C3__V$NRF1_Q6 : MSIGDB_C3__V$RFX1_01 : MSIGDB_C…	0.552861	0.999797	0.00782753	0.0606852	0.0983644	0.249463	0.36836	0.984292	0.00256097	0.036379	0.0283839	0.107744
GPA33	glycoprotein A33 (transmembrane)	MSIGDB_C1__chr1q24 : MSIGDB_C2__VERHAAK_AML_NPM1_MUT_VS_WT_DN : MSIGDB_C2__LEE_TCELLS1_UP : MSIGDB_C2__BRENTANI_CELL_ADHESION : MSIGDB_C2__HPV31_DN : MSIGDB_C2__LEE_TCELLS10_UP : MSIGDB_C2__ALCALAY_AML_NPMC_DN : MSIGDB_C2__CELL_ADHESION_MOLECULE_ACTIVITY : MSIGDB_C2__LEE_TCELLS8_UP : MSIGDB_C3__V$ELK1_01 : MSIGDB_C3__V$PEA3_Q6 : MSIGDB_C3__V$MYOGENIN_Q6 : MSIGDB_C4__MORF_PDPK1 : MSIGDB_C4__MORF_C…	0.979575	0.999797	0.00100546	0.0199029	0.000109148	0.00399954	0.968386	0.99567	0.00256293	0.036379	0.000958184	0.0173041
YTHDF1	YTH domain family, member 1	MSIGDB_C1__chr20q13 : MSIGDB_C3__ACTGCCT_MIR_34B : MSIGDB_C3__TGACAGNY_V$MEIS1_01 : MSIGDB_C3__CTTGTAT_MIR_381 : MSIGDB_C3__V$CEBP_01 : MSIGDB_C3__CTGTTAC_MIR_194 : MSIGDB_C4__GCM_RAB10 : MSIGDB_C4__GCM_CSNK1D	0.560737	0.999797	0.00429609	0.0437887	0.0248795	0.103595	0.140173	0.984292	0.00256885	0.036379	0.0163734	0.0776764
FLJ20186	hypothetical protein FLJ20186	GO_BP__intracellular_signaling_cascade : MSIGDB_C1__chr16q24 : MSIGDB_C2__BAF57_BT549_DN : MSIGDB_C3__TGCTGCT_MIR_15A_MIR_16_MIR_15B_MIR_195_MIR_424_MIR_497 : MSIGDB_C3__TGGTGCT_MIR_29A_MIR_29B_MIR_29C : MSIGDB_C3__V$ZIC1_01	0.667199	0.999797	0.00114747	0.0206902	0.00280185	0.0269214	0.604369	0.984292	0.00257046	0.036379	0.00293771	0.0312967
SH2B		GO_BP__intracellular_signaling_cascade : MSIGDB_C2__ST_DIFFERENTIATION_PATHWAY_IN_PC12_CELLS : MSIGDB_C2__PENG_GLUCOSE_DN	0.803568	0.999797	0.000787665	0.0181026	0.00246921	0.0254639	0.708288	0.986769	0.00258872	0.0365345	0.00383027	0.0350425
CALCA	calcitonin/calcitonin-related polypeptide, alpha	GENMAPP__Smooth_muscle_contraction : GO_BP__cell_cell_signaling : GO_BP__G_protein_signaling__coupled_to_cAMP_nucleotide_second_messenger : GO_BP__phospholipase_C_activation : GO_BP__elevation_of_cytosolic_calcium_ion_concentration : GO_BP__skeletal_development : GO_BP__adenylate_cyclase_activation : GO_BP__blood_pressure_regulation : GO_CC__extracellular_space : GO_CC__soluble_fraction : GO_CC__…	0.485885	0.999797	0.0723342	0.219686	0.490835	0.679747	0.220289	0.984292	0.00259721	0.0365858	0.319985	0.503889
ALS2CL	ALS2 C-terminal like	MSIGDB_C1__chr3p21	0.701369	0.999797	0.00136037	0.0229231	0.00609678	0.0434819	0.683836	0.985917	0.00260196	0.0365858	0.00599457	0.0446575
HADH2		GO_BP__lipid_metabolism : GO_BP__metabolism : GO_CC__plasma_membrane : GO_CC__mitochondrion : GO_MF__oxidoreductase_activity : KEGG__Tryptophan_metabolism : KEGG__Lysine_degradation : KEGG__Valine__leucine_and_isoleucine_degradation : KEGG__Butanoate_metabolism : KEGG__Fatty_acid_elongation_in_mitochondria : KEGG__Benzoate_degradation_via_CoA_ligation : KEGG__Fatty_acid_metabolism : MSIGDB_C1__ch…	0.660823	0.999797	0.00183137	0.0265112	0.000227867	0.00609161	0.495921	0.984292	0.00264077	0.0370632	0.000113802	0.00637022
AKR1B10	aldo-keto reductase family 1, member B10 (aldose reductase)	GO_BP__steroid_metabolism : GO_BP__aldehyde_metabolism : GO_BP__digestion : GO_MF__oxidoreductase_activity : MSIGDB_C1__chr7q33 : MSIGDB_C2__ELECTRON_TRANSPORTER_ACTIVITY : MSIGDB_C2__PGC : MSIGDB_C2__ANDROGEN_GENES : MSIGDB_C2__IL1_CORNEA_DN	0.57877	0.999797	0.00459926	0.0450207	0.00277953	0.0268136	0.133186	0.984292	0.00264742	0.0370882	0.002163	0.0266133
NUP37	nucleoporin 37kDa	GO_BP__protein_transport : MSIGDB_C1__chr12q23 : MSIGDB_C2__HSC_INTERMEDIATEPROGENITORS_FETAL : MSIGDB_C2__RCC_NL_UP : MSIGDB_C2__HSC_INTERMEDIATEPROGENITORS_ADULT : MSIGDB_C2__HSC_INTERMEDIATEPROGENITORS_SHARED : MSIGDB_C3__V$NFY_Q6 : MSIGDB_C4__GNF2_RRM1 : MSIGDB_C4__GNF2_PA2G4	0.559518	0.999797	0.000165012	0.00857127	1.04304e-05	0.00126174	0.431404	0.984292	0.0026561	0.0371416	0.000679732	0.0152436
MTHFD2	methylenetetrahydrofolate dehydrogenase (NADP+ dependent) 2, methenyltetrahydrofolate cyclohydrolase	GENMAPP__Nucleotide_Metabolism : GO_BP__one_carbon_compound_metabolism : GO_CC__mitochondrion : GO_MF__magnesium_ion_binding : GO_MF__catalytic_activity : GO_MF__oxidoreductase_activity : KEGG__One_carbon_pool_by_folate : MSIGDB_C1__chr2p13 : MSIGDB_C2__HUMAN_MITODB_6_2002 : MSIGDB_C2__SHIPP_FL_VS_DLBCL_DN : MSIGDB_C2__HCC_SURVIVAL_GOOD_VS_POOR_DN : MSIGDB_C2__IRS1_KO_ADIP_UP : MSIGDB_C2__PENG_GL…	0.524219	0.999797	0.00347223	0.0383505	0.000488133	0.0091627	0.283705	0.984292	0.00266586	0.0372097	0.00231034	0.0273403
C8orf32	chromosome 8 open reading frame 32		0.970646	0.999797	0.00137016	0.0229494	0.00979179	0.0575796	0.945179	0.995623	0.00267995	0.0373381	0.00723546	0.0499461
GNA11	guanine nucleotide binding protein (G protein), alpha 11 (Gq class)	GENMAPP__Calcium_regulation_in_cardiac_cells : GENMAPP__G_Protein_Signaling : GO_BP__G_protein_coupled_receptor_protein_signaling_pathway : GO_BP__protein_amino_acid_ADP_ribosylation : GO_CC__plasma_membrane : GO_MF__GTPase_activity : GO_MF__guanyl_nucleotide_binding : GO_MF__signal_transducer_activity : GO_MF__GTP_binding : MSIGDB_C1__chr19p13 : MSIGDB_C2__KENNY_WNT_UP : MSIGDB_C2__BIOPEPTIDESPA…	0.977366	0.999797	0.00895408	0.064841	0.00339668	0.0302743	0.939093	0.995073	0.00268894	0.0373949	0.00076204	0.0156393
CD160	CD160 molecule	GO_BP__cellular_defense_response : GO_BP__cell_surface_receptor_linked_signal_transduction : GO_BP__cell_proliferation : GO_CC__plasma_membrane : GO_MF__receptor_binding : GO_MF__MHC_class_I_receptor_activity : MSIGDB_C1__chr1q21 : MSIGDB_C2__SHEPARD_CELL_PROLIFERATION : MSIGDB_C2__CELL_PROLIFERATION : MSIGDB_C2__SANSOM_APC_5_DN : MSIGDB_C2__GOLDRATH_MEMORY : MSIGDB_C2__CELL_SURFACE_RECEPTOR_LINK…	0.527349	0.999797	0.00143926	0.0235885	0.000124711	0.00433984	0.524612	0.984292	0.00269719	0.0374414	9.25795e-05	0.00613247
C13orf12			0.612886	0.999797	0.00173898	0.025935	0.00103109	0.0144447	0.657938	0.984292	0.00270677	0.037506	0.00272931	0.0298422
DKFZP564G2022		MSIGDB_C3__V$PAX4_02 : MSIGDB_C3__V$HNF1_Q6 : MSIGDB_C3__TAATTA_V$CHX10_01 : MSIGDB_C3__V$GATA1_03	0.723436	0.999797	0.0355831	0.143068	0.105157	0.260548	0.332079	0.984292	0.00271309	0.0375254	0.0208647	0.0898879
DKFZP564J0123		MSIGDB_C3__GTCNYYATGR_UNKNOWN : MSIGDB_C3__WGGAATGY_V$TEF1_Q6 : MSIGDB_C3__YTTCCNNNGGAMR_UNKNOWN : MSIGDB_C3__V$IK1_01 : MSIGDB_C3__RNGTGGGC_UNKNOWN : MSIGDB_C3__V$IK2_01 : MSIGDB_C3__V$GATA1_01 : MSIGDB_C3__GGGYGTGNY_UNKNOWN : MSIGDB_C3__V$CP2_02 : MSIGDB_C3__V$AP4_01 : MSIGDB_C3__V$SREBP1_Q6 : MSIGDB_C3__V$P300_01 : MSIGDB_C3__GCCNNNWTAAR_UNKNOWN : MSIGDB_C3__V$E12_Q6 : MSIGDB_C3__GGATTA_V$PITX…	0.85831	0.999797	0.014447	0.085615	0.0337509	0.124508	0.868061	0.99333	0.00271805	0.0375258	0.0270977	0.104828
SOCS6	suppressor of cytokine signaling 6	GO_BP__intracellular_signaling_cascade : GO_BP__regulation_of_cell_growth : GO_BP__defense_response : GO_BP__JAK_STAT_cascade : GO_BP__negative_regulation_of_signal_transduction : MSIGDB_C1__chr18q22 : MSIGDB_C2__AGUIRRE_PANCREAS_CHR18 : MSIGDB_C2__UVC_TTD_ALL_DN : MSIGDB_C2__GH_GHRHR_KO_24HRS_DN : MSIGDB_C2__UVC_TTD_4HR_DN : MSIGDB_C2__HSC_EARLYPROGENITORS_ADULT : MSIGDB_C2__REOVIRUS_HEK293_UP :…	0.311803	0.999797	0.00506332	0.0474663	0.00727724	0.0481613	0.37231	0.984292	0.00273587	0.037559	0.0122495	0.0668719
SLC19A2	solute carrier family 19 (thiamine transporter), member 2	GO_BP__sensory_perception_of_sound : GO_MF__folic_acid_binding : MSIGDB_C1__chr1q23 : MSIGDB_C3__ACCAAAG_MIR_9 : MSIGDB_C3__GGGACCA_MIR_133A_MIR_133B : MSIGDB_C3__CTGAGCC_MIR_24 : MSIGDB_C3__GTACTGT_MIR_101	0.632897	0.999797	0.00526474	0.0485745	0.0737124	0.20653	0.301155	0.984292	0.00274355	0.037559	0.0681648	0.186663
CKS2	CDC28 protein kinase regulatory subunit 2	GO_BP__cell_cycle : GO_BP__phosphoinositide_mediated_signaling : GO_BP__regulation_of_cyclin_dependent_protein_kinase_activity : GO_BP__cell_division : GO_BP__cell_proliferation : MSIGDB_C1__chr9q22 : MSIGDB_C2__HCC_SURVIVAL_GOOD_VS_POOR_DN : MSIGDB_C2__HIPPOCAMPUS_DEVELOPMENT_PRENATAL : MSIGDB_C2__BREAST_DUCTAL_CARCINOMA_GENES : MSIGDB_C2__ALZHEIMERS_INCIPIENT_DN : MSIGDB_C2__ZHAN_TONSIL_BONEMAR…	0.324605	0.999797	0.000484823	0.0148583	1.47435e-05	0.00152018	0.0778473	0.984292	0.0027438	0.037559	0.000406808	0.0114825
FLJ11712			0.776833	0.999797	0.0043187	0.0437887	0.00644408	0.0450967	0.584605	0.984292	0.00274599	0.037559	0.00330595	0.0328056
C21orf33	chromosome 21 open reading frame 33	GO_CC__mitochondrion : MSIGDB_C2__PENG_GLUTAMINE_UP : MSIGDB_C2__SHEPARD_CRASH_AND_BURN_MUT_VS_WT_UP : MSIGDB_C2__SHEPARD_BMYB_MORPHOLINO_UP	0.93684	0.999797	0.00251913	0.031896	0.00730284	0.0481613	0.813794	0.989521	0.00274721	0.037559	0.00754565	0.0507627
PEO1	progressive external ophthalmoplegia 1	GO_BP__DNA_replication : GO_CC__mitochondrion : GO_MF__helicase_activity : MSIGDB_C1__chr10q24 : MSIGDB_C2__MITOCHONDRIA : MSIGDB_C3__GGAANCGGAANY_UNKNOWN : MSIGDB_C3__V$HNF1_C	0.797883	0.999797	0.000395373	0.0131006	0.000660209	0.0109566	0.516926	0.984292	0.00275002	0.037559	0.00378399	0.0348246
GSK3B	glycogen synthase kinase 3 beta	GENMAPP__Wnt_signaling : GENMAPP__Cell_cycle_KEGG : GENMAPP__Glycogen_Metabolism : GO_BP__Wnt_receptor_signaling_pathway : GO_BP__protein_amino_acid_phosphorylation : GO_BP__glycogen_metabolism : GO_MF__NF_kappaB_binding : GO_MF__protein_serine_threonine_kinase_activity : GO_MF__protein_kinase_activity : KEGG__Cell_cycle_KEGG : MSIGDB_C1__chr3q13 : MSIGDB_C2__UVC_XPCS_8HR_DN : MSIGDB_C2__INSULIN_…	0.480731	0.999797	0.00362001	0.0394679	0.00136789	0.0171238	0.373727	0.984292	0.00276695	0.0377226	0.00440454	0.0372563
TTC13	tetratricopeptide repeat domain 13	GO_MF__binding : MSIGDB_C1__chr1q42 : MSIGDB_C2__HSC_LATEPROGENITORS_ADULT : MSIGDB_C2__HSC_LATEPROGENITORS_SHARED : MSIGDB_C2__HADDAD_HPCLYMPHO_ENRICHED : MSIGDB_C2__HSC_LATEPROGENITORS_FETAL : MSIGDB_C2__HADDAD_HSC_CD10_UP : MSIGDB_C3__V$E47_01 : MSIGDB_C3__V$STAT6_02 : MSIGDB_C3__ACTAYRNNNCCCR_UNKNOWN : MSIGDB_C3__TACTTGA_MIR_26A_MIR_26B : MSIGDB_C3__ATCATGA_MIR_433 : MSIGDB_C3__ATAGGAA_MIR_20…	0.941949	0.999797	0.000849424	0.0186593	0.00241023	0.024991	0.836732	0.992874	0.00277977	0.0378028	0.00156611	0.0221025
NEK4	NIMA (never in mitosis gene a)-related kinase 4	GO_BP__cell_cycle : GO_BP__mitosis : GO_BP__cell_division : GO_BP__protein_amino_acid_phosphorylation : GO_MF__magnesium_ion_binding : GO_MF__protein_serine_threonine_kinase_activity : GO_MF__protein_kinase_activity : MSIGDB_C1__chr3p21 : MSIGDB_C2__MANALO_HYPOXIA_DN : MSIGDB_C2__FLECHNER_KIDNEY_TRANSPLANT_WELL_UP : MSIGDB_C2__JISON_SICKLECELL_DIFF : MSIGDB_C2__FLECHNER_KIDNEY_TRANSPLANT_REJECTIO…	0.88066	0.999797	0.0190619	0.0992966	0.0383051	0.135025	0.807934	0.989166	0.00278276	0.0378028	0.0260437	0.102309
EFHC2	EF-hand domain (C-terminal) containing 2	MSIGDB_C1__chrxp11 : MSIGDB_C2__MOREAUX_TACI_HI_VS_LOW_UP	0.927341	0.999797	0.00213418	0.0286069	0.0348693	0.126844	0.891431	0.995073	0.00280455	0.0380311	0.0290066	0.10886
FER1L3	fer-1-like 3, myoferlin (C. elegans)	GO_BP__circulation : GO_BP__muscle_contraction : GO_CC__nuclear_envelope : GO_CC__plasma_membrane : MSIGDB_C1__chr10q24 : MSIGDB_C2__POD1_KO_DN : MSIGDB_C2__SANA_TNFA_ENDOTHELIAL_DN : MSIGDB_C2__HSC_HSC_ADULT : MSIGDB_C2__CROONQUIST_IL6_STROMA_UP : MSIGDB_C2__FLECHNER_KIDNEY_TRANSPLANT_WELL_UP : MSIGDB_C2__AGEING_KIDNEY_SPECIFIC_UP : MSIGDB_C2__AGEING_KIDNEY_UP : MSIGDB_C2__BRCA_ER_POS : MSIGDB_C…	0.069985	0.999797	0.0110888	0.0727258	0.23972	0.437406	0.0141104	0.984292	0.00284318	0.0384001	0.226793	0.401713
PSF1			0.935298	0.999797	0.00123503	0.021687	0.00412914	0.0338731	0.895428	0.995073	0.00284688	0.0384001	0.00658351	0.0470665
HDHD3	haloacid dehalogenase-like hydrolase domain containing 3 : haloacid dehalogenase-like hydrolase domain containing 3	GO_BP__metabolism : GO_MF__catalytic_activity : MSIGDB_C1__chr9q33	0.523177	0.999797	0.000938574	0.0194305	0.00305447	0.0283534	0.392178	0.984292	0.00286971	0.0384314	0.0129732	0.0687844
MFN2	mitofusin 2	GO_BP__cell_cycle_arrest : GO_BP__protein_targeting_to_mitochondrion : GO_CC__outer_membrane : GO_CC__cytosol : GO_CC__mitochondrial_outer_membrane : GO_CC__mitochondrion : GO_MF__GTPase_activity : GO_MF__GTP_binding : MSIGDB_C1__chr1p36 : MSIGDB_C2__HUMAN_MITODB_6_2002 : MSIGDB_C2__MANALO_HYPOXIA_DN : MSIGDB_C2__HSC_EARLYPROGENITORS_ADULT : MSIGDB_C2__MITOCHONDRIA : MSIGDB_C2__HSC_EARLYPROGENITO…	0.765318	0.999797	0.00213198	0.0286069	0.00960776	0.0570015	0.573944	0.984292	0.00287042	0.0384314	0.0103259	0.0607676
PANK3	pantothenate kinase 3	KEGG__Pantothenate_and_CoA_biosynthesis : MSIGDB_C1__chr5q34 : MSIGDB_C2__POD1_KO_DN : MSIGDB_C2__GH_GHRHR_KO_24HRS_UP : MSIGDB_C2__PANTOTHENATE_AND_COA_BIOSYNTHESIS : MSIGDB_C2__GH_GHRHR_KO_6HRS_UP : MSIGDB_C2__CITED1_KO_HET_UP : MSIGDB_C3__V$AHR_01 : MSIGDB_C3__V$USF_Q6 : MSIGDB_C3__V$PTF1BETA_Q6 : MSIGDB_C3__V$CEBPB_01 : MSIGDB_C3__ATGTTAA_MIR_302C : MSIGDB_C3__WCAANNNYCAG_UNKNOWN : MSIGDB_C3_…	0.732011	0.999797	0.0175343	0.0945485	0.0262617	0.106912	0.618192	0.984292	0.00287228	0.0384314	0.0281917	0.107364
HCLS1	hematopoietic cell-specific Lyn substrate 1	GO_BP__intracellular_signaling_cascade : GO_CC__DNA_directed_RNA_polymerase_II__core_complex : MSIGDB_C1__chr3q13 : MSIGDB_C2__HUMAN_MITODB_6_2002 : MSIGDB_C2__VEGF_MMMEC_ALL_UP : MSIGDB_C2__VEGF_MMMEC_3HRS_UP : MSIGDB_C2__NEMETH_TNF_UP : MSIGDB_C2__AGEING_KIDNEY_UP : MSIGDB_C2__MUNSHI_MM_VS_PCS_UP : MSIGDB_C2__CARIES_PULP_UP : MSIGDB_C2__FLECHNER_KIDNEY_TRANSPLANT_REJECTION_UP : MSIGDB_C2__GAMMA…	0.841229	0.999797	0.0188709	0.0987714	0.0297899	0.114893	0.729671	0.986769	0.00287337	0.0384314	0.0235033	0.0966639
PSMD12	proteasome (prosome, macropain) 26S subunit, non-ATPase, 12	GENMAPP__Proteasome_Degradation : GO_CC__protein_complex : GO_CC__cytosol : MSIGDB_C1__chr17q24 : MSIGDB_C2__OLDAGE_DN : MSIGDB_C2__BREAST_DUCTAL_CARCINOMA_GENES : MSIGDB_C2__PENG_GLUTAMINE_DN : MSIGDB_C2__SERUM_FIBROBLAST_CORE_UP : MSIGDB_C2__CHANG_SERUM_RESPONSE_UP : MSIGDB_C2__OXSTRESS_BREASTCA_UP : MSIGDB_C2__ET743_SARCOMA_72HRS_DN : MSIGDB_C2__STEMCELL_COMMON_UP : MSIGDB_C2__HDACI_COLON_SUL_…	0.514423	0.999797	0.000319159	0.0119231	0.000691206	0.0113597	0.274757	0.984292	0.00287663	0.0384314	0.000690252	0.0152436
STC2	stanniocalcin 2	GO_BP__cell_cell_signaling : GO_BP__cell_surface_receptor_linked_signal_transduction : GO_BP__response_to_nutrient : GO_CC__extracellular_region : GO_MF__hormone_activity : MSIGDB_C1__chr5q35 : MSIGDB_C2__PENG_GLUTAMINE_UP : MSIGDB_C2__MENSE_HYPOXIA_UP : MSIGDB_C2__CHEN_HOXA5_TARGETS_UP : MSIGDB_C2__HDACI_COLON_BUT_DN : MSIGDB_C2__CITED1_KO_WT_DN : MSIGDB_C2__PASSERINI_SIGNAL : MSIGDB_C2__ZHAN_MM…	0.679801	0.999797	0.000290905	0.0113112	0.000184389	0.00530274	0.126042	0.984292	0.00288248	0.0384314	0.0029459	0.0312967
PAK2	p21 (CDKN1A)-activated kinase 2	GENMAPP__Integrin_mediated_cell_adhesion_KEGG : GO_BP__negative_regulation_of_protein_kinase_activity : GO_BP__protein_amino_acid_phosphorylation : GO_MF__protein_serine_threonine_kinase_activity : GO_MF__protein_kinase_activity : KEGG__Integrin_mediated_cell_adhesion_KEGG : MSIGDB_C1__chr3q29 : MSIGDB_C2__HIVNEFPATHWAY : MSIGDB_C2__TGFBETA_LATE_UP : MSIGDB_C2__TGFBETA_C4_UP : MSIGDB_C2__TGFBETA_…	0.121318	0.999797	0.000892413	0.0188911	0.0056938	0.0418071	0.151258	0.984292	0.0028845	0.0384314	0.0150924	0.0739298
ICT1	immature colon carcinoma transcript 1	MSIGDB_C1__chr17q25 : MSIGDB_C2__PENG_RAPAMYCIN_DN : MSIGDB_C2__ZHAN_MULTIPLE_MYELOMA_VS_NORMAL_UP : MSIGDB_C2__SMITH_HTERT_UP : MSIGDB_C2__PGC : MSIGDB_C2__GUO_HEX_DN : MSIGDB_C2__TARTE_PLASMA_BLASTIC : MSIGDB_C3__V$TAL1ALPHAE47_01 : MSIGDB_C3__V$TAL1BETAE47_01 : MSIGDB_C3__CTGRYYYNATT_UNKNOWN : MSIGDB_C3__V$PITX2_Q2 : MSIGDB_C3__V$TAL1BETAITF2_01	0.303342	0.999797	0.011041	0.0726002	0.00273552	0.0265641	0.337851	0.984292	0.00290413	0.0385941	0.00214954	0.0266133
DUS4L	dihydrouridine synthase 4-like (S. cerevisiae)	GO_BP__tRNA_processing : GO_MF__FAD_binding : GO_MF__oxidoreductase_activity : MSIGDB_C1__chr7q22 : MSIGDB_C2__HSC_MATURE_FETAL	0.911842	0.999797	0.00227223	0.0298884	0.00237271	0.0248214	0.843002	0.992874	0.00290684	0.0385941	0.00305273	0.0317392
ZNHIT3	zinc finger, HIT type 3	GO_MF__thyroid_hormone_receptor_binding : MSIGDB_C1__chr17q21 : MSIGDB_C2__SANSOM_APC_5_DN : MSIGDB_C2__ET743_SARCOMA_DN : MSIGDB_C4__GCM_NPM1 : MSIGDB_C4__GCM_CSNK2B : MSIGDB_C4__GCM_ACTG1 : MSIGDB_C4__MORF_DDB1 : MSIGDB_C4__MORF_PRKAG1 : MSIGDB_C4__MORF_DAP3 : MSIGDB_C4__GCM_APEX1 : MSIGDB_C4__MORF_TPR : MSIGDB_C4__GCM_PPP1CC : MSIGDB_C4__MORF_TERF2IP : MSIGDB_C4__GCM_DDX5 : MSIGDB_C4__GCM_CBFB…	0.217931	0.999797	0.00111502	0.0204268	2.58852e-05	0.00184366	0.134854	0.984292	0.00291629	0.0386522	0.000122757	0.00673041
PPP1CB	protein phosphatase 1, catalytic subunit, beta isoform	GENMAPP__G13_Signaling_Pathway : GO_BP__cell_cycle : GO_BP__cell_division : GO_BP__carbohydrate_metabolism : GO_BP__glycogen_metabolism : GO_MF__iron_ion_binding : GO_MF__phosphoprotein_phosphatase_activity : GO_MF__manganese_ion_binding : KEGG__Long_term_potentiation : KEGG__Focal_adhesion : KEGG__T_cell_receptor_signaling_pathway : KEGG__Insulin_signaling_pathway : KEGG__TGF_beta_signaling_path…	0.910648	0.999797	0.015211	0.087919	0.0343318	0.125749	0.886418	0.993732	0.00293387	0.0387134	0.0703137	0.190766
PDIA6	protein disulfide isomerase family A, member 6	GO_BP__electron_transport : GO_BP__protein_folding : GO_CC__ER_Golgi_intermediate_compartment : GO_CC__endoplasmic_reticulum : GO_MF__isomerase_activity : GO_MF__protein_disulfide_isomerase_activity : MSIGDB_C1__chr2p25 : MSIGDB_C2__ALZHEIMERS_INCIPIENT_DN : MSIGDB_C2__IDX_TSA_UP_CLUSTER5 : MSIGDB_C2__UVB_SCC_UP : MSIGDB_C2__TARTE_PC : MSIGDB_C2__AGED_MOUSE_RETINA_ANY_DN : MSIGDB_C2__PRMT5_KD_DN …	0.245472	0.999797	0.00076542	0.0177903	0.000147496	0.00464492	0.281292	0.984292	0.00293956	0.0387134	1.93832e-05	0.00374916
TOMM70A	translocase of outer mitochondrial membrane 70 homolog A (S. cerevisiae)	GO_CC__outer_membrane : GO_CC__mitochondrion : GO_MF__binding : MSIGDB_C1__chr3q12 : MSIGDB_C2__HUMAN_MITODB_6_2002 : MSIGDB_C2__FLECHNER_KIDNEY_TRANSPLANT_WELL_UP : MSIGDB_C2__LIAN_MYELOID_DIFF_RECEPTORS : MSIGDB_C2__FLECHNER_KIDNEY_TRANSPLANT_REJECTION_DN : MSIGDB_C2__HSC_LTHSC_SHARED : MSIGDB_C2__RCC_NL_UP : MSIGDB_C2__WANG_MLL_CBP_VS_GMP_DN : MSIGDB_C2__HSC_LTHSC_FETAL : MSIGDB_C2__HSC_LTHSC_…	0.319268	0.999797	0.00222831	0.0294826	0.0116163	0.06486	0.215806	0.984292	0.00293983	0.0387134	0.00494586	0.0397599
TBC1D12	TBC1 domain family, member 12	GO_MF__GTPase_activator_activity : MSIGDB_C1__chr10q23 : MSIGDB_C2__POD1_KO_DN : MSIGDB_C2__CMV_HCMV_TIMECOURSE_18HRS_UP : MSIGDB_C2__CMV_HCMV_TIMECOURSE_ALL_UP : MSIGDB_C4__MORF_RAB3A : MSIGDB_C4__MORF_BMPR2 : MSIGDB_C4__MORF_EPHA7 : MSIGDB_C4__MORF_ZNF10 : MSIGDB_C4__MORF_FRK : MSIGDB_C4__MORF_DCC	0.420788	0.999797	0.0378229	0.148276	0.166809	0.347644	0.159718	0.984292	0.00294203	0.0387134	0.0126162	0.0678533
SOCS2	suppressor of cytokine signaling 2	GO_BP__intracellular_signaling_cascade : GO_BP__regulation_of_cell_growth : GO_BP__regulation_of_signal_transduction : GO_BP__JAK_STAT_cascade : GO_BP__anti_apoptosis : GO_BP__negative_regulation_of_signal_transduction : GO_MF__SH3_SH2_adaptor_activity : GO_MF__insulin_like_growth_factor_receptor_binding : MSIGDB_C1__chr12q : MSIGDB_C2__LINDSTEDT_DEND_8H_VS_48H_DN : MSIGDB_C2__UV_CMV_UNIQUE_HCMV_…	0.204129	0.999797	0.000976682	0.0196579	0.00404373	0.0334607	0.23588	0.984292	0.0029463	0.0387134	0.00525494	0.0414245
FAM5C	family with sequence similarity 5, member C	MSIGDB_C1__chr1q31 : MSIGDB_C3__TCTAGAG_MIR_517 : MSIGDB_C3__AAGCACA_MIR_218 : MSIGDB_C3__CTCTAGA_MIR_526C_MIR_518F_MIR_526A : MSIGDB_C3__TTTGTAG_MIR_520D : MSIGDB_C3__AGTCTAG_MIR_151 : MSIGDB_C3__TATTATA_MIR_374 : MSIGDB_C3__ATTACAT_MIR_380_3P : MSIGDB_C4__MORF_MAGEA9 : MSIGDB_C4__MORF_PTPRB : MSIGDB_C4__MORF_BCL2L11 : MSIGDB_C4__MORF_IL16 : MSIGDB_C4__MORF_THPO : MSIGDB_C4__MORF_BRCA1 : MSIGDB_…	0.967349	0.999797	0.00194422	0.0271783	0.000563242	0.0100291	0.895428	0.995073	0.0029537	0.0387437	0.000894729	0.0167556
LOC161527		MSIGDB_C1__chr15q25	0.554011	0.999797	0.00172659	0.0258513	0.00314872	0.0288872	0.472304	0.984292	0.00296463	0.0387987	0.000324692	0.0104851
ST3GAL5	ST3 beta-galactoside alpha-2,3-sialyltransferase 5	GO_BP__protein_amino_acid_glycosylation : GO_BP__carbohydrate_metabolism : GO_CC__integral_to_Golgi_membrane : GO_CC__Golgi_stack : GO_CC__Golgi_membrane : GO_MF__sialyltransferase_activity : GO_MF__transferase_activity__transferring_glycosyl_groups : KEGG__Glycan_structures___biosynthesis_2 : MSIGDB_C1__chr2p11 : MSIGDB_C2__GALE_FLT3ANDAPL_DN : MSIGDB_C2__JISON_SICKLECELL_DIFF : MSIGDB_C2__KANG_…	0.72272	0.999797	0.000359007	0.0124931	0.000592406	0.0103076	0.693959	0.986769	0.00296807	0.0387987	0.000981753	0.0174404
KIAA1199	KIAA1199	GO_BP__sensory_perception_of_sound : MSIGDB_C1__chr15q25 : MSIGDB_C2__UVC_XPCS_8HR_DN : MSIGDB_C2__UVC_TTD_ALL_DN : MSIGDB_C2__UVC_XPCS_4HR_DN : MSIGDB_C2__UVC_LOW_ALL_DN : MSIGDB_C2__UVC_LOW_C3_DN : MSIGDB_C2__UVC_XPCS_ALL_DN : MSIGDB_C2__ERM_KO_SERTOLI_DN : MSIGDB_C2__UVC_TTD_8HR_DN : MSIGDB_C3__V$AHRARNT_01 : MSIGDB_C3__GGARNTKYCCA_UNKNOWN : MSIGDB_C3__TGAGATT_MIR_216 : MSIGDB_C3__V$AML_Q6 : M…	0.943393	0.999797	0.000788619	0.0181026	0.00479291	0.0370078	0.935216	0.995073	0.00297529	0.0388265	0.0144623	0.0721389
ACOT7	acyl-CoA thioesterase 7	GO_BP__lipid_metabolism : GO_CC__mitochondrion : GO_MF__serine_esterase_activity : GO_MF__catalytic_activity : MSIGDB_C1__chr1p36 : MSIGDB_C2__HOHENKIRK_MONOCYTE_DEND_UP : MSIGDB_C2__CREB_BRAIN_8WKS_UP : MSIGDB_C2__UVB_NHEK2_UP : MSIGDB_C2__TARTE_PLASMA_BLASTIC : MSIGDB_C3__CAGTGTT_MIR_141_MIR_200A : MSIGDB_C3__ATGAAGG_MIR_205 : MSIGDB_C3__ACCAAAG_MIR_9 : MSIGDB_C3__GAGCTGG_MIR_337 : MSIGDB_C4__M…	0.195535	0.999797	0.0054786	0.0497645	0.0276982	0.110056	0.145166	0.984292	0.00298437	0.0388784	0.0584089	0.168803
SULF1	sulfatase 1	GO_BP__apoptosis : GO_BP__metabolism : GO_CC__extracellular_space : GO_CC__cell_surface : GO_CC__Golgi_stack : GO_CC__endoplasmic_reticulum : GO_MF__sulfuric_ester_hydrolase_activity : MSIGDB_C1__chr8q13 : MSIGDB_C2__CROONQUIST_IL6_STROMA_UP : MSIGDB_C2__CROONQUIST_RAS_STROMA_DN : MSIGDB_C2__GH_GHRHR_KO_24HRS_UP : MSIGDB_C2__BAF57_BT549_UP : MSIGDB_C2__DIAB_NEPH_DN : MSIGDB_C2__SHEPARD_BMYB_MORPH…	0.50267	0.999797	0.00119736	0.0212212	0.00999802	0.0582975	0.354395	0.984292	0.00301126	0.039021	0.0109811	0.0626667
IFITM3	interferon induced transmembrane protein 3 (1-8U)	GO_BP__immune_response : MSIGDB_C1__chr11p15 : MSIGDB_C2__GRANDVAUX_IFN_NOT_IRF3_UP : MSIGDB_C2__ET743_SARCOMA_UP : MSIGDB_C2__RIBAVIRIN_RSV_UP : MSIGDB_C2__JECHLINGER_EMT_UP : MSIGDB_C2__NING_COPD_DN : MSIGDB_C2__EMT_UP : MSIGDB_C2__BENNETT_SLE_UP : MSIGDB_C2__IFN_BETA_GLIOMA_UP : MSIGDB_C2__GUO_HEX_DN : MSIGDB_C2__ET743_SARCOMA_6HRS_UP : MSIGDB_C2__TSA_HEPATOMA_UP : MSIGDB_C2__ET743_SARCOMA_72H…	0.951191	0.999797	0.00633692	0.0536486	0.0754351	0.209891	0.896133	0.995073	0.00301535	0.039021	0.0340072	0.119819
GPSM2	G-protein signalling modulator 2 (AGS3-like, C. elegans)	GO_BP__G_protein_coupled_receptor_protein_signaling_pathway : GO_MF__binding : GO_MF__identical_protein_binding : GO_MF__GTPase_activator_activity : MSIGDB_C1__chr1p13 : MSIGDB_C2__VERHAAK_AML_NPM1_MUT_VS_WT_DN : MSIGDB_C2__BRCA_PROGNOSIS_NEG : MSIGDB_C2__CANCER_UNDIFFERENTIATED_META_UP : MSIGDB_C2__ZHAN_MM_CD1_VS_CD2_UP : MSIGDB_C3__V$DBP_Q6 : MSIGDB_C3__V$RP58_01	0.970283	0.999797	0.00693486	0.0564642	0.00148548	0.0180268	0.878736	0.99333	0.0030166	0.039021	0.000440661	0.0119088
SLC35D1	solute carrier family 35 (UDP-glucuronic acid/UDP-N-acetylgalactosamine dual transporter), member D1	GO_CC__integral_to_endoplasmic_reticulum_membrane : GO_CC__endoplasmic_reticulum : GO_MF__sugar_porter_activity : MSIGDB_C1__chr1p32 : MSIGDB_C2__CHIARETTI_T_ALL : MSIGDB_C2__HADDAD_HPCLYMPHO_ENRICHED : MSIGDB_C2__HADDAD_HSC_CD10_UP : MSIGDB_C2__COCAINE_BRAIN_4WKS_UP : MSIGDB_C2__CHIARETTI_T_ALL_DIFF : MSIGDB_C2__HCC_SURVIVAL_GOOD_VS_POOR_UP : MSIGDB_C3__V$GR_Q6_01 : MSIGDB_C3__TGACAGNY_V$MEIS1_0…	0.931894	0.999797	0.00537438	0.0492285	0.00232457	0.0245987	0.920358	0.995073	0.00302882	0.039021	0.00306424	0.0317509
TRAF5	TNF receptor-associated factor 5	GO_BP__regulation_of_apoptosis : GO_BP__apoptosis : GO_BP__positive_regulation_of_I_kappaB_kinase_NF_kappaB_cascade : GO_MF__signal_transducer_activity : MSIGDB_C1__chr1q32 : MSIGDB_C2__VERHAAK_AML_NPM1_MUT_VS_WT_DN : MSIGDB_C2__TNF_AND_FAS_NETWORK : MSIGDB_C2__ZHAN_MMPC_EARLYVS : MSIGDB_C2__JISON_SICKLECELL_DIFF : MSIGDB_C2__ZHAN_MM_CD138_CD2_VS_REST : MSIGDB_C2__BRCA_ER_POS : MSIGDB_C2__PENG_GL…	0.281492	0.999797	0.00859678	0.0629962	0.123679	0.289303	0.120826	0.984292	0.00303467	0.039021	0.00892821	0.0560403
HNRPC	heterogeneous nuclear ribonucleoprotein C (C1/C2) : heterogeneous nuclear ribonucleoprotein C (C1/C2) : heterogeneous nuclear ribonucleoprotein C (C1/C2)	GENMAPP__mRNA_processing_Reactome : GO_BP__RNA_splicing : GO_BP__nuclear_mRNA_splicing__via_spliceosome : GO_CC__ribonucleoprotein_complex : GO_CC__spliceosome_complex : GO_CC__heterogeneous_nuclear_ribonucleoprotein_complex : GO_MF__RNA_binding : GO_MF__identical_protein_binding : MSIGDB_C1__chr14q11 : MSIGDB_C2__4NQO_ESR_WS_UNREG : MSIGDB_C2__HCC_SURVIVAL_GOOD_VS_POOR_DN : MSIGDB_C2__FLECHNER_K…	0.605523	0.999797	0.0229771	0.110478	0.007765	0.0499875	0.0438978	0.984292	0.00303558	0.039021	0.00107644	0.0180904
RPL23	Ribosomal protein L23 : ribosomal protein L23	GENMAPP__Ribosomal_Proteins : GO_BP__protein_biosynthesis : GO_CC__ribonucleoprotein_complex : GO_CC__ribosome : GO_MF__structural_constituent_of_ribosome : MSIGDB_C1__chr17q12 : MSIGDB_C2__KUMAR_HOXA_DIFF : MSIGDB_C2__FLECHNER_KIDNEY_TRANSPLANT_WELL_PBL_UP : MSIGDB_C2__MYC_TARGETS : MSIGDB_C2__RIBOSOMAL_PROTEINS : MSIGDB_C3__V$IRF1_Q6 : MSIGDB_C3__STTTCRNTTT_V$IRF_Q6 : MSIGDB_C3__V$AP1FJ_Q2 : MS…	0.793905	0.999797	0.0888565	0.246066	0.0422405	0.143456	0.568642	0.984292	0.00303628	0.039021	0.00351631	0.0338983
S100P	S100 calcium binding protein P	GO_MF__magnesium_ion_binding : MSIGDB_C1__chr4p16 : MSIGDB_C2__VERHAAK_AML_NPM1_MUT_VS_WT_DN : MSIGDB_C2__TAKEDA_NUP8_HOXA9_16D_DN : MSIGDB_C2__TSADAC_PANC50_UP : MSIGDB_C2__5FU_RESIST_GASTRIC_DN : MSIGDB_C2__TAKEDA_NUP8_HOXA9_8D_DN : MSIGDB_C2__TARTE_MATURE_PC : MSIGDB_C2__PARK_RARALPHA_MOD : MSIGDB_C2__LEI_MYB_REGULATED_GENES : MSIGDB_C2__ET743_HELA_UP : MSIGDB_C2__H2O2_CSBDIFF_C1 : MSIGDB_C2__…	0.586864	0.999797	0.019464	0.100362	0.0533417	0.165713	0.552654	0.984292	0.00305911	0.0392482	0.0927945	0.226735
FUCA1	fucosidase, alpha-L- 1, tissue	GO_BP__carbohydrate_metabolism : GO_CC__lysosome : GO_MF__hydrolase_activity__acting_on_glycosyl_bonds : KEGG__N_Glycan_degradation : KEGG__Glycan_structures___degradation : MSIGDB_C1__chr1p34 : MSIGDB_C2__PENG_GLUTAMINE_UP : MSIGDB_C2__HDACI_COLON_BUT_UP : MSIGDB_C2__APPEL_IMATINIB_UP : MSIGDB_C2__VEGF_MMMEC_ALL_UP : MSIGDB_C2__VEGF_MMMEC_3HRS_UP : MSIGDB_C2__REOVIRUS_HEK293_DN : MSIGDB_C2__HDAC…	0.523926	0.999797	0.001356	0.0229136	0.000619719	0.0105584	0.440938	0.984292	0.00306739	0.0392883	0.00122018	0.0195052
TLN2	talin 2	GO_BP__cell_adhesion : GO_CC__intercellular_junction : GO_CC__synapse : GO_CC__actin_cytoskeleton : GO_CC__cytoskeleton : GO_MF__actin_binding : GO_MF__structural_molecule_activity : GO_MF__binding : MSIGDB_C1__chr15q15 : MSIGDB_C2__ST_INTEGRIN_SIGNALING_PATHWAY : MSIGDB_C3__CAGTATT_MIR_200B_MIR_200C_MIR_429 : MSIGDB_C3__TTTGCAC_MIR_19A_MIR_19B : MSIGDB_C3__AGGGCAG_MIR_18A : MSIGDB_C3__CTTGTAT_MI…	0.65975	0.999797	0.00234774	0.0305848	0.000590118	0.0103	0.43471	0.984292	0.00308207	0.0394101	0.000753786	0.0155711
C20orf42	chromosome 20 open reading frame 42	GO_BP__cell_adhesion : GO_CC__cytoskeleton : GO_MF__binding	0.761119	0.999797	0.007358	0.0586347	0.00116493	0.0154399	0.258856	0.984292	0.00309767	0.0394579	0.000704537	0.0152436
STRAP	serine/threonine kinase receptor associated protein	MSIGDB_C1__chr12p13 : MSIGDB_C2__PRMT5_KD_UP : MSIGDB_C2__FLECHNER_KIDNEY_TRANSPLANT_REJECTION_DN : MSIGDB_C2__WANG_MLL_CBP_VS_GMP_DN : MSIGDB_C2__LI_FETAL_VS_WT_KIDNEY_DN : MSIGDB_C3__V$TFIII_Q6 : MSIGDB_C4__MORF_NPM1 : MSIGDB_C4__MORF_G22P1 : MSIGDB_C4__MORF_SART1 : MSIGDB_C4__MORF_ACP1 : MSIGDB_C4__MORF_ERH : MSIGDB_C4__MORF_UBE2I	0.129451	0.999797	0.000177607	0.00896388	4.76668e-06	0.000756809	0.10567	0.984292	0.00309956	0.0394579	0.000255477	0.00929689
BLCAP	bladder cancer associated protein	MSIGDB_C1__chr20q11 : MSIGDB_C2__GAY_YY1_UP : MSIGDB_C2__UVB_SCC_DN : MSIGDB_C2__BRCA_ER_POS : MSIGDB_C2__LEI_MYB_REGULATED_GENES : MSIGDB_C2__UEDA_MOUSE_SCN : MSIGDB_C2__UVC_HIGH_D3_DN : MSIGDB_C2__UVC_HIGH_ALL_DN : MSIGDB_C3__V$GATA2_01 : MSIGDB_C3__CCTGTGA_MIR_513 : MSIGDB_C3__GGAMTNNNNNTCCY_UNKNOWN : MSIGDB_C3__ACATTCC_MIR_1_MIR_206 : MSIGDB_C3__V$GATA1_01 : MSIGDB_C3__TAGGTCA_MIR_192_MIR_215…	0.913682	0.999797	0.021078	0.105128	0.0593063	0.177807	0.606558	0.984292	0.0031062	0.0394579	0.0159714	0.0764558
CNDP2	CNDP dipeptidase 2 (metallopeptidase M20 family)	GO_BP__proteolysis : GO_MF__protein_dimerization_activity : GO_MF__peptidase_activity : GO_MF__carboxypeptidase_activity : GO_MF__metallopeptidase_activity : MSIGDB_C1__chr18q22 : MSIGDB_C2__POD1_KO_UP : MSIGDB_C2__IRS1_KO_ADIP_DN : MSIGDB_C2__IRS_KO_ADIP_DN	0.75275	0.999797	0.0141435	0.0844069	0.0217188	0.0951476	0.391329	0.984292	0.00311071	0.0394579	0.00903167	0.0564646
SET	SET translocation (myeloid leukemia-associated)	GO_BP__DNA_replication : GO_BP__nucleocytoplasmic_transport : GO_BP__nucleosome_assembly : GO_CC__perinuclear_region : GO_CC__endoplasmic_reticulum : GO_MF__protein_phosphatase_type_2A_regulator_activity : GO_MF__protein_phosphatase_inhibitor_activity : GO_MF__histone_binding : MSIGDB_C1__chr9q34 : MSIGDB_C2__HCC_SURVIVAL_GOOD_VS_POOR_DN : MSIGDB_C2__NING_COPD_DN : MSIGDB_C2__JISON_SICKLECELL_DIF…	0.431941	0.999797	0.000258028	0.0107455	0.00041841	0.00841936	0.237203	0.984292	0.00311334	0.0394579	0.00113267	0.0187653
MEIS1	Meis1, myeloid ecotropic viral integration site 1 homolog (mouse)	GO_BP__regulation_of_transcription : GO_MF__RNA_polymerase_II_transcription_factor_activity : GO_MF__sequence_specific_DNA_binding : MSIGDB_C1__chr2p14 : MSIGDB_C2__TAKEDA_NUP8_HOXA9_10D_UP : MSIGDB_C2__UVB_NHEK1_C6 : MSIGDB_C2__PASSERINI_TRANSCRIPTION : MSIGDB_C2__POD1_KO_UP : MSIGDB_C2__KUMAR_HOXA_DIFF : MSIGDB_C2__PASSERINI_SIGNAL : MSIGDB_C2__TAKEDA_NUP8_HOXA9_3D_UP : MSIGDB_C2__VERHAAK_AML_N…	0.60796	0.999797	0.000129119	0.00768759	0.000162415	0.00493133	0.431105	0.984292	0.00311687	0.0394579	0.00144396	0.0214431
NUP155	nucleoporin 155kDa	GO_BP__nucleocytoplasmic_transport : GO_CC__nuclear_pore : GO_MF__transporter_activity : MSIGDB_C1__chr5p13 : MSIGDB_C2__BREASTCA_TWO_CLASSES : MSIGDB_C2__HUMAN_TISSUE_TESTIS : MSIGDB_C2__NOUZOVA_CPG_H4_UP : MSIGDB_C3__V$BACH2_01 : MSIGDB_C3__V$E2F_Q3_01 : MSIGDB_C3__V$E2F1_Q4_01 : MSIGDB_C3__V$GABP_B : MSIGDB_C3__MGGAAGTG_V$GABP_B : MSIGDB_C3__GKCGCNNNNNNNTGAYG_UNKNOWN : MSIGDB_C3__V$ELK1_01 : M…	0.559712	0.999797	0.00128804	0.0223399	0.000427566	0.00848563	0.218001	0.984292	0.00313177	0.0394642	0.00407748	0.035958
PVRL3	Poliovirus receptor-related 3 : poliovirus receptor-related 3	MSIGDB_C1__chr3q13 : MSIGDB_C2__AGEING_BRAIN_DN : MSIGDB_C2__UVC_XPCS_4HR_DN : MSIGDB_C2__GH_GHRHR_KO_24HRS_DN : MSIGDB_C2__UVC_XPCS_ALL_DN : MSIGDB_C2__GH_GHRHR_KO_6HRS_DN : MSIGDB_C2__ELONGINA_KO_DN : MSIGDB_C3__TGCTGAY_UNKNOWN : MSIGDB_C3__V$FOXJ2_02 : MSIGDB_C3__TGACATY_UNKNOWN : MSIGDB_C3__V$CART1_01 : MSIGDB_C3__V$NKX25_02 : MSIGDB_C3__SYATTGTG_UNKNOWN : MSIGDB_C3__TGATTTRY_V$GFI1_01 : MSIG…	0.650918	0.999797	0.044866	0.163055	0.0497012	0.159416	0.481352	0.984292	0.00313207	0.0394642	0.0243568	0.0989991
GENX-3414	genethonin 1	GENMAPP__Circadian_Exercise : GO_BP__muscle_contraction : GO_BP__carbohydrate_metabolism : GO_CC__membrane_fraction : GO_MF__catalytic_activity : MSIGDB_C2__CMV_HCMV_TIMECOURSE_20HRS_UP : MSIGDB_C2__RCC_NL_UP : MSIGDB_C2__CMV_HCMV_TIMECOURSE_ALL_UP : MSIGDB_C2__HYPOXIA_NORMAL_UP : MSIGDB_C3__CTAWWWATA_V$RSRFC4_Q2 : MSIGDB_C3__TGCTGAY_UNKNOWN : MSIGDB_C3__YTATTTTNR_V$MEF2_02 : MSIGDB_C4__MORF_FRK	0.949287	0.999797	0.00137951	0.0229988	0.000984671	0.0141024	0.927249	0.995073	0.0031329	0.0394642	0.00214537	0.0266133
COX4NB	COX4 neighbor	GO_CC__mitochondrion : MSIGDB_C1__chr16q24 : MSIGDB_C2__TPA_SENS_EARLY_DN : MSIGDB_C2__POD1_KO_UP : MSIGDB_C2__IDX_TSA_UP_CLUSTER5 : MSIGDB_C2__GH_GHRHR_KO_24HRS_DN : MSIGDB_C2__INSULIN_ADIP_INSENS_DN : MSIGDB_C2__TPA_SENS_LATE_DN : MSIGDB_C2__TPA_SENS_MIDDLE_DN : MSIGDB_C2__IDX_TSA_UP_CLUSTER4 : MSIGDB_C4__GCM_NF2	0.339194	0.999797	0.00279921	0.0337856	0.0135688	0.0708273	0.356491	0.984292	0.0031469	0.0395751	0.00106106	0.0180141
GDPD3	glycerophosphodiester phosphodiesterase domain containing 3	MSIGDB_C1__chr16p11 : MSIGDB_C2__SANSOM_APC_4_DN : MSIGDB_C2__KUMAR_HOXA_DIFF : MSIGDB_C2__HSC_MATURE_ADULT : MSIGDB_C2__YAO_P4_KO_VS_WT_UP	0.876073	0.999797	0.000536741	0.0153628	0.0010351	0.0144743	0.846836	0.992874	0.00315427	0.0396025	0.000571316	0.0143379
UBE1L	ubiquitin-activating enzyme E1-like	GENMAPP__Proteasome_Degradation : GO_BP__protein_modification : GO_BP__ubiquitin_cycle : GO_MF__ubiquitin_conjugating_enzyme_activity : GO_MF__enzyme_activator_activity : GO_MF__catalytic_activity : GO_MF__ligase_activity : MSIGDB_C1__chr3p21 : MSIGDB_C2__TPA_SENS_EARLY_DN : MSIGDB_C2__TPA_RESIST_MIDDLE_DN : MSIGDB_C2__TPA_RESIST_LATE_DN : MSIGDB_C2__ICHIBA_GVHD : MSIGDB_C2__CALRES_MOUSE_NEOCORTE…	0.815758	0.999797	0.00814079	0.0616707	0.000988305	0.0141024	0.635359	0.984292	0.00319625	0.0400635	0.00210668	0.0264061
BTNL8		MSIGDB_C1__chr5q35	0.6271	0.999797	0.00303082	0.0353179	0.000455243	0.00880559	0.429766	0.984292	0.00322596	0.0403519	0.000342068	0.0106216
KIF13B	kinesin family member 13B	GO_BP__microtubule_based_movement : GO_BP__protein_targeting : GO_BP__T_cell_activation : GO_CC__microtubule_associated_complex : GO_CC__microtubule : GO_CC__cytoskeleton : GO_MF__microtubule_motor_activity : GO_MF__protein_kinase_binding : GO_MF__motor_activity : MSIGDB_C1__chr8p21 : MSIGDB_C2__ASTON_DEPRESSION_DN : MSIGDB_C2__BRCA_ER_POS : MSIGDB_C2__LI_FETAL_VS_WT_KIDNEY_UP : MSIGDB_C2__RCC_NL…	0.337895	0.999797	0.000349322	0.0123523	0.00045128	0.00877348	0.178374	0.984292	0.00322985	0.0403519	0.00384033	0.0350925
SLCO4A1	solute carrier organic anion transporter family, member 4A1	GO_BP__ion_transport : GO_MF__transporter_activity : MSIGDB_C1__chr20q13 : MSIGDB_C2__ROSS_AML1_ETO : MSIGDB_C2__LVAD_HEARTFAILURE_UP : MSIGDB_C2__BAF57_BT549_DN : MSIGDB_C2__STRESS_TPA_SPECIFIC_UP : MSIGDB_C3__GGGYGTGNY_UNKNOWN	0.803341	0.999797	0.000193135	0.00923636	0.00214747	0.0231542	0.683969	0.985917	0.00325124	0.0405527	0.00616397	0.0452124
ATP6V1H	ATPase, H+ transporting, lysosomal 50/57kDa, V1 subunit H	GO_BP__proton_transport : GO_BP__ATP_synthesis_coupled_proton_transport : GO_BP__ATP_biosynthesis : GO_BP__ion_transport : GO_BP__endocytosis : GO_MF__hydrogen_transporting_ATPase_activity__rotational_mechanism : GO_MF__hydrogen_transporting_ATP_synthase_activity__rotational_mechanism : GO_MF__ATPase_activity : GO_MF__binding : GO_MF__hydrogen_ion_transporter_activity : KEGG__Type_III_secretion_s…	0.406062	0.999797	0.064307	0.205033	0.0085276	0.0530521	0.130435	0.984292	0.00327039	0.0406943	0.00106369	0.0180141
RPL10L	ribosomal protein L10-like	GO_BP__spermatogenesis : GO_BP__protein_biosynthesis : GO_CC__ribonucleoprotein_complex : GO_CC__cytosolic_large_ribosomal_subunit__sensu_Eukaryota_ : GO_CC__ribosome : GO_MF__structural_constituent_of_ribosome : MSIGDB_C1__chr14q13 : MSIGDB_C2__SHEPARD_CRASH_AND_BURN_MUT_VS_WT_UP : MSIGDB_C2__SHEPARD_BMYB_MORPHOLINO_UP : MSIGDB_C3__V$TTF1_Q6	0.613868	0.999797	0.00350393	0.0385331	0.0259817	0.106226	0.605537	0.984292	0.00327328	0.0406943	0.0378863	0.128262
ACACA	acetyl-Coenzyme A carboxylase alpha	GENMAPP__Fatty_Acid_Synthesis : GO_BP__fatty_acid_biosynthesis : GO_BP__lipid_biosynthesis : GO_BP__metabolism : GO_MF__catalytic_activity : GO_MF__ligase_activity : KEGG__Propanoate_metabolism : KEGG__Insulin_signaling_pathway : KEGG__Pyruvate_metabolism : MSIGDB_C1__chr17q21 : MSIGDB_C2__INSULIN_SIGNALING : MSIGDB_C2__PYRUVATE_METABOLISM : MSIGDB_C2__SMITH_HCV_INDUCED_HCC_UP : MSIGDB_C2__PROPAN…	0.300209	0.999797	0.0030228	0.0353179	0.0123436	0.0674343	0.238165	0.984292	0.00327927	0.0407025	0.0282041	0.107364
ATP9B	ATPase, Class II, type 9B	GO_BP__cation_transport : GO_BP__metabolism : GO_MF__phospholipid_translocating_ATPase_activity : GO_MF__ATPase_activity : GO_MF__magnesium_ion_binding : GO_MF__ATPase_activity__coupled_to_transmembrane_movement_of_ions__phosphorylative_mechanism : GO_MF__catalytic_activity : MSIGDB_C2__HSC_LATEPROGENITORS_ADULT : MSIGDB_C2__HSC_LATEPROGENITORS_SHARED : MSIGDB_C2__HSC_LATEPROGENITORS_FETAL : MSIG…	0.847959	0.999797	0.0103792	0.0702486	0.00159106	0.018887	0.836179	0.992874	0.00329137	0.0407862	0.000412944	0.0116127
TRIM36	tripartite motif-containing 36	GO_CC__extracellular_region : MSIGDB_C1__chr5q22 : MSIGDB_C2__DAC_PANC_UP : MSIGDB_C3__AGCACTT_MIR_93_MIR_302A_MIR_302B_MIR_302C_MIR_302D_MIR_372_MIR_373_MIR_520E_MIR_520A_MIR_526B_MIR_520B_MIR_520C_MIR_520D : MSIGDB_C3__ACATATC_MIR_190 : MSIGDB_C3__GCACTTT_MIR_17_5P_MIR_20A_MIR_106A_MIR_106B_MIR_20B_MIR_519D : MSIGDB_C3__ATTACAT_MIR_380_3P : MSIGDB_C3__ACTTTAT_MIR_142_5P	0.977652	0.999797	0.00936024	0.0662081	0.00714708	0.047947	0.935032	0.995073	0.00330196	0.040851	0.0109497	0.0626315
CUL4A	cullin 4A	GO_BP__cell_cycle : GO_BP__negative_regulation_of_cell_proliferation : GO_BP__cell_cycle_arrest : GO_BP__G1_S_transition_of_mitotic_cell_cycle : GO_BP__ubiquitin_cycle : MSIGDB_C1__chr13q34 : MSIGDB_C2__PASSERINI_APOPTOSIS : MSIGDB_C2__SHEPARD_NEG_REG_OF_CELL_PROLIFERATION : MSIGDB_C2__PASSERINI_SIGNAL : MSIGDB_C2__MAGRANGEAS_MULTIPLE_MYELOMA_IGL_VS_IGK_DN : MSIGDB_C2__PASSERINI_PROLIFERATION : M…	0.813796	0.999797	0.000380409	0.0129424	0.00253828	0.0258268	0.687363	0.985917	0.00332862	0.0411142	0.0028698	0.0308473
ADRA2A	adrenergic, alpha-2A-, receptor : adrenergic, alpha-2A-, receptor	GENMAPP__Monoamine_GPCRs : GENMAPP__GPCRDB_Class_A_Rhodopsin_like : GO_BP__G_protein_coupled_receptor_protein_signaling_pathway : GO_BP__activation_of_MAPK_activity : GO_BP__positive_regulation_of_cell_proliferation : GO_BP__Ras_protein_signal_transduction : GO_BP__negative_regulation_of_adenylate_cyclase_activity : GO_BP__actin_cytoskeleton_organization_and_biogenesis : GO_BP__Rho_protein_signal…	0.605708	0.999797	0.00184367	0.0265112	0.00137954	0.0172069	0.429444	0.984292	0.00333895	0.0411461	0.00435677	0.0370957
PAPD1	PAP associated domain containing 1	MSIGDB_C1__chr10p12 : MSIGDB_C3__V$STAT3_02 : MSIGDB_C3__V$HP1SITEFACTOR_Q6	0.666998	0.999797	0.074768	0.223941	0.151147	0.327336	0.172451	0.984292	0.00334201	0.0411461	0.0250154	0.10022
ACAA1	acetyl-Coenzyme A acyltransferase 1 (peroxisomal 3-oxoacyl-Coenzyme A thiolase)	GO_BP__fatty_acid_metabolism : GO_BP__lipid_metabolism : GO_BP__generation_of_precursor_metabolites_and_energy : GO_CC__peroxisome : GO_MF__acyltransferase_activity : KEGG__Valine__leucine_and_isoleucine_degradation : KEGG__Fatty_acid_elongation_in_mitochondria : KEGG__Bile_acid_biosynthesis : KEGG__Fatty_acid_metabolism : MSIGDB_C2__VENTRICLES_UP : MSIGDB_C2__KANG_TERT_UP : MSIGDB_C2__UVC_TTD_AL…	0.430542	0.999797	0.00111069	0.0204268	0.00123978	0.0161234	0.265809	0.984292	0.00335223	0.041148	0.00349902	0.0338843
POMT1	protein-O-mannosyltransferase 1	GO_BP__protein_amino_acid_O_linked_glycosylation : GO_BP__carbohydrate_metabolism : GO_CC__endoplasmic_reticulum_membrane : GO_CC__endoplasmic_reticulum : GO_MF__magnesium_ion_binding : GO_MF__transferase_activity__transferring_glycosyl_groups : MSIGDB_C1__chr9q34 : MSIGDB_C2__HTERT_UP : MSIGDB_C2__GH_AUTOCRINE_DN : MSIGDB_C3__V$CMYB_01	0.37313	0.999797	0.000134844	0.00790497	0.00555798	0.0410042	0.35048	0.984292	0.00335296	0.041148	0.00438444	0.0372091
PRDX4	peroxiredoxin 4	GO_MF__antioxidant_activity : GO_MF__oxidoreductase_activity : GO_MF__peroxidase_activity : MSIGDB_C1__chrxp22 : MSIGDB_C2__4NQO_ESR_WS_UNREG : MSIGDB_C2__BASSO_REGULATORY_HUBS : MSIGDB_C2__FLECHNER_KIDNEY_TRANSPLANT_WELL_UP : MSIGDB_C2__SCHUMACHER_MYC_UP : MSIGDB_C2__PENG_GLUTAMINE_DN : MSIGDB_C2__JISON_SICKLE_CELL : MSIGDB_C2__JISON_SICKLECELL_DIFF : MSIGDB_C2__GAY_YY1_DN : MSIGDB_C2__IDX_TSA_D…	0.0754744	0.999797	0.00597664	0.0522339	0.000831885	0.012604	0.0325032	0.984292	0.00337446	0.0413015	0.000563623	0.0142231
MALL	mal, T-cell differentiation protein-like	GO_CC__cytoplasmic_membrane_bound_vesicle : GO_CC__plasma_membrane : GO_CC__Golgi_membrane : GO_CC__lipid_raft : MSIGDB_C1__chr2q13 : MSIGDB_C2__AGEING_KIDNEY_UP : MSIGDB_C2__HOFMANN_MDS_CD34_LOW_AND_HIGH_RISK : MSIGDB_C2__CROMER_HYPOPHARYNGEAL_MET_VS_NON_DN : MSIGDB_C2__HOFMANN_MDS_CD34_LOW_RISK : MSIGDB_C2__CMV_HCMV_TIMECOURSE_48HRS_DN : MSIGDB_C2__CMV_HCMV_TIMECOURSE_ALL_DN : MSIGDB_C2__UVB_NH…	0.76257	0.999797	0.00195832	0.0272342	0.00117668	0.0155416	0.458332	0.984292	0.00337631	0.0413015	0.000942593	0.0171947
TMEM5	transmembrane protein 5	MSIGDB_C1__chr12q14 : MSIGDB_C2__PRMT5_KD_UP : MSIGDB_C2__HYPOXIA_RCC_UP	0.87481	0.999797	0.00300731	0.0353179	0.00473993	0.0368978	0.87116	0.99333	0.00338297	0.0413166	0.0148811	0.0732255
TUSC3	tumor suppressor candidate 3	GO_BP__electron_transport : MSIGDB_C1__chr8p22 : MSIGDB_C2__HSC_LATEPROGENITORS_ADULT : MSIGDB_C2__HSC_LATEPROGENITORS_SHARED : MSIGDB_C2__YAGI_AML_PROG_FAB : MSIGDB_C2__FLECHNER_KIDNEY_TRANSPLANT_WELL_UP : MSIGDB_C2__PASSERINI_SIGNAL : MSIGDB_C2__ET743_SARCOMA_UP : MSIGDB_C2__HSC_LATEPROGENITORS_FETAL : MSIGDB_C2__DIAB_NEPH_DN : MSIGDB_C2__BCRABL_HL60_AFFY_UP : MSIGDB_C2__ET743_SARCOMA_6HRS_UP :…	0.465377	0.999797	0.0020335	0.0278229	0.00326595	0.0295603	0.482213	0.984292	0.00342305	0.0416486	0.00947066	0.0580192
MCTP2	multiple C2 domains, transmembrane 2	GO_BP__calcium_mediated_signaling : GO_CC__membrane_fraction : GO_MF__calcium_dependent_phospholipid_binding : MSIGDB_C1__chr15q26	0.723347	0.999797	0.0424549	0.158018	0.0131778	0.069693	0.68074	0.985734	0.00342757	0.0416486	0.0119545	0.06608
DNCL2A		MSIGDB_C3__TGCGCANK_UNKNOWN	0.924465	0.999797	0.00117661	0.0210182	0.00803336	0.0509064	0.860271	0.99333	0.00343185	0.0416486	0.00219957	0.026823
PRPS2	phosphoribosyl pyrophosphate synthetase 2	GENMAPP__Nucleotide_Metabolism : GO_BP__nucleobase__nucleoside__nucleotide_and_nucleic_acid_metabolism : GO_BP__nucleoside_metabolism : GO_MF__magnesium_ion_binding : KEGG__Purine_metabolism : KEGG__Pentose_phosphate_pathway : KEGG__Histidine_metabolism : MSIGDB_C1__chrxp22 : MSIGDB_C2__SCHUMACHER_MYC_UP : MSIGDB_C2__PENTOSE_PHOSPHATE_PATHWAY : MSIGDB_C2__NUCLEOTIDE_METABOLISM : MSIGDB_C2__HISTID…	0.778541	0.999797	0.0226483	0.109459	0.00175351	0.0202063	0.614376	0.984292	0.00343201	0.0416486	9.32257e-05	0.00613247
PABPC1	poly(A) binding protein, cytoplasmic 1	GENMAPP__Translation_Factors : GO_MF__RNA_binding : MSIGDB_C1__chr8q22 : MSIGDB_C2__TPA_SENS_EARLY_DN : MSIGDB_C2__HDACI_COLON_CUR_DN : MSIGDB_C2__POD1_KO_UP : MSIGDB_C2__HDACI_COLON_BUT_DN : MSIGDB_C2__CMV_ALL_DN : MSIGDB_C2__PARK_HSC_VS_MPP_UP : MSIGDB_C2__LEE_TCELLS1_UP : MSIGDB_C2__HDACI_COLON_BUT16HRS_DN : MSIGDB_C2__PARK_MSCS_DIFF : MSIGDB_C2__CMV_24HRS_DN : MSIGDB_C2__NADLER_OBESITY_UP : M…	0.173669	0.999797	0.00187922	0.0267659	0.0329644	0.122547	0.120718	0.984292	0.00344745	0.0417346	0.0748827	0.19836
LIMS1	LIM and senescent cell antigen-like domains 1	MSIGDB_C1__chr2q12 : MSIGDB_C2__POD1_KO_DN : MSIGDB_C2__IGLESIAS_E2FMINUS_UP : MSIGDB_C2__ROS_MOUSE_AORTA_DN : MSIGDB_C2__IDX_TSA_DN_CLUSTER5 : MSIGDB_C2__KUMAR_HOXA_DIFF : MSIGDB_C2__BRCA1_OVEREXP_PROSTATE_DN : MSIGDB_C2__BAF57_BT549_UP : MSIGDB_C2__MANALO_HYPOXIA_UP : MSIGDB_C2__ABBUD_LIF_DN : MSIGDB_C2__HSC_MATURE_SHARED : MSIGDB_C2__BRCA1_OVEREXP_UP : MSIGDB_C2__WELCSH_BRCA_UP : MSIGDB_C2__TA…	0.724497	0.999797	0.00248904	0.0317206	0.000123397	0.0043138	0.72684	0.986769	0.00345375	0.0417346	0.00261524	0.0294833
CBX3		MSIGDB_C1__chr7p21 : MSIGDB_C2__WERNER_FIBRO_DN : MSIGDB_C2__HCC_SURVIVAL_GOOD_VS_POOR_DN : MSIGDB_C2__WERNERONLY_FIBRO_DN : MSIGDB_C2__BREASTCA_THREE_CLASSES : MSIGDB_C2__UVC_HIGH_D8_DN : MSIGDB_C2__FERRANDO_MLL_T_ALL_UP : MSIGDB_C2__CIRCADIAN_EXERCISE : MSIGDB_C2__GH_GHRHR_KO_24HRS_DN : MSIGDB_C2__BREASTCA_TWO_CLASSES : MSIGDB_C2__CANCER_NEOPLASTIC_META_UP : MSIGDB_C2__TAKEDA_NUP8_HOXA9_6H_DN :…	0.7962	0.999797	0.000193914	0.00923636	0.00286122	0.0272138	0.610648	0.984292	0.00345846	0.0417346	0.0110942	0.0629554
THAP4		MSIGDB_C1__chr2q37 : MSIGDB_C4__GCM_ING1	0.874455	0.999797	0.0161096	0.0903395	0.0271225	0.108915	0.883205	0.99333	0.003461	0.0417346	0.0701777	0.190532
TMEM4	transmembrane protein 4	MSIGDB_C1__chr12q15 : MSIGDB_C2__STRESS_ARSENIC_SPECIFIC_UP : MSIGDB_C2__RCC_NL_UP : MSIGDB_C2__RUTELLA_HEMATOGFSNDCS_DIFF : MSIGDB_C3__TNCATNTCCYR_UNKNOWN : MSIGDB_C3__V$MEF2_02 : MSIGDB_C3__V$AFP1_Q6 : MSIGDB_C3__V$NERF_Q2 : MSIGDB_C3__ACTAYRNNNCCCR_UNKNOWN : MSIGDB_C3__V$AHR_Q5 : MSIGDB_C3__ACTGAAA_MIR_30A_3P_MIR_30E_3P : MSIGDB_C3__V$E2F_Q6_01 : MSIGDB_C3__V$MEF2_03 : MSIGDB_C4__MORF_PPP2R4 :…	0.481873	0.999797	0.0343537	0.139557	0.00807214	0.0510098	0.193439	0.984292	0.00346786	0.0417513	0.00398461	0.0357672
NEDD4L	neural precursor cell expressed, developmentally down-regulated 4-like	GO_BP__protein_modification : GO_BP__sodium_ion_transport : GO_BP__excretion : GO_BP__ubiquitin_cycle : GO_BP__protein_ubiquitination : GO_MF__ubiquitin_protein_ligase_activity : GO_MF__ligase_activity : MSIGDB_C1__chr18q21 : MSIGDB_C2__AGEING_KIDNEY_DN : MSIGDB_C2__UVB_SCC_DN : MSIGDB_C2__BRCA_ER_POS : MSIGDB_C2__AGEING_KIDNEY_SPECIFIC_DN : MSIGDB_C2__DAC_PANC_UP : MSIGDB_C3__V$AP1_01 : MSIGDB_C…	0.867676	0.999797	0.00496474	0.0467114	0.0339363	0.12476	0.58395	0.984292	0.00347612	0.0417787	0.0112536	0.0635756
DARS	aspartyl-tRNA synthetase	GO_BP__DNA_replication : GO_BP__protein_biosynthesis : GO_BP__protein_complex_assembly : GO_BP__tRNA_aminoacylation_for_protein_translation : GO_CC__soluble_fraction : GO_MF__nucleotidyltransferase_activity : GO_MF__DNA_directed_DNA_polymerase_activity : GO_MF__aminoacyl_tRNA_ligase_activity : GO_MF__ligase_activity : KEGG__Alanine_and_aspartate_metabolism : KEGG__Aminoacyl_tRNA_biosynthesis : MS…	0.232548	0.999797	0.000817668	0.018481	6.24525e-05	0.00296376	0.118073	0.984292	0.00348558	0.0417787	0.00146012	0.0215233
FLJ20035	hypothetical protein FLJ20035	GO_MF__helicase_activity : MSIGDB_C1__chr4q32 : MSIGDB_C2__TAKEDA_NUP8_HOXA9_10D_UP : MSIGDB_C2__TAKEDA_NUP8_HOXA9_3D_UP : MSIGDB_C2__FLOTHO_CASP8AP2_MRD_DIFF : MSIGDB_C2__SANA_IFNG_ENDOTHELIAL_UP : MSIGDB_C2__ALCALAY_AML_NPMC_DN : MSIGDB_C2__HSC_MATURE_ADULT : MSIGDB_C2__TAKEDA_NUP8_HOXA9_8D_UP : MSIGDB_C2__SANA_TNFA_ENDOTHELIAL_UP : MSIGDB_C3__V$IRF_Q6 : MSIGDB_C3__V$IRF7_01 : MSIGDB_C3__V$ISRE…	0.205344	0.999797	0.015012	0.0871842	0.000440501	0.00867457	0.102649	0.984292	0.00348659	0.0417787	0.0022013	0.026823
NUDT15	nudix (nucleoside diphosphate linked moiety X)-type motif 15	GO_MF__magnesium_ion_binding : GO_MF__manganese_ion_binding : MSIGDB_C1__chr13q14 : MSIGDB_C2__SERUM_FIBROBLAST_CORE_UP : MSIGDB_C2__HSC_EARLYPROGENITORS_ADULT : MSIGDB_C2__HSC_EARLYPROGENITORS_FETAL : MSIGDB_C2__HSC_EARLYPROGENITORS_SHARED	0.909239	0.999797	0.00621951	0.0533975	0.00427313	0.0346063	0.847519	0.992874	0.00350714	0.0419591	0.00359738	0.0340986
MAF	v-maf musculoaponeurotic fibrosarcoma oncogene homolog (avian)	GO_BP__transcription_from_RNA_polymerase_II_promoter : GO_CC__chromatin : GO_MF__RNA_polymerase_II_transcription_factor_activity : GO_MF__protein_dimerization_activity : GO_MF__sequence_specific_DNA_binding : MSIGDB_C1__chr16q22 : MSIGDB_C2__CHANG_SERUM_RESPONSE_DN : MSIGDB_C2__CHIARETTI_T_ALL : MSIGDB_C2__TAKEDA_NUP8_HOXA9_16D_DN : MSIGDB_C2__FLECHNER_KIDNEY_TRANSPLANT_WELL_UP : MSIGDB_C2__GH_EX…	0.62979	0.999797	0.000738747	0.0177008	0.00684166	0.0468466	0.522361	0.984292	0.00352852	0.0421486	0.00783855	0.0518555
LANCL1	LanC lantibiotic synthetase component C-like 1 (bacterial)	GO_BP__G_protein_coupled_receptor_protein_signaling_pathway : GO_MF__G_protein_coupled_receptor_activity : MSIGDB_C1__chr2q33 : MSIGDB_C2__BRCA1_OVEREXP_PROSTATE_DN : MSIGDB_C2__BRCA_ER_POS : MSIGDB_C2__PENG_RAPAMYCIN_UP : MSIGDB_C2__DIAB_NEPH_DN : MSIGDB_C2__VANASSE_BCL2_TARGETS : MSIGDB_C2__GALE_FLT3ANDAPL_UP : MSIGDB_C3__TGCCAAR_V$NF1_Q6 : MSIGDB_C3__V$NERF_Q2 : MSIGDB_C4__GCM_RAN : MSIGDB_C4_…	0.310261	0.999797	0.00414453	0.0429734	0.000900374	0.0132722	0.372678	0.984292	0.00353562	0.0421673	0.00244295	0.0281234
SERBP1	SERPINE1 mRNA binding protein 1	GO_MF__RNA_binding : MSIGDB_C1__chr1p31 : MSIGDB_C2__HSC_LATEPROGENITORS_ADULT : MSIGDB_C2__BASSO_REGULATORY_HUBS : MSIGDB_C2__BRCA_BRCA1_POS : MSIGDB_C2__ALZHEIMERS_INCIPIENT_DN : MSIGDB_C2__HSC_LATEPROGENITORS_SHARED : MSIGDB_C2__FLECHNER_KIDNEY_TRANSPLANT_WELL_UP : MSIGDB_C2__BREASTCA_THREE_CLASSES : MSIGDB_C2__HSC_LATEPROGENITORS_FETAL : MSIGDB_C2__HOFFMANN_BIVSBII_LGBII : MSIGDB_C2__BREASTCA…	0.336312	0.999797	0.00254634	0.0321625	0.000104581	0.00396383	0.149292	0.984292	0.00354715	0.0421933	0.000328409	0.010542
CBX1	chromobox homolog 1 (HP1 beta homolog Drosophila )	GO_BP__chromatin_assembly_or_disassembly : GO_CC__chromosome__pericentric_region : GO_CC__nucleoplasm : GO_CC__chromatin : GO_MF__chromatin_binding : MSIGDB_C1__chr17q21 : MSIGDB_C2__GH_EXOGENOUS_ANY_DN : MSIGDB_C2__FLECHNER_KIDNEY_TRANSPLANT_REJECTION_PBL_UP : MSIGDB_C2__GH_EXOGENOUS_LATE_DN : MSIGDB_C2__SERUM_FIBROBLAST_CORE_UP : MSIGDB_C2__HSC_HSCANDPROGENITORS_SHARED : MSIGDB_C2__CHANG_SERUM_…	0.984634	0.999797	0.0161831	0.0905519	0.00731293	0.0481613	0.972255	0.996383	0.00355159	0.0421933	0.00157252	0.0221111
CERK	ceramide kinase	GO_BP__protein_kinase_C_activation : GO_MF__diacylglycerol_kinase_activity : GO_MF__magnesium_ion_binding : GO_MF__calcium__and_calmodulin_dependent_protein_kinase_activity : MSIGDB_C1__chr22q13 : MSIGDB_C2__STANELLE_E2F1_UP : MSIGDB_C2__HSC_HSCANDPROGENITORS_SHARED : MSIGDB_C2__HSC_HSCANDPROGENITORS_FETAL : MSIGDB_C2__HSC_HSCANDPROGENITORS_ADULT : MSIGDB_C2__ST_GRANULE_CELL_SURVIVAL_PATHWAY	0.664095	0.999797	0.00180833	0.0265112	0.00340045	0.0302743	0.333367	0.984292	0.00356447	0.0421933	0.00269577	0.0296457
ARG2	arginase, type II	GO_BP__nitric_oxide_biosynthesis : GO_CC__mitochondrion : GO_MF__catalytic_activity : GO_MF__manganese_ion_binding : KEGG__Arginine_and_proline_metabolism : KEGG__Urea_cycle_and_metabolism_of_amino_groups : MSIGDB_C1__chr14q24 : MSIGDB_C2__HUMAN_MITODB_6_2002 : MSIGDB_C2__ROS_MOUSE_AORTA_DN : MSIGDB_C2__TAKEDA_NUP8_HOXA9_10D_UP : MSIGDB_C2__KUMAR_HOXA_DIFF : MSIGDB_C2__STEMCELL_COMMON_DN : MSIGDB…	0.985464	0.999797	0.00168228	0.0257182	0.00154925	0.018506	0.966848	0.99567	0.0035691	0.0421933	0.00621295	0.045484
SMYD3	SET and MYND domain containing 3	GO_BP__chromatin_modification : GO_MF__histone_lysine_N_methyltransferase_activity : GO_MF__methyltransferase_activity : MSIGDB_C1__chr1q44 : MSIGDB_C2__TAKEDA_NUP8_HOXA9_16D_UP : MSIGDB_C4__MORF_MAGEA9 : MSIGDB_C4__MORF_PTPRB : MSIGDB_C4__MORF_MAP2K7 : MSIGDB_C4__MORF_THPO : MSIGDB_C4__MORF_FSHR : MSIGDB_C4__MORF_CAMK4 : MSIGDB_C4__MORF_PRKCA : MSIGDB_C4__MORF_MAGEA8 : MSIGDB_C4__MORF_ATF2 : MSI…	0.112374	0.999797	0.0016515	0.0255296	0.000228712	0.00609161	0.0784029	0.984292	0.00357101	0.0421933	0.000630377	0.0148275
PER1	period homolog 1 (Drosophila)	GENMAPP__Circadian_Exercise : GO_BP__rhythmic_process : GO_BP__circadian_rhythm : GO_BP__negative_regulation_of_transcription : GO_MF__signal_transducer_activity : MSIGDB_C1__chr17p13 : MSIGDB_C2__HDACI_COLON_TSA_UP : MSIGDB_C2__HDACI_COLON_BUT_UP : MSIGDB_C2__TSA_PANC50_UP : MSIGDB_C2__HDACI_COLON_BUT2HRS_UP : MSIGDB_C2__IDX_TSA_UP_CLUSTER1 : MSIGDB_C2__LVAD_HEARTFAILURE_UP : MSIGDB_C2__KIM_TH_C…	0.475429	0.999797	0.020776	0.104304	0.00382215	0.0322219	0.187611	0.984292	0.00359305	0.042388	0.00404169	0.0358851
KIAA0241	KIAA0241	MSIGDB_C1__chr7p14 : MSIGDB_C2__CMV_HCMV_TIMECOURSE_6HRS_DN : MSIGDB_C2__CHEN_HOXA5_TARGETS_UP : MSIGDB_C2__UVC_XPCS_4HR_DN : MSIGDB_C2__BRCA_ER_POS : MSIGDB_C2__UVC_XPCS_ALL_DN : MSIGDB_C2__CMV_HCMV_TIMECOURSE_ALL_DN : MSIGDB_C2__GALE_FLT3ANDAPL_UP : MSIGDB_C2__MOREAUX_TACI_HI_VS_LOW_DN : MSIGDB_C3__CCAGGTT_MIR_490 : MSIGDB_C3__TGTTTAC_MIR_30A_5P_MIR_30C_MIR_30D_MIR_30B_MIR_30E_5P : MSIGDB_C3__T…	0.804263	0.999797	0.00323493	0.0368042	0.00972704	0.0574475	0.582263	0.984292	0.0036043	0.042455	0.0074586	0.0505262
CD1D	CD1d molecule : CD1d molecule	GO_MF__protein_heterodimerization_activity : MSIGDB_C1__chr1q22 : MSIGDB_C2__TAKEDA_NUP8_HOXA9_10D_UP : MSIGDB_C2__ZHAN_MMPC_EARLYVS : MSIGDB_C2__AGEING_KIDNEY_UP : MSIGDB_C2__TAKEDA_NUP8_HOXA9_16D_UP : MSIGDB_C2__LEE_TCELLS6_UP : MSIGDB_C2__CARIES_PULP_UP : MSIGDB_C2__BRENTANI_IMMUNE_FUNCTION : MSIGDB_C2__CHIARETTI_T_ALL_DIFF : MSIGDB_C2__ZHAN_MM_MOLECULAR_CLASSI_DN : MSIGDB_C2__FERRANDO_T_CELL_…	0.397841	0.999797	0.00034787	0.0123523	0.00126167	0.0162693	0.469793	0.984292	0.00362418	0.0425954	0.00934368	0.0573408
IL1R2	interleukin 1 receptor, type II	GO_BP__immune_response : MSIGDB_C1__chr2q12 : MSIGDB_C2__TPA_SENS_EARLY_DN : MSIGDB_C2__ROS_MOUSE_AORTA_DN : MSIGDB_C2__TAKEDA_NUP8_HOXA9_16D_DN : MSIGDB_C2__TAKEDA_NUP8_HOXA9_8D_DN : MSIGDB_C2__MAMMARY_DEV_UP : MSIGDB_C2__LIAN_MYELOID_DIFF_RECEPTORS : MSIGDB_C2__BASSO_HCL_DIFF : MSIGDB_C2__UVB_NHEK3_C0 : MSIGDB_C2__LAL_KO_3MO_UP : MSIGDB_C2__HPV31_DN : MSIGDB_C2__COCAINE_BRAIN_4WKS_UP : MSIGDB_C…	0.579899	0.999797	0.00492803	0.046503	0.00460694	0.0363076	0.0703458	0.984292	0.00362741	0.0425954	0.00358258	0.034074
SLC5A1	solute carrier family 5 (sodium/glucose cotransporter), member 1	GO_BP__sodium_ion_transport : GO_BP__glucose_transport : GO_BP__ion_transport : GO_MF__transporter_activity : GO_MF__sodium_ion_binding : GO_MF__symporter_activity : GO_MF__sugar_porter_activity : MSIGDB_C1__chr22q13 : MSIGDB_C2__SANSOM_APC_5_DN : MSIGDB_C3__YCATTAA_UNKNOWN : MSIGDB_C3__V$HNF1_01 : MSIGDB_C3__V$HNF1_Q6 : MSIGDB_C3__V$ZIC2_01 : MSIGDB_C3__CAGGTA_V$AREB6_01 : MSIGDB_C3__V$HNF1_C	0.835737	0.999797	0.000943588	0.0194305	0.00133614	0.0169712	0.628979	0.984292	0.00366123	0.0429265	0.00142	0.021261
3.8-1		MSIGDB_C1__chr6p21 : MSIGDB_C2__BASSO_REGULATORY_HUBS	0.522654	0.999797	0.000622783	0.0165952	0.062402	0.183601	0.423151	0.984292	0.00368097	0.0430518	0.0382307	0.128805
LPGAT1	lysophosphatidylglycerol acyltransferase 1	GO_BP__phospholipid_biosynthesis : GO_BP__metabolism : GO_CC__endoplasmic_reticulum : GO_MF__acyltransferase_activity : MSIGDB_C1__chr1p36 : MSIGDB_C2__FLECHNER_KIDNEY_TRANSPLANT_WELL_UP : MSIGDB_C2__TARTE_BCELL : MSIGDB_C3__GTGCAAA_MIR_507 : MSIGDB_C3__AAAGGAT_MIR_501 : MSIGDB_C3__TGTTTAC_MIR_30A_5P_MIR_30C_MIR_30D_MIR_30B_MIR_30E_5P : MSIGDB_C3__GCACTTT_MIR_17_5P_MIR_20A_MIR_106A_MIR_106B_MIR_2…	0.636939	0.999797	0.000671529	0.0171584	0.000175731	0.00519232	0.535339	0.984292	0.00368322	0.0430518	0.00048951	0.0129085
IQGAP2	IQ motif containing GTPase activating protein 2	GENMAPP__G13_Signaling_Pathway : GO_BP__small_GTPase_mediated_signal_transduction : GO_CC__actin_cytoskeleton : GO_MF__actin_binding : GO_MF__Ras_GTPase_activator_activity : GO_MF__calmodulin_binding : MSIGDB_C2__BRENTANI_SIGNALING : MSIGDB_C2__SANSOM_APC_4_DN : MSIGDB_C2__BAF57_BT549_UP : MSIGDB_C2__PASSERINI_SIGNAL : MSIGDB_C2__G13_SIGNALING_PATHWAY : MSIGDB_C2__IRITANI_ADPROX_LYMPH : MSIGDB_C2…	0.828686	0.999797	0.0173317	0.0938768	0.0150695	0.0757051	0.431341	0.984292	0.00371014	0.0433001	0.00646216	0.0465246
EIF2B3	eukaryotic translation initiation factor 2B, subunit 3 gamma, 58kDa	GENMAPP__Translation_Factors : GO_BP__biosynthesis : GO_BP__protein_biosynthesis : GO_BP__translational_initiation : GO_BP__response_to_virus : GO_MF__translation_factor_activity__nucleic_acid_binding : GO_MF__nucleotidyltransferase_activity : GO_MF__translation_initiation_factor_activity : MSIGDB_C1__chr1p34 : MSIGDB_C2__ALZHEIMERS_INCIPIENT_DN : MSIGDB_C2__HTERT_DN : MSIGDB_C2__VEGFPATHWAY : MS…	0.0836075	0.999797	0.0152758	0.0881946	1.72976e-05	0.00153934	0.0487903	0.984292	0.00373241	0.0434934	0.000509232	0.0132121
C12orf11	chromosome 12 open reading frame 11		0.53916	0.999797	0.00109221	0.0203275	0.00395391	0.032968	0.429754	0.984292	0.00374144	0.0435321	0.00236921	0.0277248
IL16	interleukin 16 (lymphocyte chemoattractant factor)	GO_BP__chemotaxis : GO_BP__response_to_stimulus : GO_BP__immune_response : GO_CC__extracellular_space : GO_MF__cytokine_activity : MSIGDB_C1__chr15q26 : MSIGDB_C2__HDACI_COLON_SUL48HRS_DN : MSIGDB_C2__HDACI_COLON_SUL24HRS_DN : MSIGDB_C2__BRENTANI_IMMUNE_FUNCTION : MSIGDB_C2__WELCSH_BRCA_UP : MSIGDB_C2__CYTOKINEPATHWAY : MSIGDB_C2__NAKAJIMA_MCS_UP : MSIGDB_C2__HDACI_COLON_SUL_DN : MSIGDB_C2__LE_MY…	0.0558101	0.999797	0.00590804	0.052009	0.094205	0.243286	0.104982	0.984292	0.00374913	0.0435551	0.100826	0.238855
SHQ1	SHQ1 homolog (S. cerevisiae)		0.449131	0.999797	0.00427526	0.0436753	0.0281996	0.111044	0.372189	0.984292	0.00377912	0.0438366	0.0662873	0.183367
SSR1	signal sequence receptor, alpha (translocon-associated protein alpha)	GO_BP__organ_morphogenesis : GO_BP__positive_regulation_of_cell_proliferation : GO_CC__extracellular_matrix__sensu_Metazoa_ : GO_CC__endoplasmic_reticulum : MSIGDB_C1__chr6p24 : MSIGDB_C2__BRCA_BRCA1_POS : MSIGDB_C2__CMV_HCMV_TIMECOURSE_18HRS_UP : MSIGDB_C2__UVB_SCC_UP : MSIGDB_C2__CANCER_NEOPLASTIC_META_UP : MSIGDB_C2__TARTE_PC : MSIGDB_C2__CMV_24HRS_UP : MSIGDB_C2__SHEPARD_CRASH_AND_BURN_MUT_VS…	0.956716	0.999797	0.00439486	0.0442447	0.0468838	0.153744	0.907509	0.995073	0.00378531	0.0438417	0.0332779	0.118234
CSRP1	cysteine and glycine-rich protein 1	MSIGDB_C1__chr1q32 : MSIGDB_C2__IGLESIAS_E2FMINUS_UP : MSIGDB_C2__ROS_MOUSE_AORTA_DN : MSIGDB_C2__BYSTRYKH_HSC_CIS_GLOCUS : MSIGDB_C2__INOS_ALL_UP : MSIGDB_C2__IDX_TSA_DN_CLUSTER3 : MSIGDB_C2__MATSUDA_VALPHAINKT_DIFF : MSIGDB_C2__HSC_EARLYPROGENITORS_ADULT : MSIGDB_C2__AGEING_BRAIN_UP : MSIGDB_C2__ZHANG_EFT_EWSFLI1_UP : MSIGDB_C2__UVB_NHEK1_C2 : MSIGDB_C2__HSC_EARLYPROGENITORS_FETAL : MSIGDB_C2__…	0.355425	0.999797	0.0232932	0.111506	0.0251217	0.104091	0.263482	0.984292	0.00379442	0.0438806	0.018912	0.0847815
ACIN1	apoptotic chromatin condensation inducer 1	GO_BP__apoptosis : GO_MF__enzyme_binding : GO_MF__ATPase_activity : MSIGDB_C1__chr14q11 : MSIGDB_C2__SERUM_FIBROBLAST_CORE_DN : MSIGDB_C3__V$IRF1_01 : MSIGDB_C3__V$GABP_B : MSIGDB_C3__MGGAAGTG_V$GABP_B : MSIGDB_C3__V$COREBINDINGFACTOR_Q6 : MSIGDB_C3__V$TCF4_Q5 : MSIGDB_C3__V$ELK1_01 : MSIGDB_C3__CRGAARNNNNCGA_UNKNOWN : MSIGDB_C3__V$HMX1_01 : MSIGDB_C3__V$TCF1P_Q6 : MSIGDB_C3__V$AML_Q6 : MSIGDB_C3…	0.273531	0.999797	0.010364	0.0702083	0.0228186	0.0977836	0.199349	0.984292	0.0038028	0.0439108	0.0174238	0.0804281
PSMC5	proteasome (prosome, macropain) 26S subunit, ATPase, 5	GENMAPP__Proteasome_Degradation : GO_BP__proteasomal_ubiquitin_dependent_protein_catabolism : GO_BP__cell_death : GO_BP__protein_catabolism : GO_CC__protein_complex : GO_CC__cytosol : GO_CC__proteasome_complex__sensu_Eukaryota_ : GO_MF__transcription_factor_binding : GO_MF__ATPase_activity : GO_MF__nucleoside_triphosphatase_activity : MSIGDB_C1__chr17q23 : MSIGDB_C2__FLECHNER_KIDNEY_TRANSPLANT_WE…	0.467227	0.999797	0.0127911	0.0789322	0.00691666	0.0472329	0.296039	0.984292	0.00382051	0.0440009	0.000776485	0.0158224
XPOT	exportin, tRNA (nuclear export receptor for tRNAs)	GO_MF__tRNA_binding : GO_MF__RNA_binding : GO_MF__binding : MSIGDB_C1__chr12q14 : MSIGDB_C2__HDACI_COLON_CURSUL_UP : MSIGDB_C2__PENG_GLUTAMINE_UP : MSIGDB_C2__BASSO_REGULATORY_HUBS : MSIGDB_C2__HDACI_COLON_SUL16HRS_UP : MSIGDB_C2__PENG_LEUCINE_UP : MSIGDB_C2__HDACI_COLON_BUT_DN : MSIGDB_C2__HDACI_COLON_CLUSTER5 : MSIGDB_C2__XU_CBP_UP : MSIGDB_C2__HDACI_COLON_BUT12HRS_DN : MSIGDB_C2__HDACI_COLON_B…	0.944606	0.999797	0.00263585	0.0326101	0.00188803	0.021285	0.861275	0.99333	0.00382778	0.0440009	0.00503261	0.0401607
PPT1	palmitoyl-protein thioesterase 1 (ceroid-lipofuscinosis, neuronal 1, infantile)	GO_BP__protein_modification : GO_BP__response_to_stimulus : GO_BP__visual_perception : GO_BP__nervous_system_development : GO_CC__lysosome : GO_MF__catalytic_activity : KEGG__Fatty_acid_elongation_in_mitochondria : MSIGDB_C1__chr1p32 : MSIGDB_C2__ZHAN_TONSIL_BONEMARROW : MSIGDB_C2__CROMER_HYPOPHARYNGEAL_MET_VS_NON_UP : MSIGDB_C2__BRCA_ER_POS : MSIGDB_C2__BRCA_BRCA1_NEG : MSIGDB_C2__ZHAN_MMPC_LATE…	0.637019	0.999797	0.000817978	0.018481	3.22152e-05	0.00202902	0.370441	0.984292	0.00383329	0.0440009	0.00133489	0.0204282
PSD4	pleckstrin and Sec7 domain containing 4	GO_MF__ARF_guanyl_nucleotide_exchange_factor_activity : GO_MF__guanyl_nucleotide_exchange_factor_activity : MSIGDB_C1__chr2q13 : MSIGDB_C2__HSC_EARLYPROGENITORS_ADULT : MSIGDB_C2__HSC_EARLYPROGENITORS_FETAL : MSIGDB_C2__HSC_EARLYPROGENITORS_SHARED : MSIGDB_C4__GNF2_HLA_C : MSIGDB_C4__MORF_RFC1 : MSIGDB_C4__MORF_IKBKG : MSIGDB_C4__MORF_PHB : MSIGDB_C4__GNF2_INPP5D : MSIGDB_C4__MORF_BMI1 : MSIGDB_C…	0.358484	0.999797	0.0343165	0.139555	0.0117015	0.0651048	0.337629	0.984292	0.00384114	0.0440009	0.0142316	0.0717795
CKS1B	CDC28 protein kinase regulatory subunit 1B	GO_BP__cell_cycle : GO_BP__cell_division : MSIGDB_C1__chr1q21 : MSIGDB_C2__IGLESIAS_E2FMINUS_UP : MSIGDB_C2__OLDAGE_DN : MSIGDB_C2__ZHAN_MULTIPLE_MYELOMA_SUBCLASSES_DIFF : MSIGDB_C2__IDX_TSA_UP_CLUSTER3 : MSIGDB_C2__POD1_KO_UP : MSIGDB_C2__SHEPARD_CELL_PROLIFERATION : MSIGDB_C2__HDACI_COLON_BUT_DN : MSIGDB_C2__HDACI_COLON_CLUSTER5 : MSIGDB_C2__HDACI_COLON_BUT12HRS_DN : MSIGDB_C2__CELL_PROLIFERATI…	0.850551	0.999797	0.000527088	0.0153628	1.03194e-06	0.000382743	0.846758	0.992874	0.00384669	0.0440009	4.5788e-05	0.00482195
BIRC1		MSIGDB_C1__chr5q13 : MSIGDB_C2__TNF_AND_FAS_NETWORK : MSIGDB_C2__PASSERINI_APOPTOSIS : MSIGDB_C2__PASSERINI_TRANSCRIPTION : MSIGDB_C2__PASSERINI_SIGNAL : MSIGDB_C4__GNF2_FOS : MSIGDB_C4__GNF2_CASP1 : MSIGDB_C4__GNF2_CD33 : MSIGDB_C4__GNF2_CARD15 : MSIGDB_C4__GNF2_MCL1	0.14232	0.999797	0.0268822	0.120724	0.00257967	0.0259528	0.0666719	0.984292	0.00384849	0.0440009	0.000380612	0.0111174
FABP1	fatty acid binding protein 1, liver	GO_BP__cell_cell_signaling : GO_BP__organ_morphogenesis : GO_BP__fatty_acid_metabolism : GO_MF__lipid_binding : GO_MF__binding : GO_MF__lipid_transporter_activity : MSIGDB_C1__chr2p11 : MSIGDB_C2__LEE_MYC_E2F1_DN : MSIGDB_C2__LEE_DENA_DN : MSIGDB_C2__LEE_MYC_TGFA_DN : MSIGDB_C2__SANSOM_APC_5_DN : MSIGDB_C2__FLECHNER_KIDNEY_TRANSPLANT_REJECTION_DN : MSIGDB_C2__ICHIBA_GVHD : MSIGDB_C2__FATTY_ACID_M…	0.685653	0.999797	0.00151982	0.0244406	0.00612631	0.0435122	0.194774	0.984292	0.00385102	0.0440009	0.013894	0.0710238
IRF3	interferon regulatory factor 3	GENMAPP__Apoptosis : GO_BP__transcription_from_RNA_polymerase_II_promoter : GO_BP__response_to_virus : GO_MF__RNA_polymerase_II_transcription_factor_activity : GO_MF__transcription_cofactor_activity : MSIGDB_C1__chr19q13 : MSIGDB_C2__BECKER_TAMOXIFEN_RESISTANT_DN : MSIGDB_C2__APOPTOSIS : MSIGDB_C2__POMEROY_MD_TREATMENT_GOOD_VS_POOR_UP : MSIGDB_C2__AGUIRRE_PANCREAS_CHR19 : MSIGDB_C2__FERNANDEZ_MYC…	0.340271	0.999797	0.0572194	0.190589	0.0790346	0.216041	0.225806	0.984292	0.00386925	0.044143	0.0294784	0.109963
PABPC3	poly(A) binding protein, cytoplasmic 3 : poly(A) binding protein, cytoplasmic 3	GO_MF__RNA_binding : MSIGDB_C1__chr13q12 : MSIGDB_C2__ALZHEIMERS_INCIPIENT_UP : MSIGDB_C3__ATTCTTT_MIR_186 : MSIGDB_C3__V$AP2_Q6 : MSIGDB_C3__V$HNF1_01 : MSIGDB_C3__V$VDR_Q6 : MSIGDB_C3__V$SP3_Q3 : MSIGDB_C3__V$MYB_Q6 : MSIGDB_C3__GCAAGGA_MIR_502 : MSIGDB_C3__V$SPZ1_01 : MSIGDB_C4__GNF2_EIF3S6	0.0773909	0.999797	0.000611192	0.0164196	0.0906862	0.237254	0.0610539	0.984292	0.00388915	0.0443038	0.134469	0.286494
GZMA	granzyme A (granzyme 1, cytotoxic T-lymphocyte-associated serine esterase 3) : granzyme A (granzyme 1, cytotoxic T-lymphocyte-associated serine esterase 3)	GO_BP__cytolysis : GO_BP__proteolysis : GO_BP__immune_response : GO_BP__apoptosis : GO_MF__protein_homodimerization_activity : GO_MF__peptidase_activity : GO_MF__serine_type_endopeptidase_activity : GO_MF__identical_protein_binding : MSIGDB_C1__chr5q11 : MSIGDB_C2__KUMAR_HOXA_DIFF : MSIGDB_C2__GAY_YY1_DN : MSIGDB_C2__AGEING_KIDNEY_UP : MSIGDB_C2__LEE_TCELLS1_UP : MSIGDB_C2__TARTE_MATURE_PC : MSIG…	0.804793	0.999797	0.00262337	0.0325614	0.00943143	0.0563326	0.788949	0.989166	0.00390731	0.0444442	0.0161007	0.0767374
PLCL2	phospholipase C-like 2	GO_BP__intracellular_signaling_cascade : GO_BP__lipid_metabolism : GO_BP__lipid_catabolism : GO_MF__signal_transducer_activity : GO_MF__phosphoinositide_phospholipase_C_activity : GO_MF__phospholipase_C_activity : MSIGDB_C1__chr3p25 : MSIGDB_C2__PENG_GLUTAMINE_UP : MSIGDB_C2__FALT_BCLL_IG_MUTATED_VS_WT_DN : MSIGDB_C2__FALT_BCLL_DN : MSIGDB_C2__RUTELLA_HEMATOGFSNDCS_DIFF : MSIGDB_C3__TGAATGT_MIR_1…	0.934249	0.999797	0.00674829	0.0555986	0.000823101	0.0125128	0.930072	0.995073	0.00391851	0.0445052	0.00607839	0.0449305
FCGBP	Fc fragment of IgG binding protein	MSIGDB_C1__chr19q13 : MSIGDB_C2__TAKEDA_NUP8_HOXA9_16D_DN : MSIGDB_C2__SANSOM_APC_5_DN : MSIGDB_C3__V$DBP_Q6 : MSIGDB_C3__V$GATA_C : MSIGDB_C3__TGTTTGY_V$HNF3_Q6 : MSIGDB_C3__V$SOX5_01 : MSIGDB_C3__TGGNNNNNNKCCAR_UNKNOWN : MSIGDB_C3__GATAAGR_V$GATA_C : MSIGDB_C3__V$MYB_Q6	0.815096	0.999797	0.00488525	0.046503	0.00199252	0.0221355	0.165994	0.984292	0.00393836	0.0445889	0.0017882	0.0242489
FLJ11017		MSIGDB_C3__V$FREAC2_01 : MSIGDB_C3__RTTTNNNYTGGM_UNKNOWN : MSIGDB_C3__V$HNF3ALPHA_Q6	0.957285	0.999797	0.000881357	0.0188675	0.000880929	0.0130604	0.87249	0.99333	0.00394195	0.0445889	0.00216511	0.0266133
DDX48		GO_BP__rRNA_processing : GO_MF__ATP_dependent_helicase_activity : GO_MF__RNA_binding : GO_MF__helicase_activity : MSIGDB_C1__chr17q25 : MSIGDB_C2__HCC_SURVIVAL_GOOD_VS_POOR_DN : MSIGDB_C2__HIPPOCAMPUS_DEVELOPMENT_PRENATAL : MSIGDB_C2__CMV_HCMV_TIMECOURSE_14HRS_UP : MSIGDB_C2__PENG_GLUTAMINE_DN : MSIGDB_C2__JISON_SICKLECELL_DIFF : MSIGDB_C2__CANCER_NEOPLASTIC_META_UP : MSIGDB_C2__UVB_NHEK3_C0 : MS…	0.334617	0.999797	0.00259494	0.0323839	6.191e-05	0.00296376	0.113066	0.984292	0.00394344	0.0445889	8.68354e-05	0.00613247
GPX1	glutathione peroxidase 1	GO_BP__response_to_oxidative_stress : GO_MF__selenium_binding : GO_MF__oxidoreductase_activity : GO_MF__peroxidase_activity : KEGG__Glutathione_metabolism : KEGG__Arachidonic_acid_metabolism : MSIGDB_C1__chr3p21 : MSIGDB_C2__PLATELET_EXPRESSED : MSIGDB_C2__GNATENKO_PLATELET_UP : MSIGDB_C2__JISON_SICKLE_CELL : MSIGDB_C2__CMV_ALL_DN : MSIGDB_C2__ASTIER_BCELL : MSIGDB_C2__JISON_SICKLECELL_DIFF : MSI…	0.317112	0.999797	0.00386827	0.0409818	0.000762121	0.0120188	0.236209	0.984292	0.0039501	0.0445981	0.000793432	0.0158733
DAP3	death associated protein 3	GO_BP__proteolysis : GO_BP__induction_of_apoptosis_by_extracellular_signals : GO_BP__apoptosis : GO_CC__ribonucleoprotein_complex : GO_CC__mitochondrial_ribosome : GO_CC__small_ribosomal_subunit : GO_CC__mitochondrion : GO_MF__subtilase_activity : MSIGDB_C1__chr1q22 : MSIGDB_C2__HUMAN_MITODB_6_2002 : MSIGDB_C2__PENG_RAPAMYCIN_DN : MSIGDB_C2__HSC_LATEPROGENITORS_ADULT : MSIGDB_C2__PASSERINI_APOPTO…	0.243623	0.999797	0.000346516	0.0123523	0.000595656	0.010317	0.147864	0.984292	0.00396476	0.0446648	0.00395073	0.0355893
MYO1A	myosin IA : myosin IA	GO_BP__sensory_perception_of_sound : GO_BP__actin_filament_based_movement : GO_CC__myosin : GO_CC__muscle_myosin : GO_MF__actin_binding : GO_MF__microfilament_motor_activity : GO_MF__ATPase_activity__coupled : GO_MF__calmodulin_binding : GO_MF__motor_activity : MSIGDB_C1__chr12q13 : MSIGDB_C2__MUSCLE_MYOSIN : MSIGDB_C2__ALZHEIMERS_INCIPIENT_UP	0.909839	0.999797	0.00178298	0.026436	0.00227533	0.0241845	0.929773	0.995073	0.00396773	0.0446648	0.00381605	0.0349545
FLJ22269			0.503364	0.999797	0.00130739	0.0223399	1.69308e-05	0.00153934	0.300742	0.984292	0.00398411	0.0447724	0.000251802	0.00927045
SC4MOL	sterol-C4-methyl oxidase-like	GENMAPP__Cholesterol_Biosynthesis : GO_BP__sterol_biosynthesis : GO_BP__steroid_metabolism : GO_BP__fatty_acid_metabolism : GO_BP__lipid_biosynthesis : GO_BP__metabolism : GO_BP__steroid_biosynthesis : GO_CC__plasma_membrane : GO_CC__endoplasmic_reticulum : GO_MF__iron_ion_binding : GO_MF__catalytic_activity : GO_MF__oxidoreductase_activity : MSIGDB_C1__chr4q32 : MSIGDB_C2__TPA_SENS_EARLY_DN : MS…	0.931902	0.999797	0.00103811	0.0201302	0.0251504	0.104091	0.874636	0.99333	0.00398904	0.0447724	0.0267537	0.103972
THAP7	THAP domain containing 7	GO_CC__chromosome : MSIGDB_C1__chr22q11 : MSIGDB_C2__HDACI_COLON_CUR_DN : MSIGDB_C2__HDACI_COLON_CUR24HRS_DN : MSIGDB_C3__V$PAX_Q6 : MSIGDB_C3__TMTCGCGANR_UNKNOWN : MSIGDB_C3__V$MTF1_Q4 : MSIGDB_C3__V$OSF2_Q6	0.895144	0.999797	0.00678733	0.0557395	0.0286886	0.111949	0.803164	0.989166	0.00401139	0.0449571	0.0182454	0.0829645
SLC16A5	solute carrier family 16, member 5 (monocarboxylic acid transporter 6)	GO_BP__organic_anion_transport : GO_CC__membrane_fraction : GO_MF__transporter_activity : GO_MF__symporter_activity : MSIGDB_C1__chr17q25 : MSIGDB_C2__HSC_HSC_ADULT : MSIGDB_C2__REFRACTORY_GASTRIC_UP : MSIGDB_C2__BRCA_ER_POS : MSIGDB_C2__HSC_HSC_SHARED : MSIGDB_C2__HSC_HSC_FETAL : MSIGDB_C2__HUMAN_TISSUE_PLACENTA : MSIGDB_C2__RUTELLA_HEMATOGFSNDCS_DIFF : MSIGDB_C4__MORF_MAGEA9 : MSIGDB_C4__MORF_F…	0.1288	0.999797	0.00115124	0.0206925	0.000138045	0.00456893	0.0504149	0.984292	0.00404086	0.0451559	0.00110101	0.0183375
SPIN	spindlin	GO_BP__cell_cycle : MSIGDB_C1__chr9q22 : MSIGDB_C2__MMS_MOUSE_LYMPH_HIGH_4HRS_UP : MSIGDB_C2__CELL_CYCLE_REGULATOR : MSIGDB_C2__CREB_BRAIN_8WKS_DN : MSIGDB_C2__ET743_SARCOMA_72HRS_DN : MSIGDB_C2__ET743_SARCOMA_DN : MSIGDB_C2__HOFFMANN_BIVSBII_BI_TABLE2 : MSIGDB_C2__AGED_MOUSE_HIPPOCAMPUS_ANY_DN : MSIGDB_C3__TTCYRGAA_UNKNOWN : MSIGDB_C3__TTCNRGNNNNTTC_V$HSF_Q6 : MSIGDB_C3__TGCCAAR_V$NF1_Q6 : MSIGD…	0.403375	0.999797	0.00799667	0.0613722	0.0236341	0.0998422	0.0864391	0.984292	0.00404098	0.0451559	0.0123859	0.0672792
VprBP			0.595896	0.999797	0.000872413	0.0187286	0.00399058	0.0331649	0.34847	0.984292	0.0040597	0.0451839	0.0141655	0.0717313
PTDSS1	phosphatidylserine synthase 1	GO_BP__phospholipid_biosynthesis : MSIGDB_C1__chr8q22 : MSIGDB_C2__PENG_RAPAMYCIN_DN : MSIGDB_C2__MMS_MOUSE_LYMPH_HIGH_4HRS_UP : MSIGDB_C2__BRCA_PROGNOSIS_NEG : MSIGDB_C2__PENG_GLUTAMINE_DN : MSIGDB_C2__GOLDRATH_HP : MSIGDB_C2__VANTVEER_BREAST_OUTCOME_GOOD_VS_POOR_DN : MSIGDB_C2__HEARTFAILURE_VENTRICLE_DN : MSIGDB_C3__GTGCCAT_MIR_183 : MSIGDB_C4__MORF_XRCC5 : MSIGDB_C4__MORF_DEAF1 : MSIGDB_C4__MO…	0.759894	0.999797	0.000751249	0.0177253	0.0185931	0.0869313	0.655398	0.984292	0.00406231	0.0451839	0.0154298	0.0749939
LOC257407	hypothetical protein LOC257407	MSIGDB_C1__chr2q37 : MSIGDB_C2__GH_EXOGENOUS_ALL_UP : MSIGDB_C2__GH_EXOGENOUS_ANY_UP	0.0997803	0.999797	0.00762312	0.0595854	0.000733646	0.0118456	0.0548604	0.984292	0.0040634	0.0451839	0.000646328	0.0150197
SLC26A2	solute carrier family 26 (sulfate transporter), member 2	GO_BP__sulfate_transport : GO_CC__membrane_fraction : GO_MF__transporter_activity : MSIGDB_C1__chr5q31 : MSIGDB_C2__RETT_DN : MSIGDB_C2__GH_AUTOCRINE_UP : MSIGDB_C3__V$USF_01 : MSIGDB_C3__V$FOXO1_01 : MSIGDB_C3__V$MAX_01 : MSIGDB_C3__WTTGKCTG_UNKNOWN : MSIGDB_C3__V$USF_C : MSIGDB_C3__V$USF_Q6_01	0.730594	0.999797	0.00323435	0.0368042	0.0147007	0.0746095	0.250549	0.984292	0.0040672	0.0451839	0.0169262	0.0790287
RRM1	ribonucleotide reductase M1 polypeptide	GENMAPP__Nucleotide_Metabolism : GO_BP__DNA_replication : GO_MF__catalytic_activity : GO_MF__oxidoreductase_activity : KEGG__Purine_metabolism : KEGG__Pyrimidine_metabolism : MSIGDB_C1__chr11p15 : MSIGDB_C2__TPA_SENS_EARLY_DN : MSIGDB_C2__MANALO_HYPOXIA_DN : MSIGDB_C2__TPA_RESIST_MIDDLE_DN : MSIGDB_C2__VERNELL_PRB_CLSTR1 : MSIGDB_C2__IDX_TSA_UP_CLUSTER3 : MSIGDB_C2__REN_E2F1_TARGETS : MSIGDB_C2__…	0.547374	0.999797	0.0018039	0.0265112	0.305955	0.508114	0.485684	0.984292	0.00409721	0.0454273	0.312832	0.497203
HIGD1A	HIG1 domain family, member 1A	MSIGDB_C1__chr3p22 : MSIGDB_C2__METHOTREXATE_PROBCELL_DN : MSIGDB_C2__CANCERDRUGS_PROBCELL_DN : MSIGDB_C2__BAF57_BT549_DN : MSIGDB_C2__ROSS_FAB_M7 : MSIGDB_C2__CAMPTOTHECIN_PROBCELL_DN : MSIGDB_C3__TGCTGCT_MIR_15A_MIR_16_MIR_15B_MIR_195_MIR_424_MIR_497 : MSIGDB_C4__GCM_DLG1	0.110552	0.999797	0.01503	0.0871842	0.215127	0.409584	0.00189986	0.984292	0.00410679	0.0454273	0.0510144	0.155016
LOC388796	hypothetical LOC388796	MSIGDB_C1__chr20q11	0.854282	0.999797	0.00709544	0.0572552	0.00722165	0.0481613	0.562251	0.984292	0.00410699	0.0454273	0.00267209	0.0296118
FANCF	Fanconi anemia, complementation group F	GO_BP__response_to_DNA_damage_stimulus : GO_BP__DNA_repair : MSIGDB_C1__chr11p15 : MSIGDB_C2__ATRBRCAPATHWAY : MSIGDB_C2__MOREAUX_TACI_HI_VS_LOW_DN	0.78478	0.999797	0.000445471	0.0140868	0.000288163	0.00688429	0.45776	0.984292	0.00412883	0.0456026	0.00469713	0.0386434
AP1G2	adaptor-related protein complex 1, gamma 2 subunit	GO_BP__intracellular_protein_transport : GO_BP__protein_transport : GO_BP__vesicle_mediated_transport : GO_BP__endocytosis : GO_BP__protein_complex_assembly : GO_CC__Golgi_apparatus : GO_CC__Golgi_stack : GO_CC__clathrin_coat_of_trans_Golgi_network_vesicle : GO_CC__coated_pit : GO_MF__binding : MSIGDB_C1__chr14q11 : MSIGDB_C2__REOVIRUS_HEK293_DN : MSIGDB_C2__JISON_SICKLECELL_DIFF : MSIGDB_C2__LEI…	0.622243	0.999797	0.0435438	0.160105	0.0281258	0.110888	0.66205	0.984292	0.00413639	0.0456091	0.0615952	0.174856
METTL1	methyltransferase like 1	GO_BP__tRNA_processing : GO_MF__S_adenosylmethionine_dependent_methyltransferase_activity : GO_MF__methyltransferase_activity : MSIGDB_C1__chr12q13 : MSIGDB_C2__WERNER_FIBRO_DN : MSIGDB_C2__WERNERONLY_FIBRO_DN : MSIGDB_C2__POD1_KO_UP : MSIGDB_C2__PENG_GLUTAMINE_DN : MSIGDB_C2__HSC_EARLYPROGENITORS_ADULT : MSIGDB_C2__TSADAC_HYPOMETH_OVCA_UP : MSIGDB_C2__HSC_EARLYPROGENITORS_FETAL : MSIGDB_C2__HSC_…	0.476094	0.999797	0.0010616	0.0201835	0.00097591	0.0140594	0.361701	0.984292	0.00414139	0.0456091	0.0010569	0.0180141
CDK8	cyclin-dependent kinase 8	GO_BP__cell_cycle : GO_BP__regulation_of_progression_through_cell_cycle : GO_BP__cell_division : GO_BP__protein_amino_acid_phosphorylation : GO_CC__mediator_complex : GO_MF__protein_serine_threonine_kinase_activity : GO_MF__protein_kinase_activity : MSIGDB_C1__chr13q12 : MSIGDB_C2__UVC_XPCS_8HR_DN : MSIGDB_C2__TPA_SENS_EARLY_DN : MSIGDB_C2__UVC_TTD_ALL_DN : MSIGDB_C2__UVC_XPCS_4HR_DN : MSIGDB_C2_…	0.374577	0.999797	0.00072331	0.0175552	0.00170824	0.0198452	0.165842	0.984292	0.00416293	0.0457342	0.00740876	0.0504577
MEF2C	MADS box transcription enhancer factor 2, polypeptide C (myocyte enhancer factor 2C)	GO_BP__nervous_system_development : GO_BP__muscle_development : GO_BP__transcription_from_RNA_polymerase_II_promoter : GO_MF__RNA_polymerase_II_transcription_factor_activity : GO_MF__transcription_coactivator_activity : GO_MF__sequence_specific_DNA_binding : MSIGDB_C1__chr5q14 : MSIGDB_C2__VERHAAK_AML_NPM1_MUT_VS_WT_DN : MSIGDB_C2__POD1_KO_DN : MSIGDB_C2__IRS1_KO_ADIP_UP : MSIGDB_C2__CREB_BRAIN_2…	0.494551	0.999797	0.0056547	0.0510598	0.000278326	0.00679845	0.329831	0.984292	0.00416704	0.0457342	0.000951454	0.0172705
C1orf109	chromosome 1 open reading frame 109	MSIGDB_C3__CCAGGGG_MIR_331	0.889567	0.999797	0.0075378	0.0591415	0.00331887	0.0297565	0.866495	0.99333	0.00417075	0.0457342	0.00308529	0.0319037
LZTFL1	leucine zipper transcription factor-like 1	GO_MF__Ras_GTPase_activator_activity : MSIGDB_C1__chr3p21 : MSIGDB_C2__POD1_KO_DN : MSIGDB_C2__BRCA_ER_POS : MSIGDB_C2__KIM_TH_CELLS_UP : MSIGDB_C2__HUMAN_CD34_ENRICHED_TRANSCRIPTION_FACTORS : MSIGDB_C2__5FU_RESIST_GASTRIC_UP : MSIGDB_C2__MATSUDA_VALPHAINKT_DIFF : MSIGDB_C2__CIS_RESIST_GASTRIC_UP : MSIGDB_C2__LEE_TCELLS9_UP : MSIGDB_C3__V$ELK1_01 : MSIGDB_C3__V$MAX_01 : MSIGDB_C3__TCCAGAG_MIR_518…	0.802284	0.999797	0.000538233	0.0153628	0.000547623	0.0098882	0.647571	0.984292	0.00417774	0.045745	0.00501469	0.0401
HMGB3	high-mobility group box 3	GO_CC__chromosome : GO_CC__chromatin : MSIGDB_C1__chrxq28 : MSIGDB_C2__MMS_MOUSE_LYMPH_HIGH_4HRS_UP : MSIGDB_C2__BRCA_PROGNOSIS_NEG : MSIGDB_C2__POD1_KO_UP : MSIGDB_C2__GENOTOXINS_ALL_24HRS_REG : MSIGDB_C2__GAY_YY1_DN : MSIGDB_C2__PGC : MSIGDB_C2__HOFFMANN_BIVSBII_BI_TABLE2 : MSIGDB_C2__UEDA_MOUSE_LIVER : MSIGDB_C2__LEE_TCELLS3_UP : MSIGDB_C2__HEMATOPOESIS_RELATED_TRANSCRIPTION_FACTORS : MSIGDB_C…	0.645731	0.999797	0.00107683	0.0202653	0.0029716	0.0279505	0.541285	0.984292	0.00420992	0.0459658	0.00890168	0.0559733
ZNF200	zinc finger protein 200	MSIGDB_C1__chr16p13 : MSIGDB_C2__HUMAN_CD34_ENRICHED_TRANSCRIPTION_FACTORS : MSIGDB_C4__MORF_MAGEA9 : MSIGDB_C4__MORF_BCL2L11 : MSIGDB_C4__MORF_IL16 : MSIGDB_C4__MORF_BRCA1 : MSIGDB_C4__MORF_RUNX1 : MSIGDB_C4__MORF_TNFRSF6 : MSIGDB_C4__MORF_MDM2 : MSIGDB_C4__MORF_ERCC4 : MSIGDB_C4__MORF_FOSL1 : MSIGDB_C4__MORF_RFC5 : MSIGDB_C4__MORF_IL13 : MSIGDB_C4__MORF_RAD51L3 : MSIGDB_C4__MORF_NOS2A	0.913542	0.999797	0.00112091	0.0204609	0.00381884	0.0322219	0.887819	0.994038	0.00420996	0.0459658	0.010932	0.0626014
RBMX	RNA binding motif protein, X-linked	GO_CC__ribonucleoprotein_complex : GO_CC__heterogeneous_nuclear_ribonucleoprotein_complex : GO_MF__RNA_binding : MSIGDB_C1__chrxq26 : MSIGDB_C2__IFN_ANY_UP : MSIGDB_C2__GAY_YY1_UP : MSIGDB_C2__STEMCELL_COMMON_DN : MSIGDB_C2__SERUM_FIBROBLAST_CORE_UP : MSIGDB_C2__CHANG_SERUM_RESPONSE_UP : MSIGDB_C2__DER_IFNB_UP : MSIGDB_C2__AGED_RHESUS_UP : MSIGDB_C2__IFN_BETA_UP : MSIGDB_C2__HSC_HSC_FETAL : MSIGD…	0.5777	0.999797	0.0388871	0.150283	0.00536048	0.0398652	0.222556	0.984292	0.00423575	0.0461812	0.00371357	0.0344754
MUC3A	mucin 3A, cell surface associated	MSIGDB_C1__chr7q22 : MSIGDB_C2__PENG_LEUCINE_UP : MSIGDB_C2__AGED_RHESUS_UP	0.452693	0.999797	0.0272047	0.121457	0.189676	0.377519	0.408456	0.984292	0.00424332	0.0461879	0.0624206	0.176515
NOL9	nucleolar protein 9	MSIGDB_C1__chr1p36	0.565492	0.999797	0.00131113	0.0223537	0.000315585	0.00717933	0.414477	0.984292	0.00424848	0.0461879	0.000858026	0.0165545
EIF2S2	eukaryotic translation initiation factor 2, subunit 2 beta, 38kDa	GENMAPP__Translation_Factors : GO_BP__protein_biosynthesis : GO_BP__translational_initiation : GO_CC__ribosome : GO_MF__translation_factor_activity__nucleic_acid_binding : GO_MF__RNA_binding : GO_MF__translation_initiation_factor_activity : MSIGDB_C2__KUMAR_HOXA_DIFF : MSIGDB_C2__HDACI_COLON_BUT_DN : MSIGDB_C2__IGF1MTORPATHWAY : MSIGDB_C2__HDACI_COLON_BUT16HRS_DN : MSIGDB_C2__HDACI_COLON_SUL24HRS…	0.503297	0.999797	0.000748644	0.0177187	7.08494e-06	0.00101876	0.380595	0.984292	0.00425885	0.0462346	0.000145797	0.00735839
PTN	pleiotrophin (heparin binding growth factor 8, neurite growth-promoting factor 1) : pleiotrophin (heparin binding growth factor 8, neurite growth-promoting factor 1) : pleiotrophin (heparin binding growth factor 8, neurite growth-promoting factor 1)	GO_BP__positive_regulation_of_cell_proliferation : GO_BP__regulation_of_progression_through_cell_cycle : GO_BP__nervous_system_development : GO_BP__cell_proliferation : GO_CC__extracellular_space : GO_MF__heparin_binding : GO_MF__protein_phosphatase_inhibitor_activity : GO_MF__growth_factor_activity : GO_MF__cytokine_activity : MSIGDB_C1__chr7q33 : MSIGDB_C2__XPB_TTD_CS_UP : MSIGDB_C2__POD1_KO_UP…	0.511126	0.999797	0.0666502	0.209893	0.0254483	0.104731	0.474227	0.984292	0.00427778	0.046374	0.040448	0.133328
PITRM1	pitrilysin metallopeptidase 1	GO_MF__enzyme_activator_activity : GO_MF__peptidase_activity : GO_MF__metallopeptidase_activity : MSIGDB_C1__chr10p15 : MSIGDB_C2__HSC_LATEPROGENITORS_ADULT : MSIGDB_C2__HSC_LATEPROGENITORS_SHARED : MSIGDB_C2__BRCA_PROGNOSIS_NEG : MSIGDB_C2__HSC_LATEPROGENITORS_FETAL : MSIGDB_C2__WANG_MLL_CBP_VS_GMP_DN : MSIGDB_C2__VHL_RCC_UP : MSIGDB_C2__VHL_NORMAL_UP : MSIGDB_C3__TGTTTGY_V$HNF3_Q6 : MSIGDB_C4__…	0.630647	0.999797	0.0170957	0.0935561	0.0596861	0.178519	0.445109	0.984292	0.00429774	0.0465242	0.0426592	0.138049
TDRKH	tudor and KH domain containing	GO_MF__RNA_binding : MSIGDB_C1__chr1q21 : MSIGDB_C2__HSC_EARLYPROGENITORS_ADULT : MSIGDB_C2__HSC_EARLYPROGENITORS_FETAL : MSIGDB_C2__HSC_EARLYPROGENITORS_SHARED	0.115214	0.999797	0.0104744	0.0704248	0.00270843	0.0264904	0.175312	0.984292	0.00430874	0.0465772	0.0152573	0.0744402
SR140	U2-associated SR140 protein	GO_BP__RNA_processing : GO_MF__RNA_binding : MSIGDB_C1__chr3q23 : MSIGDB_C2__UV_CMV_UNIQUE_HCMV_6HRS_DN : MSIGDB_C2__UVC_XPCS_8HR_DN : MSIGDB_C2__UVC_TTD_ALL_DN : MSIGDB_C2__UVC_XPCS_ALL_DN : MSIGDB_C2__UVC_TTD_4HR_DN : MSIGDB_C2__UVC_TTD_8HR_DN : MSIGDB_C2__CMV_UV_HCMV_6HRS_DN : MSIGDB_C2__TSADAC_HYPOMETH_OVCA_UP : MSIGDB_C4__GNF2_SMC1L1 : MSIGDB_C4__GNF2_BUB3 : MSIGDB_C4__GNF2_ELAC2 : MSIGDB_C4…	0.79326	0.999797	0.00346655	0.0383434	0.00286024	0.0272138	0.61561	0.984292	0.0043279	0.0467002	0.00186171	0.0247611
PLCG2	phospholipase C, gamma 2 (phosphatidylinositol-specific)	GENMAPP__Smooth_muscle_contraction : GO_BP__phospholipid_metabolism : GO_BP__intracellular_signaling_cascade : GO_BP__cell_surface_receptor_linked_signal_transduction : GO_BP__lipid_metabolism : GO_BP__lipid_catabolism : GO_MF__signal_transducer_activity : GO_MF__phosphoinositide_phospholipase_C_activity : GO_MF__phospholipase_C_activity : KEGG__Long_term_potentiation : KEGG__Gap_junction : KEGG_…	0.543471	0.999797	0.00423433	0.0434318	0.00010916	0.00399954	0.247757	0.984292	0.0043342	0.0467002	0.000348543	0.010625
MYRIP	myosin VIIA and Rab interacting protein	GO_BP__intracellular_protein_transport : GO_MF__Rab_GTPase_binding : GO_MF__actin_binding : MSIGDB_C1__chr3p21 : MSIGDB_C2__ZHAN_MM_CD138_MS_VS_REST : MSIGDB_C2__HCC_SURVIVAL_GOOD_VS_POOR_UP : MSIGDB_C2__LAL_KO_6MO_UP : MSIGDB_C3__CACTGCC_MIR_34A_MIR_34C_MIR_449 : MSIGDB_C3__GTGCCAA_MIR_96 : MSIGDB_C3__CAGTGTT_MIR_141_MIR_200A : MSIGDB_C3__ACTGCCT_MIR_34B : MSIGDB_C3__GTGCCTT_MIR_506 : MSIGDB_C3_…	0.439119	0.999797	0.015638	0.0892716	0.00268917	0.026449	0.0859392	0.984292	0.0043412	0.0467002	0.00614085	0.0451331
C10orf22	chromosome 10 open reading frame 22	MSIGDB_C3__TGAATGT_MIR_181A_MIR_181B_MIR_181C_MIR_181D : MSIGDB_C3__AGCGCTT_MIR_518F_MIR_518E_MIR_518A : MSIGDB_C3__TGTTTAC_MIR_30A_5P_MIR_30C_MIR_30D_MIR_30B_MIR_30E_5P : MSIGDB_C3__AAGCCAT_MIR_135A_MIR_135B	0.588622	0.999797	0.00336246	0.0376388	0.0120564	0.0662926	0.302514	0.984292	0.00435076	0.0467002	0.0198305	0.0873068
GRN	granulin	GO_BP__cell_cell_signaling : GO_BP__positive_regulation_of_cell_proliferation : GO_BP__cell_proliferation : GO_CC__extracellular_space : GO_CC__extracellular_region : GO_MF__growth_factor_activity : GO_MF__cytokine_activity : MSIGDB_C1__chr17q21 : MSIGDB_C2__HDACI_COLON_BUT48HRS_UP : MSIGDB_C2__HDACI_COLON_BUT_UP : MSIGDB_C2__SHEPARD_CELL_PROLIFERATION : MSIGDB_C2__PEART_HISTONE_DN : MSIGDB_C2__C…	0.472313	0.999797	0.00602078	0.0523794	0.0411859	0.141485	0.286377	0.984292	0.00437186	0.0468607	0.0533023	0.159176
PSMA3	proteasome (prosome, macropain) subunit, alpha type, 3	GENMAPP__Proteasome_Degradation : GO_BP__ubiquitin_dependent_protein_catabolism : GO_CC__protein_complex : GO_CC__cytosol : GO_CC__proteasome_core_complex__sensu_Eukaryota_ : GO_CC__proteasome_complex__sensu_Eukaryota_ : GO_MF__peptidase_activity : GO_MF__endopeptidase_activity : GO_MF__threonine_endopeptidase_activity : KEGG__Proteasome : MSIGDB_C1__chr14q23 : MSIGDB_C2__LINDSTEDT_DEND_8H_VS_48H…	0.132036	0.999797	0.000251344	0.0106416	3.07845e-05	0.00198821	0.170564	0.984292	0.00441819	0.0472908	0.00024724	0.00919128
FKBP9	FK506 binding protein 9, 63 kDa	GO_BP__protein_folding : GO_CC__endoplasmic_reticulum : GO_MF__isomerase_activity : GO_MF__peptidyl_prolyl_cis_trans_isomerase_activity : KEGG__Calcium_signaling_pathway : MSIGDB_C1__chr7p11 : MSIGDB_C2__ELONGINA_KO_UP : MSIGDB_C2__KUMAR_HOXA_DIFF : MSIGDB_C2__MANALO_HYPOXIA_UP : MSIGDB_C2__STEMCELL_COMMON_UP : MSIGDB_C2__MATSUDA_VALPHAINKT_DIFF : MSIGDB_C2__HEARTFAILURE_ATRIA_DN : MSIGDB_C4__GNF…	0.492569	0.999797	0.0498373	0.174305	0.19295	0.381446	0.0198686	0.984292	0.00442442	0.047291	0.0491058	0.151635
FKBP4	FK506 binding protein 4, 59kDa	GO_BP__protein_folding : GO_MF__isomerase_activity : GO_MF__protein_binding__bridging : GO_MF__binding : GO_MF__peptidyl_prolyl_cis_trans_isomerase_activity : KEGG__Calcium_signaling_pathway : MSIGDB_C1__chr12p13 : MSIGDB_C2__PENG_RAPAMYCIN_DN : MSIGDB_C2__POD1_KO_UP : MSIGDB_C2__SCHUMACHER_MYC_UP : MSIGDB_C2__PENG_GLUTAMINE_DN : MSIGDB_C2__PENG_LEUCINE_DN : MSIGDB_C2__COLLER_MYC_UP : MSIGDB_C2__…	0.122288	0.999797	0.0221653	0.108235	0.000426898	0.00848563	0.0303372	0.984292	0.00444338	0.047386	0.000934937	0.0171691
TTK	TTK protein kinase	GO_BP__positive_regulation_of_cell_proliferation : GO_BP__regulation_of_progression_through_cell_cycle : GO_BP__protein_amino_acid_phosphorylation : GO_CC__spindle : GO_MF__protein_serine_threonine_kinase_activity : GO_MF__binding : GO_MF__protein_kinase_activity : GO_MF__protein_tyrosine_kinase_activity : MSIGDB_C2__GREENBAUM_E2A_UP : MSIGDB_C2__BRENTANI_SIGNALING : MSIGDB_C2__CHIARETTI_T_ALL : …	0.166799	0.999797	0.0015837	0.0249368	0.000200024	0.00566684	0.0765045	0.984292	0.00445064	0.047386	0.00149374	0.0217017
CCNB1	cyclin B1	GENMAPP__G1_to_S_cell_cycle_Reactome : GENMAPP__Cell_cycle_KEGG : GO_BP__cell_cycle : GO_BP__regulation_of_progression_through_cell_cycle : GO_BP__mitosis : GO_BP__G2_M_transition_of_mitotic_cell_cycle : GO_BP__cell_division : KEGG__Cell_cycle_KEGG : MSIGDB_C1__chr5q12 : MSIGDB_C2__GREENBAUM_E2A_UP : MSIGDB_C2__SHIPP_FL_VS_DLBCL_DN : MSIGDB_C2__HSC_LATEPROGENITORS_ADULT : MSIGDB_C2__HCC_SURVIVAL_…	0.349826	0.999797	0.000235602	0.0102018	2.00107e-06	0.000536591	0.274754	0.984292	0.00445844	0.047386	0.000195959	0.00854352
KIAA0232	KIAA0232 gene product	MSIGDB_C1__chr4p16 : MSIGDB_C2__BRCA_ER_POS : MSIGDB_C2__UVB_NHEK1_DN : MSIGDB_C2__DIAB_NEPH_DN : MSIGDB_C2__UVC_HIGH_D9_DN : MSIGDB_C2__SARCOMAS_SYNOVIAL_DN : MSIGDB_C2__UVC_HIGH_ALL_DN : MSIGDB_C3__ATACTGT_MIR_144 : MSIGDB_C3__TGCACTG_MIR_148A_MIR_152_MIR_148B : MSIGDB_C3__ACTGAAA_MIR_30A_3P_MIR_30E_3P : MSIGDB_C3__CACTGTG_MIR_128A_MIR_128B	0.336362	0.999797	0.031962	0.134065	0.00611972	0.0435122	0.0399213	0.984292	0.00446534	0.047386	0.00016985	0.00814103
SFI1	Sfi1 homolog, spindle assembly associated (yeast)	MSIGDB_C1__chr22q12 : MSIGDB_C2__UVC_HIGH_ALL_UP : MSIGDB_C2__UVB_NHEK1_UP : MSIGDB_C2__CHIARETTI_ZAP70_DIFF : MSIGDB_C2__AGUIRRE_PANCREAS_CHR22 : MSIGDB_C4__GNF2_ATM	0.422071	0.999797	0.00244634	0.0313337	0.000281113	0.00679845	0.278298	0.984292	0.00446906	0.047386	0.000191218	0.00854352
HEAB		GENMAPP__mRNA_processing_Reactome : GENMAPP__Smooth_muscle_contraction : GO_BP__mRNA_processing : GO_MF__GTP_binding : MSIGDB_C1__chr11q12 : MSIGDB_C2__HSC_LATEPROGENITORS_ADULT : MSIGDB_C2__HSC_LATEPROGENITORS_SHARED : MSIGDB_C2__CMV_HCMV_TIMECOURSE_14HRS_UP : MSIGDB_C2__HSC_LATEPROGENITORS_FETAL : MSIGDB_C2__PENG_GLUCOSE_DN : MSIGDB_C2__UVB_NHEK3_C0 : MSIGDB_C2__CMV_HCMV_TIMECOURSE_ALL_UP : MSI…	0.387547	0.999797	0.00420251	0.0433975	0.00504945	0.0382144	0.258309	0.984292	0.00447061	0.047386	0.0195793	0.0866014
FGFR3	fibroblast growth factor receptor 3 (achondroplasia, thanatophoric dwarfism)	GO_BP__cell_growth : GO_BP__skeletal_development : GO_BP__MAPKKK_cascade : GO_BP__JAK_STAT_cascade : GO_BP__protein_amino_acid_phosphorylation : GO_MF__identical_protein_binding : GO_MF__protein_kinase_activity : GO_MF__protein_tyrosine_kinase_activity : MSIGDB_C1__chr4p16 : MSIGDB_C2__POMEROY_MD_TREATMENT_GOOD_VS_POOR_DN : MSIGDB_C2__YAGI_AML_PROG_FAB : MSIGDB_C2__CMV_UV_HCMV_6HRS_UP : MSIGDB_C2…	0.0654097	0.999797	0.00916017	0.0654807	0.000555623	0.00991663	0.0418857	0.984292	0.004518	0.0476888	0.000462467	0.0122804
DPY19L4	dpy-19-like 4 (C. elegans)	MSIGDB_C1__chr8q22 : MSIGDB_C2__LEE_TCELLS1_UP : MSIGDB_C2__LEE_TCELLS10_UP : MSIGDB_C2__LEE_TCELLS8_UP : MSIGDB_C3__CATTTCA_MIR_203	0.328264	0.999797	0.0119737	0.0759309	0.000329754	0.00743507	0.211405	0.984292	0.00452103	0.0476888	0.000454002	0.0121566
PHF16	PHD finger protein 16	MSIGDB_C1__chrxp11 : MSIGDB_C2__DIAB_NEPH_UP : MSIGDB_C3__V$TAXCREB_01 : MSIGDB_C3__AAGCACA_MIR_218 : MSIGDB_C3__RNGTGGGC_UNKNOWN : MSIGDB_C3__AAAGGAT_MIR_501 : MSIGDB_C3__V$CP2_01 : MSIGDB_C3__V$CEBP_Q2_01 : MSIGDB_C3__V$CEBPB_02 : MSIGDB_C3__TGTTTAC_MIR_30A_5P_MIR_30C_MIR_30D_MIR_30B_MIR_30E_5P : MSIGDB_C3__V$CEBP_Q2 : MSIGDB_C3__V$E2A_Q2 : MSIGDB_C3__V$P300_01 : MSIGDB_C3__V$SRY_02 : MSIGDB_C3…	0.717029	0.999797	0.005934	0.052009	0.00760302	0.0493969	0.520428	0.984292	0.00453442	0.0476888	0.00375358	0.0346324
FECH	ferrochelatase (protoporphyria)	GO_BP__heme_biosynthesis : GO_BP__generation_of_precursor_metabolites_and_energy : GO_CC__mitochondrion : GO_MF__iron_ion_binding : GO_MF__iron_sulfur_cluster_binding : GO_MF__lyase_activity : KEGG__Porphyrin_and_chlorophyll_metabolism : MSIGDB_C1__chr18q21 : MSIGDB_C2__HUMAN_MITODB_6_2002 : MSIGDB_C2__FLECHNER_KIDNEY_TRANSPLANT_WELL_UP : MSIGDB_C2__WERNERONLY_FIBRO_UP : MSIGDB_C2__PORPHYRIN_AND_…	0.393803	0.999797	0.0028709	0.0343759	0.000402763	0.00832449	0.259977	0.984292	0.00453527	0.0476888	0.000852744	0.0165363
SFXN3	sideroflexin 3 : sideroflexin 3 : sideroflexin 3	GO_BP__iron_ion_transport : GO_BP__cation_transport : GO_BP__regulation_of_transcription : GO_BP__ion_transport : GO_CC__mitochondrion : GO_MF__iron_ion_binding : GO_MF__transcription_coactivator_activity : GO_MF__sequence_specific_DNA_binding : GO_MF__cation_transporter_activity : MSIGDB_C1__chr10q24 : MSIGDB_C2__YAGI_AML_PROG_FAB	0.528455	0.999797	0.000660019	0.0169933	0.0344741	0.126008	0.486735	0.984292	0.00453997	0.0476888	0.0851227	0.215522
UGCG	UDP-glucose ceramide glucosyltransferase	GO_BP__epidermis_development : GO_CC__extracellular_space : GO_CC__endoplasmic_reticulum : GO_CC__membrane_fraction : GO_MF__transferase_activity__transferring_glycosyl_groups : KEGG__Glycan_structures___biosynthesis_2 : KEGG__Glycosphingolipid_metabolism : MSIGDB_C1__chr9q31 : MSIGDB_C2__LINDSTEDT_DEND_8H_VS_48H_DN : MSIGDB_C2__VERHAAK_AML_NPM1_MUT_VS_WT_DN : MSIGDB_C2__4NQO_ESR_WS_UNREG : MSIGD…	0.786763	0.999797	0.0766569	0.226555	0.106273	0.262021	0.717907	0.986769	0.00454298	0.0476888	0.0894789	0.221402
HPRT1	hypoxanthine phosphoribosyltransferase 1 (Lesch-Nyhan syndrome)	GENMAPP__Nucleotide_Metabolism : GO_BP__behavior : GO_BP__nucleoside_metabolism : GO_MF__magnesium_ion_binding : GO_MF__transferase_activity__transferring_glycosyl_groups : KEGG__Purine_metabolism : MSIGDB_C1__chrxq26 : MSIGDB_C2__BASSO_REGULATORY_HUBS : MSIGDB_C2__PENG_GLUTAMINE_DN : MSIGDB_C2__PENG_LEUCINE_DN : MSIGDB_C2__UVB_SCC_UP : MSIGDB_C2__NUCLEOTIDE_METABOLISM : MSIGDB_C2__KIM_TH_CELLS_U…	0.669582	0.999797	0.000483077	0.0148583	0.00010832	0.00399954	0.474911	0.984292	0.00455482	0.0477473	0.000883513	0.0167556
C1orf9	chromosome 1 open reading frame 9	MSIGDB_C3__CACTGCC_MIR_34A_MIR_34C_MIR_449 : MSIGDB_C3__ACTGCCT_MIR_34B : MSIGDB_C3__AGCACTT_MIR_93_MIR_302A_MIR_302B_MIR_302C_MIR_302D_MIR_372_MIR_373_MIR_520E_MIR_520A_MIR_526B_MIR_520B_MIR_520C_MIR_520D : MSIGDB_C3__GTGCCTT_MIR_506 : MSIGDB_C3__TGCTGCT_MIR_15A_MIR_16_MIR_15B_MIR_195_MIR_424_MIR_497 : MSIGDB_C3__GCACCTT_MIR_18A_MIR_18B : MSIGDB_C3__ACTGTGA_MIR_27A_MIR_27B : MSIGDB_C3__GCACTTT_M…	0.526203	0.999797	0.00681385	0.0558548	0.00896243	0.0546859	0.378698	0.984292	0.00457057	0.0477601	0.00256611	0.0291451
SHMT2	serine hydroxymethyltransferase 2 (mitochondrial)	GO_BP__one_carbon_compound_metabolism : GO_CC__mitochondrion : GO_MF__methyltransferase_activity : KEGG__Lysine_degradation : KEGG__One_carbon_pool_by_folate : KEGG__Glycine__serine_and_threonine_metabolism : KEGG__Methane_metabolism : MSIGDB_C1__chr12q12 : MSIGDB_C2__HUMAN_MITODB_6_2002 : MSIGDB_C2__LYSINE_DEGRADATION : MSIGDB_C2__BCNU_GLIOMA_MGMT_48HRS_DN : MSIGDB_C2__FETAL_LIVER_VS_ADULT_LIVER…	0.79782	0.999797	0.00167763	0.0257182	0.00216664	0.0232382	0.77195	0.989166	0.00457461	0.0477601	0.00528091	0.0415334
NBLA04196			0.587542	0.999797	0.0286246	0.125517	0.00728877	0.0481613	0.323639	0.984292	0.00457484	0.0477601	0.0108413	0.0624498
SQLE	squalene epoxidase	GENMAPP__Cholesterol_Biosynthesis : GO_BP__electron_transport : GO_BP__sterol_biosynthesis : GO_BP__metabolism : GO_CC__microsome : GO_MF__oxidoreductase_activity : GO_MF__monooxygenase_activity : KEGG__Biosynthesis_of_steroids : MSIGDB_C1__chr8q24 : MSIGDB_C2__PENG_RAPAMYCIN_DN : MSIGDB_C2__CHANG_SERUM_RESPONSE_DN : MSIGDB_C2__IRS1_KO_ADIP_UP : MSIGDB_C2__YAGI_AML_PROG_FAB : MSIGDB_C2__PENG_GLUT…	0.532218	0.999797	0.00169876	0.025748	0.000235637	0.00623538	0.496734	0.984292	0.00458393	0.0477673	0.00198873	0.0256099
NUPL1	nucleoporin like 1	GO_CC__outer_membrane : GO_MF__porin_activity : GO_MF__serine_type_endopeptidase_inhibitor_activity : MSIGDB_C1__chr13q12 : MSIGDB_C2__CMV_HCMV_TIMECOURSE_14HRS_UP : MSIGDB_C2__CHEN_HOXA5_TARGETS_UP : MSIGDB_C2__SERUM_FIBROBLAST_CORE_UP : MSIGDB_C2__CHANG_SERUM_RESPONSE_UP : MSIGDB_C2__CMV_HCMV_TIMECOURSE_ALL_UP : MSIGDB_C2__HDACI_COLON_SUL16HRS_DN : MSIGDB_C2__OKUMURA_MC_LPS : MSIGDB_C2__REOVIRU…	0.933035	0.999797	0.00618441	0.0532558	0.00626525	0.0442516	0.841778	0.992874	0.00459487	0.0477673	0.00728739	0.0500228
GSTM4	glutathione S-transferase M4	GO_BP__metabolism : GO_MF__glutathione_transferase_activity : KEGG__Glutathione_metabolism : KEGG__Metabolism_of_xenobiotics_by_cytochrome_P450 : MSIGDB_C1__chr1p13 : MSIGDB_C2__WERNER_FIBRO_DN : MSIGDB_C2__MUNSHI_MM_VS_PCS_UP : MSIGDB_C2__AGEING_KIDNEY_SPECIFIC_DN : MSIGDB_C2__OLD_FIBRO_DN : MSIGDB_C2__HBX_HEP_DN : MSIGDB_C2__SMITH_HCV_INDUCED_HCC_UP : MSIGDB_C2__OLDWERNER_FIBRO_DN : MSIGDB_C2__…	0.934197	0.999797	0.000274685	0.010903	0.105102	0.260548	0.921946	0.995073	0.00459678	0.0477673	0.135941	0.288741
GPR125	G protein-coupled receptor 125	GO_BP__G_protein_coupled_receptor_protein_signaling_pathway : GO_BP__cell_cycle : GO_BP__regulation_of_cell_growth : GO_BP__neuropeptide_signaling_pathway : GO_BP__regulation_of_progression_through_cell_cycle : GO_BP__mitosis : GO_BP__cell_proliferation : GO_BP__protein_amino_acid_phosphorylation : GO_BP__apoptosis : GO_MF__signal_transducer_activity : GO_MF__protein_serine_threonine_kinase_activ…	0.887859	0.999797	0.000511973	0.015245	0.00271473	0.0264904	0.769414	0.989166	0.0046006	0.0477673	0.0116526	0.0649925
GFPT1	glutamine-fructose-6-phosphate transaminase 1	GO_BP__glutamine_metabolism : GO_BP__metabolism : GO_BP__carbohydrate_metabolism : GO_MF__sugar_binding : GO_MF__transaminase_activity : KEGG__Aminosugars_metabolism : KEGG__Glutamate_metabolism : MSIGDB_C1__chr2p13 : MSIGDB_C2__HDACI_COLON_CURSUL_UP : MSIGDB_C2__HDACI_COLON_SUL16HRS_UP : MSIGDB_C2__HOFFMANN_BIVSBII_LGBII : MSIGDB_C2__HDACI_COLON_SUL24HRS_UP : MSIGDB_C2__SMITH_HTERT_UP : MSIGDB_C…	0.829156	0.999797	0.0459676	0.165323	0.0733044	0.205951	0.723123	0.986769	0.00467529	0.0484322	0.00876079	0.0554534
CXCL10	chemokine (C-X-C motif) ligand 10	GO_BP__cell_cell_signaling : GO_BP__circulation : GO_BP__positive_regulation_of_cell_proliferation : GO_BP__cell_surface_receptor_linked_signal_transduction : GO_BP__chemotaxis : GO_BP__response_to_stimulus : GO_BP__immune_response : GO_BP__inflammatory_response : GO_BP__muscle_development : GO_BP__cell_motility : GO_CC__extracellular_space : GO_CC__soluble_fraction : GO_CC__extracellular_region …	0.181405	0.999797	0.064808	0.205683	0.519373	0.702172	0.0662171	0.984292	0.00468033	0.0484322	0.224291	0.399571
DHRS8		GO_BP__lipid_biosynthesis : GO_BP__metabolism : GO_BP__steroid_biosynthesis : GO_MF__oxidoreductase_activity : MSIGDB_C2__ROSS_CBF : MSIGDB_C2__HDACI_COLON_BUT_DN : MSIGDB_C2__HDACI_COLON_BUT12HRS_DN : MSIGDB_C2__HDACI_COLON_BUT16HRS_DN : MSIGDB_C2__IRS1_KO_ADIP_DN : MSIGDB_C2__HDACI_COLON_BUT24HRS_DN : MSIGDB_C2__SANA_IFNG_ENDOTHELIAL_UP : MSIGDB_C2__ROSS_CBF_LEUKEMIA : MSIGDB_C2__SANA_TNFA_ENDO…	0.462874	0.999797	0.00600815	0.0523794	0.0278999	0.110512	0.134089	0.984292	0.00468541	0.0484322	0.011637	0.0649711
SSX2IP	synovial sarcoma, X breakpoint 2 interacting protein	GO_BP__cell_adhesion : MSIGDB_C1__chr1p22 : MSIGDB_C2__TESTIS_EXPRESSED_GENES : MSIGDB_C2__HOFFMANN_BIVSBII_BI_TABLE2 : MSIGDB_C3__V$CEBP_C : MSIGDB_C3__ATGTTAA_MIR_302C : MSIGDB_C3__TGAATGT_MIR_181A_MIR_181B_MIR_181C_MIR_181D : MSIGDB_C3__AGCACTT_MIR_93_MIR_302A_MIR_302B_MIR_302C_MIR_302D_MIR_372_MIR_373_MIR_520E_MIR_520A_MIR_526B_MIR_520B_MIR_520C_MIR_520D : MSIGDB_C3__TGAGATT_MIR_216 : MSIGDB_…	0.591334	0.999797	0.00169942	0.025748	0.000407318	0.00835901	0.382381	0.984292	0.00469007	0.0484322	0.0017209	0.0235881
LRMP	lymphoid-restricted membrane protein	GO_CC__endoplasmic_reticulum_membrane : GO_CC__endoplasmic_reticulum : MSIGDB_C1__chr12p12 : MSIGDB_C2__CHIARETTI_T_ALL : MSIGDB_C2__ZHAN_TONSIL_BONEMARROW : MSIGDB_C2__PENG_LEUCINE_UP : MSIGDB_C2__HADDAD_HPCLYMPHO_ENRICHED : MSIGDB_C2__BCNU_GLIOMA_MGMT_48HRS_DN : MSIGDB_C2__BROCKE_IL6 : MSIGDB_C2__PENG_RAPAMYCIN_UP : MSIGDB_C2__STRESS_ARSENIC_SPECIFIC_UP : MSIGDB_C2__ROSS_MLL_FUSION : MSIGDB_C2_…	0.523194	0.999797	0.00116612	0.0209106	0.0025308	0.0258268	0.0048015	0.984292	0.00470624	0.0485334	0.00761006	0.0509929
EVI2A	ecotropic viral integration site 2A	GO_MF__transmembrane_receptor_activity : MSIGDB_C1__chr17q11 : MSIGDB_C2__YAGI_AML_PROG_FAB : MSIGDB_C2__LU_IL4BCELL : MSIGDB_C2__TAKEDA_NUP8_HOXA9_3D_UP : MSIGDB_C2__TPA_RESIST_MIDDLE_UP : MSIGDB_C2__AGEING_KIDNEY_UP : MSIGDB_C2__ZHAN_MULTIPLE_MYELOMA_VS_NORMAL_UP : MSIGDB_C2__ASTON_DEPRESSION_DN : MSIGDB_C2__TPA_SENS_LATE_UP : MSIGDB_C2__CARIES_PULP_UP : MSIGDB_C2__BROCKE_IL6 : MSIGDB_C2__SANSO…	0.762107	0.999797	0.0172785	0.0938253	0.0267904	0.108277	0.681625	0.985917	0.00473631	0.048731	0.04513	0.143366
PYCR1	pyrroline-5-carboxylate reductase 1	GO_BP__amino_acid_biosynthesis : GO_BP__electron_transport : GO_MF__oxidoreductase_activity : KEGG__Arginine_and_proline_metabolism : KEGG__Urea_cycle_and_metabolism_of_amino_groups : MSIGDB_C1__chr17q25 : MSIGDB_C2__HUMAN_MITODB_6_2002 : MSIGDB_C2__PENG_GLUTAMINE_UP : MSIGDB_C2__POD1_KO_UP : MSIGDB_C2__SCHUMACHER_MYC_UP : MSIGDB_C2__PENG_LEUCINE_UP : MSIGDB_C2__CMV_ALL_DN : MSIGDB_C2__ET743_RESI…	0.558955	0.999797	0.00140635	0.023249	0.0141961	0.072981	0.325297	0.984292	0.00473818	0.048731	0.015562	0.0753001
GAPVD1	GTPase activating protein and VPS9 domains 1	MSIGDB_C1__chr9q34 : MSIGDB_C2__ET743_SARCOMA_24HRS_DN : MSIGDB_C2__UVC_XPCS_8HR_DN : MSIGDB_C2__CMV_HCMV_TIMECOURSE_18HRS_UP : MSIGDB_C2__CMV_HCMV_TIMECOURSE_20HRS_UP : MSIGDB_C2__UVC_TTD_ALL_DN : MSIGDB_C2__UVB_NHEK1_DN : MSIGDB_C2__ET743_SARCOMA_72HRS_DN : MSIGDB_C2__UVC_XPCS_ALL_DN : MSIGDB_C2__ET743_SARCOMA_DN : MSIGDB_C2__HSC_MATURE_SHARED : MSIGDB_C2__UVC_TTD_4HR_DN : MSIGDB_C2__CMV_HCMV_T…	0.79954	0.999797	0.0611527	0.19857	0.0963105	0.246582	0.759327	0.989166	0.00474573	0.0487428	0.0457715	0.14474
TUBAL3	tubulin, alpha-like 3	GO_BP__protein_polymerization : GO_BP__microtubule_based_movement : GO_CC__protein_complex : GO_CC__microtubule : GO_MF__GTPase_activity : GO_MF__GTP_binding : GO_MF__structural_molecule_activity : MSIGDB_C1__chr10p15 : MSIGDB_C3__V$LMO2COM_01 : MSIGDB_C3__V$TTF1_Q6	0.81207	0.999797	0.00251954	0.031896	0.00213237	0.023145	0.666388	0.984392	0.00476346	0.0487976	0.0170307	0.0792505
CBFA2T3	"core-binding factor, runt domain, alpha subunit 2; translocated to, 3"	GO_BP__cell_proliferation : MSIGDB_C1__chr16q24 : MSIGDB_C2__POD1_KO_DN : MSIGDB_C2__PENG_GLUTAMINE_UP : MSIGDB_C2__SHEPARD_CELL_PROLIFERATION : MSIGDB_C2__BRENTANI_TRANSCRIPTION_FACTORS : MSIGDB_C2__CELL_PROLIFERATION : MSIGDB_C2__HSC_HSCANDPROGENITORS_SHARED : MSIGDB_C2__LEE_CIP_UP : MSIGDB_C2__KNUDSEN_PMNS_DN : MSIGDB_C2__HSC_HSCANDPROGENITORS_FETAL : MSIGDB_C2__HSC_HSCANDPROGENITORS_ADULT : M…	0.822502	0.999797	0.0124922	0.0778438	0.020024	0.0911061	0.77619	0.989166	0.00476731	0.0487976	0.00632388	0.045812
MT1X	metallothionein 1X	GO_BP__electron_transport : GO_MF__copper_ion_binding : GO_MF__iron_ion_binding : MSIGDB_C1__chr16q13 : MSIGDB_C2__IRITANI_ADPROX_VASC : MSIGDB_C2__ADIPOGENESIS_HMSC_CLASS1_UP : MSIGDB_C2__STRESS_GENOTOXIC_SPECIFIC_UP : MSIGDB_C2__UVC_HIGH_D8_DN : MSIGDB_C2__LVAD_HEARTFAILURE_UP : MSIGDB_C2__RUTELLA_HEPATGFSNDCS_UP : MSIGDB_C2__OXSTRESS_BREASTCA_UP : MSIGDB_C2__O6BG_RESIST_MEDULLOBLASTOMA_UP : MS…	0.967444	0.999797	0.00192649	0.0270882	0.00234509	0.0246509	0.870309	0.99333	0.00477027	0.0487976	0.00634647	0.0458884
RNF186	ring finger protein 186	MSIGDB_C1__chr1p36	0.86857	0.999797	0.00233081	0.0304163	0.000582436	0.0102511	0.741844	0.986769	0.00480445	0.0490378	0.00297966	0.0314951
C10orf3		MSIGDB_C2__SHEPARD_CRASH_AND_BURN_MUT_VS_WT_DN	0.385435	0.999797	0.000945901	0.0194305	7.70048e-06	0.00106701	0.222285	0.984292	0.00481281	0.0490378	0.000455245	0.0121566
GADD45B	Growth arrest and DNA-damage-inducible, beta : growth arrest and DNA-damage-inducible, beta	GO_BP__response_to_stress : GO_BP__cell_differentiation : GO_BP__apoptosis : MSIGDB_C1__chr19p13 : MSIGDB_C2__IGLESIAS_E2FMINUS_UP : MSIGDB_C2__CORDERO_KRAS_KD_VS_CONTROL_UP : MSIGDB_C2__ROS_MOUSE_AORTA_DN : MSIGDB_C2__CREB_BRAIN_2WKS_UP : MSIGDB_C2__PASSERINI_APOPTOSIS : MSIGDB_C2__BASSO_GERMINAL_CENTER_CD40_UP : MSIGDB_C2__CHEN_HOXA5_TARGETS_UP : MSIGDB_C2__JISON_SICKLE_CELL : MSIGDB_C2__TSA_PA…	0.517075	0.999797	0.00182954	0.0265112	0.0390131	0.136887	0.412608	0.984292	0.00481306	0.0490378	0.040038	0.132492
BZW2	basic leucine zipper and W2 domains 2	GO_BP__regulation_of_translational_initiation : GO_MF__translation_initiation_factor_activity : MSIGDB_C1__chr7p21 : MSIGDB_C2__HCC_SURVIVAL_GOOD_VS_POOR_DN : MSIGDB_C2__POD1_KO_UP : MSIGDB_C2__GOLDRATH_HP : MSIGDB_C2__LE_MYELIN_UP : MSIGDB_C3__V$ETS2_B : MSIGDB_C3__CTAWWWATA_V$RSRFC4_Q2 : MSIGDB_C3__V$MMEF2_Q6 : MSIGDB_C3__V$RSRFC4_01 : MSIGDB_C3__TGCCAAR_V$NF1_Q6 : MSIGDB_C3__V$AREB6_02 : MSIGD…	0.646423	0.999797	0.00295489	0.035029	3.0516e-05	0.00198821	0.284879	0.984292	0.00483256	0.0491708	0.000145195	0.00735839
TLR3	toll-like receptor 3	GO_BP__activation_of_NF_kappaB_inducing_kinase : GO_BP__innate_immune_response : GO_BP__defense_response_to_bacteria : GO_BP__immune_response : GO_BP__inflammatory_response : GO_MF__transmembrane_receptor_activity : GO_MF__double_stranded_RNA_binding : MSIGDB_C1__chr4q35 : MSIGDB_C2__POD1_KO_DN : MSIGDB_C2__TPA_SENS_EARLY_DN : MSIGDB_C2__CMV_UV_HCMV_6HRS_UP : MSIGDB_C2__LU_IL4BCELL : MSIGDB_C2__I…	0.531911	0.999797	0.0012708	0.0221619	0.000718806	0.0117302	0.192071	0.984292	0.00487341	0.0495203	0.00238926	0.0278568
C19orf2	Chromosome 19 open reading frame 2 : chromosome 19 open reading frame 2	GO_BP__regulation_of_transcription_from_RNA_polymerase_II_promoter : GO_BP__protein_folding : GO_BP__response_to_virus : GO_CC__DNA_directed_RNA_polymerase_II__core_complex : GO_MF__transcription_corepressor_activity : MSIGDB_C2__HCC_SURVIVAL_GOOD_VS_POOR_DN : MSIGDB_C3__AGGCACT_MIR_515_3P : MSIGDB_C3__GCACTTT_MIR_17_5P_MIR_20A_MIR_106A_MIR_106B_MIR_20B_MIR_519D : MSIGDB_C3__GGCACTT_MIR_519E	0.497361	0.999797	0.000554057	0.0156388	0.000294907	0.00694634	0.338748	0.984292	0.00489506	0.049674	0.000103044	0.00623108
USP15	ubiquitin specific peptidase 15	GO_BP__ubiquitin_cycle : GO_BP__ubiquitin_dependent_protein_catabolism : GO_MF__cysteine_type_endopeptidase_activity : GO_MF__cysteine_type_peptidase_activity : GO_MF__peptidase_activity : GO_MF__ubiquitin_specific_protease_activity : GO_MF__ubiquitin_thiolesterase_activity : MSIGDB_C1__chr12q14 : MSIGDB_C2__ALZHEIMERS_INCIPIENT_DN : MSIGDB_C2__MAMMARY_DEV_UP : MSIGDB_C2__UVC_XPCS_4HR_DN : MSIGDB…	0.720408	0.999797	0.00705828	0.0571443	0.01303	0.0692479	0.508497	0.984292	0.00493214	0.0499838	0.025261	0.10032
BMP2K	BMP2 inducible kinase	GO_BP__protein_amino_acid_phosphorylation : GO_MF__protein_serine_threonine_kinase_activity : GO_MF__protein_kinase_activity : MSIGDB_C1__chr4q13 : MSIGDB_C2__HSC_LATEPROGENITORS_ADULT : MSIGDB_C2__HSC_LATEPROGENITORS_SHARED : MSIGDB_C2__FLECHNER_KIDNEY_TRANSPLANT_WELL_UP : MSIGDB_C2__TAKEDA_NUP8_HOXA9_3D_UP : MSIGDB_C2__HSC_LATEPROGENITORS_FETAL : MSIGDB_C2__UVC_TTD_ALL_DN : MSIGDB_C2__STRESS_AR…	0.598737	0.999797	0.000860953	0.0186856	0.00072736	0.0118192	0.295711	0.984292	0.00494627	0.0500604	0.00365624	0.0343579
MARCKS	Myristoylated alanine-rich protein kinase C substrate : myristoylated alanine-rich protein kinase C substrate	GO_BP__cell_motility : GO_CC__plasma_membrane : GO_CC__actin_cytoskeleton : GO_MF__actin_binding : GO_MF__calmodulin_binding : GO_MF__actin_filament_binding : MSIGDB_C1__chr6q21 : MSIGDB_C2__HCC_SURVIVAL_GOOD_VS_POOR_DN : MSIGDB_C2__IDX_TSA_DN_CLUSTER5 : MSIGDB_C2__FLECHNER_KIDNEY_TRANSPLANT_WELL_UP : MSIGDB_C2__BAF57_BT549_UP : MSIGDB_C2__CMV_ALL_DN : MSIGDB_C2__MMS_HUMAN_LYMPH_LOW_4HRS_DN : MSI…	0.998005	0.999797	0.000803741	0.0183142	0.00116062	0.0154364	0.997615	0.999319	0.00496748	0.0501057	0.00234005	0.0275209
DOLPP1	dolichyl pyrophosphate phosphatase 1	GO_BP__protein_amino_acid_N_linked_glycosylation : GO_CC__integral_to_endoplasmic_reticulum_membrane : GO_CC__endoplasmic_reticulum : MSIGDB_C1__chr9q34 : MSIGDB_C2__HOFFMANN_BIVSBII_IMVM : MSIGDB_C3__CAGTGTT_MIR_141_MIR_200A : MSIGDB_C3__V$NFY_Q6_01 : MSIGDB_C3__AAGCACA_MIR_218 : MSIGDB_C3__GAGCCTG_MIR_484 : MSIGDB_C3__TGACAGNY_V$MEIS1_01 : MSIGDB_C3__MCAATNNNNNGCG_UNKNOWN : MSIGDB_C3__V$GATA1_0…	0.771295	0.999797	0.0125351	0.0780473	0.0986843	0.250024	0.712577	0.986769	0.00496901	0.0501057	0.118823	0.265947
CD47	CD47 molecule : CD47 molecule : CD47 molecule	GO_BP__cell_matrix_adhesion : GO_BP__cell_adhesion : GO_BP__integrin_mediated_signaling_pathway : GO_CC__plasma_membrane : MSIGDB_C1__chr3q13 : MSIGDB_C2__POD1_KO_DN : MSIGDB_C2__PENG_RAPAMYCIN_DN : MSIGDB_C2__IGLESIAS_E2FMINUS_UP : MSIGDB_C2__TPA_SENS_EARLY_DN : MSIGDB_C2__ABRAHAM_MM_VS_AL_UP : MSIGDB_C2__FLECHNER_KIDNEY_TRANSPLANT_REJECTION_PBL_UP : MSIGDB_C2__STEMCELL_COMMON_DN : MSIGDB_C2__NI…	0.995201	0.999797	0.0338456	0.138676	0.0827572	0.222875	0.99599	0.999067	0.00497046	0.0501057	0.127519	0.277926
SUCLA2	succinate-CoA ligase, ADP-forming, beta subunit	GENMAPP__Krebs_TCA_Cycle : GO_BP__metabolism : GO_BP__tricarboxylic_acid_cycle : GO_CC__mitochondrion : GO_MF__catalytic_activity : GO_MF__ligase_activity : KEGG__Propanoate_metabolism : KEGG__Citrate_cycle__TCA_cycle_ : MSIGDB_C1__chr13q12 : MSIGDB_C2__HUMAN_MITODB_6_2002 : MSIGDB_C2__CITRATE_CYCLE_TCA_CYCLE : MSIGDB_C2__PGC : MSIGDB_C2__ABBUD_LIF_DN : MSIGDB_C2__TCA : MSIGDB_C2__BAF57_BT549_DN …	0.787456	0.999797	0.0193465	0.0998913	0.0287038	0.111951	0.547291	0.984292	0.00498963	0.050197	0.014893	0.0732255
TPARL		MSIGDB_C2__KENNY_WNT_DN : MSIGDB_C3__TTTGTAG_MIR_520D : MSIGDB_C3__V$E2A_Q2 : MSIGDB_C3__CGTSACG_V$PAX3_B : MSIGDB_C3__GTGACGY_V$E4F1_Q6 : MSIGDB_C3__V$MYOD_Q6_01 : MSIGDB_C3__YRTCANNRCGC_UNKNOWN	0.640091	0.999797	0.0112785	0.0734938	0.0385281	0.135622	0.420003	0.984292	0.00499635	0.050197	0.0262038	0.102673
PSMD6	proteasome (prosome, macropain) 26S subunit, non-ATPase, 6	GENMAPP__Proteasome_Degradation : GO_CC__protein_complex : GO_CC__cytosol : GO_CC__proteasome_complex__sensu_Eukaryota_ : GO_MF__ATPase_activity : GO_MF__binding : MSIGDB_C1__chr3p14 : MSIGDB_C2__FLECHNER_KIDNEY_TRANSPLANT_REJECTION_PBL_UP : MSIGDB_C2__PRMT5_KD_UP : MSIGDB_C2__CMV_24HRS_UP : MSIGDB_C2__UVB_NHEK3_C0 : MSIGDB_C2__CMV_ALL_UP : MSIGDB_C2__RCC_NL_UP : MSIGDB_C2__HYPOXIA_NORMAL_UP : MS…	0.760113	0.999797	0.0249436	0.115653	0.0543702	0.167959	0.602679	0.984292	0.00499928	0.050197	0.00327455	0.0327928
HSPC121		MSIGDB_C3__CTGCAGY_UNKNOWN : MSIGDB_C3__YGCANTGCR_UNKNOWN : MSIGDB_C3__TGCGCANK_UNKNOWN	0.464583	0.999797	0.00777361	0.0605134	0.027529	0.10967	0.0595638	0.984292	0.00501471	0.0502857	0.00908577	0.0566634
SFXN1	sideroflexin 1	GO_BP__iron_ion_transport : GO_BP__cation_transport : GO_BP__ion_transport : GO_CC__mitochondrion : GO_MF__iron_ion_binding : GO_MF__cation_transporter_activity : MSIGDB_C1__chr5q35 : MSIGDB_C2__LEE_MYC_DN : MSIGDB_C2__GAY_YY1_DN : MSIGDB_C2__GOLDRATH_HP : MSIGDB_C2__BAF57_BT549_DN : MSIGDB_C2__IDX_TSA_UP_CLUSTER6 : MSIGDB_C3__GGCNNMSMYNTTG_UNKNOWN : MSIGDB_C3__GGCNKCCATNK_UNKNOWN : MSIGDB_C3__GC…	0.765214	0.999797	0.00893331	0.0648095	0.0205996	0.092674	0.714601	0.986769	0.00504197	0.0504926	0.021445	0.0913842
CDK5RAP1	CDK5 regulatory subunit associated protein 1	GO_BP__brain_development : GO_BP__cell_proliferation : GO_MF__iron_ion_binding : GO_MF__iron_sulfur_cluster_binding : GO_MF__4_iron__4_sulfur_cluster_binding : GO_MF__catalytic_activity : MSIGDB_C2__PROLIFERATION_GENES : MSIGDB_C4__GNF2_HDAC1 : MSIGDB_C4__GNF2_RBBP6	0.979103	0.999797	0.00596485	0.0521907	0.00803841	0.0509064	0.957408	0.99567	0.00507371	0.0507437	0.0116252	0.064953
B3GALT4	UDP-Gal:betaGlcNAc beta 1,3-galactosyltransferase, polypeptide 4	GENMAPP__Ribosomal_Proteins : GO_BP__protein_amino_acid_glycosylation : GO_CC__Golgi_stack : GO_MF__galactosyltransferase_activity : GO_MF__transferase_activity__transferring_glycosyl_groups : KEGG__Glycan_structures___biosynthesis_2 : MSIGDB_C1__chr6p21 : MSIGDB_C2__GH_GHRHR_KO_24HRS_UP : MSIGDB_C2__GANGLIOSIDE_BIOSYNTHESIS : MSIGDB_C2__RIBOSOMAL_PROTEINS	0.760624	0.999797	0.00513335	0.0477088	0.000778056	0.0120765	0.683988	0.985917	0.00509056	0.0508455	0.000539397	0.0138877
MKNK1	MAP kinase interacting serine/threonine kinase 1	GO_BP__regulation_of_protein_biosynthesis : GO_BP__regulation_of_translation : GO_BP__protein_kinase_cascade : GO_BP__protein_amino_acid_phosphorylation : GO_MF__protein_serine_threonine_kinase_activity : GO_MF__protein_kinase_activity : MSIGDB_C1__chr1p33 : MSIGDB_C2__BRENTANI_SIGNALING : MSIGDB_C2__ZHAN_MMPC_EARLYVS : MSIGDB_C2__INSULIN_SIGNALING : MSIGDB_C2__STEFFEN_AML_PML_PLZF_TRGT : MSIGDB_…	0.168701	0.999797	0.00923345	0.0656762	0.00134603	0.0170401	0.00320442	0.984292	0.0051026	0.0508991	0.00191779	0.0252157
MXRA7	matrix-remodelling associated 7	MSIGDB_C1__chr17q25 : MSIGDB_C2__VERHAAK_AML_NPM1_MUT_VS_WT_DN : MSIGDB_C2__FLOTHO_CASP8AP2_MRD_DIFF : MSIGDB_C2__DIAB_NEPH_DN : MSIGDB_C2__ROSS_PML_RAR	0.498124	0.999797	0.000473272	0.014782	0.000302083	0.00705397	0.061158	0.984292	0.0051115	0.0509212	0.00612504	0.0451331
EPLIN		MSIGDB_C3__V$SP1_Q6_01 : MSIGDB_C3__V$AREB6_03 : MSIGDB_C3__TTTNNANAGCYR_UNKNOWN : MSIGDB_C3__V$TAL1ALPHAE47_01 : MSIGDB_C3__GGATTA_V$PITX2_Q2 : MSIGDB_C3__GCACTTT_MIR_17_5P_MIR_20A_MIR_106A_MIR_106B_MIR_20B_MIR_519D : MSIGDB_C3__V$TAL1BETAE47_01 : MSIGDB_C3__V$MYOD_Q6 : MSIGDB_C3__GCCATNTTG_V$YY1_Q6 : MSIGDB_C3__V$TAL1BETAITF2_01	0.819606	0.999797	0.00230213	0.0301453	0.000526364	0.00962435	0.762779	0.989166	0.00512567	0.0509663	0.00485648	0.0394576
LRDD	leucine-rich repeats and death domain containing	MSIGDB_C1__chr11p15 : MSIGDB_C2__HDACI_COLON_SUL16HRS_DN : MSIGDB_C2__DNA_DAMAGE_SIGNALING : MSIGDB_C2__HDACI_COLON_SUL2HRS_DN : MSIGDB_C2__P53_SIGNALING : MSIGDB_C2__HDACI_COLON_SUL_DN : MSIGDB_C3__V$P53_DECAMER_Q2 : MSIGDB_C3__V$P53_02	0.751879	0.999797	0.00398464	0.0419452	0.000935629	0.0136337	0.744254	0.986769	0.0051294	0.0509663	0.000547501	0.0140488
NADSYN1	NAD synthetase 1	GO_BP__nitrogen_compound_metabolism : KEGG__Nicotinate_and_nicotinamide_metabolism : KEGG__Glutamate_metabolism : MSIGDB_C1__chr11q13 : MSIGDB_C2__HSC_LATEPROGENITORS_ADULT : MSIGDB_C2__HSC_LATEPROGENITORS_SHARED : MSIGDB_C2__MENSE_HYPOXIA_UP : MSIGDB_C2__HSC_LATEPROGENITORS_FETAL : MSIGDB_C2__BRG1_H1299_UP : MSIGDB_C2__NICOTINATE_AND_NICOTINAMIDE_METABOLISM : MSIGDB_C2__GLUTAMATE_METABOLISM : MS…	0.740537	0.999797	0.0144886	0.0856453	0.00486308	0.0372852	0.616908	0.984292	0.00514168	0.0509997	0.0018097	0.0244176
IGKC	immunoglobulin kappa constant	GO_BP__antigen_processing__endogenous_antigen_via_MHC_class_I : GO_BP__immune_response : GO_BP__antigen_presentation__endogenous_antigen : GO_CC__extracellular_region : GO_MF__antigen_binding : GO_MF__MHC_class_I_receptor_activity : MSIGDB_C1__chr2p11 : MSIGDB_C2__HBX_HCC_UP : MSIGDB_C2__AGEING_KIDNEY_UP : MSIGDB_C2__MAGRANGEAS_MULTIPLE_MYELOMA_IGL_VS_IGK_DN : MSIGDB_C2__TARTE_PC : MSIGDB_C2__CIS…	0.996707	0.999797	0.0215447	0.106273	0.0216598	0.0951368	0.995552	0.999067	0.00514926	0.0509997	0.00371399	0.0344754
GEMIN6	gem (nuclear organelle) associated protein 6	GO_BP__nuclear_mRNA_splicing__via_spliceosome : GO_BP__spliceosome_assembly : GO_BP__mRNA_processing : GO_CC__spliceosome_complex : GO_CC__nucleoplasm : MSIGDB_C1__chr2p22	0.475361	0.999797	0.0016907	0.0257182	3.71279e-05	0.00226759	0.278083	0.984292	0.00515953	0.0509997	0.000137189	0.00721048
BDH		MSIGDB_C2__HUMAN_MITODB_6_2002 : MSIGDB_C2__BUTANOATE_METABOLISM : MSIGDB_C2__HCC_SURVIVAL_GOOD_VS_POOR_UP : MSIGDB_C2__MITOCHONDRIA : MSIGDB_C3__AAAYWAACM_V$HFH4_01 : MSIGDB_C3__TGTTTGY_V$HNF3_Q6 : MSIGDB_C3__V$FOXJ2_01 : MSIGDB_C3__V$HNF3_Q6 : MSIGDB_C3__V$HNF3ALPHA_Q6 : MSIGDB_C3__V$HFH1_01	0.790107	0.999797	0.00492347	0.046503	0.00795912	0.0507585	0.206813	0.984292	0.00519595	0.0512932	0.0068117	0.0479801
UBE2Q1	ubiquitin-conjugating enzyme E2Q (putative) 1	GO_BP__protein_modification : GO_BP__ubiquitin_cycle : GO_MF__ubiquitin_protein_ligase_activity : GO_MF__ligase_activity : MSIGDB_C1__chr1q22 : MSIGDB_C2__HSC_LATEPROGENITORS_ADULT : MSIGDB_C2__HSC_LATEPROGENITORS_SHARED : MSIGDB_C2__HSC_LATEPROGENITORS_FETAL : MSIGDB_C2__HSC_EARLYPROGENITORS_ADULT : MSIGDB_C2__HSC_EARLYPROGENITORS_FETAL : MSIGDB_C2__HSC_EARLYPROGENITORS_SHARED : MSIGDB_C3__CTCAA…	0.284851	0.999797	0.00412903	0.0429734	0.0225366	0.0973094	0.177959	0.984292	0.00522887	0.0515514	0.0440206	0.140958
C20orf20	chromosome 20 open reading frame 20	GO_BP__regulation_of_cell_growth : GO_BP__chromatin_modification : GO_BP__regulation_of_transcription : MSIGDB_C3__AACTGGA_MIR_145 : MSIGDB_C3__ACTGCAG_MIR_17_3P : MSIGDB_C3__GTACTGT_MIR_101	0.794296	0.999797	0.0616425	0.199734	0.0278358	0.11043	0.823229	0.990969	0.00525112	0.0517039	0.0519033	0.156904
NDUFB8	NADH dehydrogenase (ubiquinone) 1 beta subcomplex, 8, 19kDa	GENMAPP__Electron_Transport_Chain : GO_BP__mitochondrial_electron_transport__NADH_to_ubiquinone : GO_BP__electron_transport : GO_CC__mitochondrion : GO_CC__membrane_fraction : GO_MF__NADH_dehydrogenase_activity : GO_MF__oxidoreductase_activity : GO_MF__NADH_dehydrogenase__ubiquinone__activity : MSIGDB_C1__chr10q23 : MSIGDB_C2__HUMAN_MITODB_6_2002 : MSIGDB_C2__ALZHEIMERS_INCIPIENT_DN : MSIGDB_C2__…	0.340847	0.999797	0.00346247	0.0383434	0.0018788	0.0212754	0.127291	0.984292	0.00526271	0.0517511	0.00104448	0.0179322
THBS2	thrombospondin 2	GO_BP__cell_adhesion : GO_CC__extracellular_matrix__sensu_Metazoa_ : GO_CC__extracellular_region : GO_MF__heparin_binding : GO_MF__structural_molecule_activity : MSIGDB_C1__chr6q27 : MSIGDB_C2__UVC_XPCS_8HR_DN : MSIGDB_C2__TGFBETA_LATE_UP : MSIGDB_C2__ADIP_DIFF_CLUSTER1 : MSIGDB_C2__CROONQUIST_IL6_STROMA_UP : MSIGDB_C2__AGED_MOUSE_CEREBELLUM_UP : MSIGDB_C2__IGF_VS_PDGF_DN : MSIGDB_C2__KANG_TERT_D…	0.444056	0.999797	0.000268611	0.0108844	0.00454479	0.0360697	0.390382	0.984292	0.00527587	0.0518136	0.0162138	0.0770837
C14orf173	chromosome 14 open reading frame 173	GO_BP__actin_cytoskeleton_organization_and_biogenesis : GO_BP__cell_organization_and_biogenesis : GO_MF__actin_binding	0.808428	0.999797	0.00524588	0.0485745	4.77233e-05	0.00250827	0.678972	0.985215	0.00529387	0.0519038	0.000262075	0.00929689
LEREPO4		MSIGDB_C1__chr2q32 : MSIGDB_C2__FLECHNER_KIDNEY_TRANSPLANT_WELL_UP : MSIGDB_C2__GH_EXOGENOUS_ANY_UP : MSIGDB_C2__GH_EXOGENOUS_MIDDLE_UP : MSIGDB_C2__GH_AUTOCRINE_UP : MSIGDB_C2__HSC_LTHSC_SHARED : MSIGDB_C2__RCC_NL_UP : MSIGDB_C2__HSC_LTHSC_FETAL : MSIGDB_C2__HSC_LTHSC_ADULT : MSIGDB_C3__CAGTATT_MIR_200B_MIR_200C_MIR_429 : MSIGDB_C3__TTGCCAA_MIR_182 : MSIGDB_C4__GNF2_ELAC2 : MSIGDB_C4__MORF_PPP2C…	0.195735	0.999797	0.000342003	0.0123523	0.000625563	0.0106178	0.0736525	0.984292	0.00530132	0.0519038	0.00390174	0.0353149
H2AFZ	H2A histone family, member Z	GENMAPP__Proteasome_Degradation : GO_BP__chromosome_organization_and_biogenesis__sensu_Eukaryota_ : GO_BP__nucleosome_assembly : GO_CC__nucleosome : GO_CC__chromosome : MSIGDB_C1__chr4q23 : MSIGDB_C2__OLDAGE_DN : MSIGDB_C2__FLECHNER_KIDNEY_TRANSPLANT_WELL_UP : MSIGDB_C2__GAY_YY1_DN : MSIGDB_C2__SERUM_FIBROBLAST_CORE_UP : MSIGDB_C2__CHANG_SERUM_RESPONSE_UP : MSIGDB_C2__GH_AUTOCRINE_UP : MSIGDB_C2_…	0.464317	0.999797	0.00084788	0.0186593	0.000272156	0.00676587	0.510035	0.984292	0.00530548	0.0519038	0.000367213	0.010847
DPEP1	dipeptidase 1 (renal)	GENMAPP__Eicosanoid_Synthesis : GO_BP__proteolysis : GO_CC__microsome : GO_CC__endoplasmic_reticulum : GO_MF__peptidase_activity : GO_MF__metallopeptidase_activity : MSIGDB_C1__chr16q24 : MSIGDB_C2__TFF2_KO_UP : MSIGDB_C2__SANSOM_APC_5_DN : MSIGDB_C2__IDX_TSA_UP_CLUSTER4	0.930559	0.999797	0.00736672	0.0586347	0.0105393	0.0605275	0.778655	0.989166	0.00532522	0.0520224	0.00826802	0.0534447
NOX4	NADPH oxidase 4	GO_BP__electron_transport : GO_BP__generation_of_precursor_metabolites_and_energy : GO_MF__oxidoreductase_activity : MSIGDB_C1__chr11q14 : MSIGDB_C2__ELECTRON_TRANSPORTER_ACTIVITY : MSIGDB_C3__V$SRY_01 : MSIGDB_C3__SMTTTTGT_UNKNOWN : MSIGDB_C3__GTGCAAT_MIR_25_MIR_32_MIR_92_MIR_363_MIR_367 : MSIGDB_C3__V$PAX6_01	0.395732	0.999797	0.00959987	0.0670583	0.0967395	0.247231	0.391883	0.984292	0.00533126	0.0520224	0.0673342	0.185388
TLE1	Transducin-like enhancer of split 1 (E(sp1) homolog, Drosophila) : transducin-like enhancer of split 1 (E(sp1) homolog, Drosophila)	GENMAPP__Electron_Transport_Chain : GO_BP__Wnt_receptor_signaling_pathway : GO_BP__electron_transport : GO_BP__organ_morphogenesis : GO_BP__regulation_of_transcription : GO_BP__frizzled_signaling_pathway : GO_CC__mitochondrial_electron_transport_chain : GO_CC__mitochondrion : GO_MF__copper_ion_binding : GO_MF__oxidoreductase_activity : GO_MF__cytochrome_c_oxidase_activity : MSIGDB_C1__chr9q21 : M…	0.156401	0.999797	0.00223375	0.0295032	0.00401942	0.0333319	0.0767413	0.984292	0.00535781	0.0521083	0.00312838	0.032088
TSC		MSIGDB_C2__TESTIS_EXPRESSED_GENES : MSIGDB_C2__KUROKAWA_5FU_IFN_SENSITIVE_VS_RESISTANT_DN : MSIGDB_C3__V$SF1_Q6	0.750209	0.999797	0.0010464	0.0201835	0.00146149	0.0178494	0.772197	0.989166	0.00535962	0.0521083	0.00388067	0.0352498
SYNPO	synaptopodin	GO_CC__cytoskeleton : GO_MF__actin_binding : MSIGDB_C1__chr5q33 : MSIGDB_C2__POD1_KO_DN : MSIGDB_C2__FLECHNER_KIDNEY_TRANSPLANT_REJECTION_PBL_DN : MSIGDB_C2__SANSOM_APC_5_DN : MSIGDB_C2__HSC_LTHSC_SHARED : MSIGDB_C2__DIAB_NEPH_DN : MSIGDB_C2__HSC_LTHSC_FETAL : MSIGDB_C2__HSC_LTHSC_ADULT : MSIGDB_C2__MYOD_NIH3T3_DN : MSIGDB_C2__IDX_TSA_DN_CLUSTER1 : MSIGDB_C2__ATRIA_UP : MSIGDB_C3__V$GATA1_04 : MS…	0.618597	0.999797	0.00289522	0.0345296	4.12326e-05	0.00236749	0.461634	0.984292	0.00536551	0.0521083	0.00132873	0.0203747
AIM1	absent in melanoma 1	GO_MF__sugar_binding : MSIGDB_C1__chr6q21 : MSIGDB_C2__BECKER_CANCER_ASSOCIATED_SUBSET_2 : MSIGDB_C2__PENG_GLUTAMINE_UP : MSIGDB_C2__PENG_LEUCINE_UP : MSIGDB_C2__ET743PT650_COLONCA_DN : MSIGDB_C2__BRG1_ALAB_UP : MSIGDB_C2__SCHURINGA_STAT5A_DN : MSIGDB_C2__CMV_HCMV_TIMECOURSE_20HRS_DN : MSIGDB_C2__BECKER_TAMOXIFEN_RESISTANT_DN : MSIGDB_C2__CARIES_PULP_UP : MSIGDB_C2__ICHIBA_GVHD : MSIGDB_C2__BLEO_…	0.403269	0.999797	0.0105047	0.0704248	0.0981102	0.249161	0.240015	0.984292	0.00537209	0.0521083	0.107702	0.248727
NUDT9	nudix (nucleoside diphosphate linked moiety X)-type motif 9	GO_BP__cation_transport : GO_CC__mitochondrion : GO_MF__magnesium_ion_binding : GO_MF__manganese_ion_binding : GO_MF__lyase_activity : MSIGDB_C1__chr4q22 : MSIGDB_C2__SHEPARD_BMYB_MORPHOLINO_UP : MSIGDB_C3__TGCGCANK_UNKNOWN	0.72709	0.999797	0.000638329	0.0167748	0.00383041	0.0322558	0.737764	0.986769	0.00540658	0.0522969	0.00355076	0.0338995
CXXC1	CXXC finger 1 (PHD domain)	GO_MF__transcriptional_activator_activity : MSIGDB_C1__chr18q12 : MSIGDB_C3__V$E2F1_Q4 : MSIGDB_C3__CCATCCA_MIR_432 : MSIGDB_C3__AAGWWRNYGGC_UNKNOWN : MSIGDB_C3__ACAWNRNSRCGG_UNKNOWN	0.212215	0.999797	0.00222714	0.0294826	0.000109093	0.00399954	0.231511	0.984292	0.00541647	0.0522969	0.00259012	0.0292434
ME3		GO_CC__mitochondrion : GO_MF__oxidoreductase_activity__acting_on_the_CH_OH_group_of_donors__NAD_or_NADP_as_acceptor : GO_MF__oxidoreductase_activity : GO_MF__NAD_binding : KEGG__Carbon_fixation : KEGG__Pyruvate_metabolism : MSIGDB_C2__HUMAN_MITODB_6_2002 : MSIGDB_C2__CMV_HCMV_TIMECOURSE_16HRS_DN : MSIGDB_C2__CARBON_FIXATION : MSIGDB_C2__PYRUVATE_METABOLISM : MSIGDB_C2__ELECTRON_TRANSPORTER_ACTIVI…	0.521504	0.999797	0.00167579	0.0257182	0.0113619	0.0639978	0.335168	0.984292	0.00541826	0.0522969	0.0178148	0.0812973
CKB	creatine kinase, brain	GO_MF__transferase_activity__transferring_phosphorus_containing_groups : KEGG__Arginine_and_proline_metabolism : KEGG__Urea_cycle_and_metabolism_of_amino_groups : MSIGDB_C1__chr14q32 : MSIGDB_C2__TAKEDA_NUP8_HOXA9_10D_UP : MSIGDB_C2__KANG_TERT_DN : MSIGDB_C2__PENG_LEUCINE_UP : MSIGDB_C2__CROMER_HYPOPHARYNGEAL_MET_VS_NON_DN : MSIGDB_C2__ELONGINA_KO_DN : MSIGDB_C2__PRMT5_KD_DN : MSIGDB_C2__BRCA1_OV…	0.805006	0.999797	0.0200495	0.101764	0.0206142	0.0926846	0.42863	0.984292	0.00542114	0.0522969	0.00570557	0.0433647
ERN2	endoplasmic reticulum to nucleus signalling 2	GO_BP__electron_transport : GO_BP__negative_regulation_of_transcription : GO_BP__induction_of_apoptosis : GO_BP__protein_amino_acid_phosphorylation : GO_BP__apoptosis : GO_BP__mRNA_processing : GO_CC__endoplasmic_reticulum : GO_MF__magnesium_ion_binding : GO_MF__protein_serine_threonine_kinase_activity : GO_MF__catalytic_activity : GO_MF__protein_kinase_activity : GO_MF__endonuclease_activity : M…	0.290937	0.999797	0.00160805	0.0251642	0.000139643	0.00456893	0.171501	0.984292	0.00543671	0.0523092	0.000238103	0.00907289
POGK	pogo transposable element with KRAB domain	GO_BP__anti_apoptosis : MSIGDB_C1__chr1q23 : MSIGDB_C2__HSC_HSCANDPROGENITORS_SHARED : MSIGDB_C2__HSC_HSCANDPROGENITORS_FETAL : MSIGDB_C2__HSC_HSCANDPROGENITORS_ADULT : MSIGDB_C3__WGGAATGY_V$TEF1_Q6 : MSIGDB_C3__CCACACA_MIR_147 : MSIGDB_C3__V$MYCMAX_01 : MSIGDB_C3__AAAGACA_MIR_511 : MSIGDB_C3__V$MYC_Q2 : MSIGDB_C3__ACATTCC_MIR_1_MIR_206 : MSIGDB_C3__CCCNNGGGAR_V$OLF1_01 : MSIGDB_C3__V$USF_02 : MS…	0.521449	0.999797	0.00975776	0.0676035	0.0888537	0.234064	0.4397	0.984292	0.00544155	0.0523092	0.143123	0.298813
SMAD4	SMAD family member 4	GENMAPP__TGF_Beta_Signaling_Pathway : GENMAPP__Cell_cycle_KEGG : GO_BP__transforming_growth_factor_beta_receptor_signaling_pathway : GO_MF__transcription_cofactor_activity : KEGG__Cell_cycle_KEGG : MSIGDB_C1__chr18q21 : MSIGDB_C2__ET743_SARCOMA_72HRS_DN : MSIGDB_C2__FLECHNER_KIDNEY_TRANSPLANT_REJECTION_DN : MSIGDB_C2__CELL_CYCLE_KEGG : MSIGDB_C2__TGF_BETA_SIGNALING_PATHWAY : MSIGDB_C3__AGTTCTC_MI…	0.484562	0.999797	0.00163703	0.0253573	0.00101338	0.0143181	0.334815	0.984292	0.00544444	0.0523092	0.0022398	0.0269567
MELK	maternal embryonic leucine zipper kinase	GO_BP__protein_amino_acid_phosphorylation : GO_MF__protein_serine_threonine_kinase_activity : GO_MF__protein_kinase_activity : MSIGDB_C1__chr9p13 : MSIGDB_C2__UVC_XPCS_8HR_DN : MSIGDB_C2__CHIARETTI_T_ALL : MSIGDB_C2__SHIPP_FL_VS_DLBCL_DN : MSIGDB_C2__VERNELL_PRB_CLSTR1 : MSIGDB_C2__BRCA_PROGNOSIS_NEG : MSIGDB_C2__ADIP_DIFF_CLUSTER5 : MSIGDB_C2__UVC_TTD_ALL_DN : MSIGDB_C2__IFNA_HCMV_6HRS_UP : MSIG…	0.709153	0.999797	0.00815017	0.0616707	0.000362134	0.00781761	0.600268	0.984292	0.00544988	0.0523092	0.000345643	0.0106216
MT1K			0.96392	0.999797	0.00256285	0.0322834	0.00775289	0.0499875	0.863995	0.99333	0.0054811	0.05244	0.0100673	0.0600684
MAN1A1	Mannosidase, alpha, class 1A, member 1 : mannosidase, alpha, class 1A, member 1	GO_BP__protein_amino_acid_glycosylation : GO_BP__protein_amino_acid_N_linked_glycosylation : GO_BP__carbohydrate_metabolism : GO_CC__ER_Golgi_intermediate_compartment : GO_CC__Golgi_stack : GO_CC__endoplasmic_reticulum : GO_CC__membrane_fraction : GO_MF__hydrolase_activity__acting_on_glycosyl_bonds : KEGG__N_Glycan_biosynthesis : KEGG__Glycan_structures___biosynthesis_1 : MSIGDB_C1__chr6q22 : MSI…	0.542102	0.999797	0.0213851	0.105966	0.023766	0.0999613	0.471987	0.984292	0.00548191	0.05244	0.000320068	0.0104445
HOXD4	homeobox D4	GO_BP__regulation_of_transcription : GO_MF__sequence_specific_DNA_binding : MSIGDB_C1__chr2q31 : MSIGDB_C2__FLECHNER_KIDNEY_TRANSPLANT_REJECTION_DN : MSIGDB_C2__HOX_GENES : MSIGDB_C2__BYSTRYKH_HSC_BRAIN_TRANS_GLOCUS : MSIGDB_C3__CTAWWWATA_V$RSRFC4_Q2 : MSIGDB_C3__V$MMEF2_Q6 : MSIGDB_C3__V$RSRFC4_01 : MSIGDB_C3__V$USF_Q6 : MSIGDB_C3__V$OCT1_04 : MSIGDB_C3__V$HOXA4_Q2 : MSIGDB_C3__V$ARP1_01 : MSIGD…	0.261061	0.999797	0.00469339	0.0456229	0.000456943	0.0088161	0.0401924	0.984292	0.00549666	0.05244	0.000575452	0.0143379
EVI5	ecotropic viral integration site 5	GO_BP__cell_proliferation : MSIGDB_C1__chr1p22 : MSIGDB_C2__SHEPARD_CELL_PROLIFERATION : MSIGDB_C2__UVC_TTD_ALL_DN : MSIGDB_C2__CELL_PROLIFERATION : MSIGDB_C2__UVC_TTD_4HR_DN : MSIGDB_C2__BRCA1_OVEREXP_PROSTATE_UP : MSIGDB_C2__MATSUDA_VALPHAINKT_DIFF : MSIGDB_C2__PROLIFERATION_GENES : MSIGDB_C3__CAGTATT_MIR_200B_MIR_200C_MIR_429 : MSIGDB_C3__ATAACCT_MIR_154 : MSIGDB_C3__GTGCCTT_MIR_506 : MSIGDB_C…	0.063756	0.999797	0.113558	0.287517	0.928463	0.966727	0.119622	0.984292	0.00549969	0.05244	0.923198	0.96214
LRP8	low density lipoprotein receptor-related protein 8, apolipoprotein e receptor	GO_BP__lipid_metabolism : GO_BP__proteolysis : GO_BP__cytokine_and_chemokine_mediated_signaling_pathway : GO_BP__endocytosis : GO_CC__plasma_membrane : GO_MF__transmembrane_receptor_activity : MSIGDB_C1__chr1p34 : MSIGDB_C2__HDACI_COLON_TSA_UP : MSIGDB_C2__HDACI_COLON_BUT48HRS_UP : MSIGDB_C2__HDACI_COLON_BUT_UP : MSIGDB_C2__SCHUMACHER_MYC_UP : MSIGDB_C2__HDACI_COLON_SUL48HRS_DN : MSIGDB_C2__ADIP_…	0.366312	0.999797	0.000942225	0.0194305	0.000227725	0.00609161	0.0352932	0.984292	0.00552028	0.05244	0.00124347	0.0196255
C9orf61	chromosome 9 open reading frame 61		0.330498	0.999797	0.000438046	0.0139098	0.00260918	0.0260269	0.111881	0.984292	0.00552105	0.05244	0.0194866	0.0864403
LYK5	protein kinase LYK5	GO_BP__protein_amino_acid_phosphorylation : GO_MF__protein_kinase_activity : MSIGDB_C1__chr17q23 : MSIGDB_C2__MOUSE_TISSUE_TESTIS : MSIGDB_C3__CTCCAAG_MIR_432 : MSIGDB_C3__TGCGCANK_UNKNOWN : MSIGDB_C3__AGGGCAG_MIR_18A	0.485121	0.999797	0.0249969	0.115736	0.0409513	0.141019	0.348912	0.984292	0.00552343	0.05244	0.0157432	0.0757923
USP14	ubiquitin specific peptidase 14 (tRNA-guanine transglycosylase)	GO_BP__protein_modification : GO_BP__ubiquitin_cycle : GO_BP__ubiquitin_dependent_protein_catabolism : GO_MF__cysteine_type_endopeptidase_activity : GO_MF__cysteine_type_peptidase_activity : GO_MF__peptidase_activity : GO_MF__ubiquitin_specific_protease_activity : GO_MF__ubiquitin_thiolesterase_activity : MSIGDB_C1__chr18p11 : MSIGDB_C2__FLECHNER_KIDNEY_TRANSPLANT_WELL_UP : MSIGDB_C2__KNUDSEN_PMN…	0.828044	0.999797	0.006978	0.0566944	0.026159	0.106722	0.659856	0.984292	0.00552469	0.05244	0.0121332	0.0666186
EPHB2	EPH receptor B2	GO_BP__transmembrane_receptor_protein_tyrosine_kinase_signaling_pathway : GO_BP__nervous_system_development : GO_BP__protein_amino_acid_phosphorylation : GO_BP__phosphorylation : GO_CC__synapse : GO_MF__protein_kinase_activity : GO_MF__protein_tyrosine_kinase_activity : GO_MF__ephrin_receptor_activity : MSIGDB_C1__chr1p36 : MSIGDB_C2__CORDERO_KRAS_KD_VS_CONTROL_UP : MSIGDB_C2__TGFBETA_LATE_UP : M…	0.418718	0.999797	0.0161605	0.0904914	0.146817	0.322278	0.191698	0.984292	0.00552544	0.05244	0.0870627	0.217967
C1orf63	Chromosome 1 open reading frame 63 : chromosome 1 open reading frame 63	MSIGDB_C3__TGAATGT_MIR_181A_MIR_181B_MIR_181C_MIR_181D : MSIGDB_C3__GCACTTT_MIR_17_5P_MIR_20A_MIR_106A_MIR_106B_MIR_20B_MIR_519D : MSIGDB_C3__ATCATGA_MIR_433 : MSIGDB_C3__TGCACTT_MIR_519C_MIR_519B_MIR_519A : MSIGDB_C3__ATATGCA_MIR_448 : MSIGDB_C3__TCCAGAT_MIR_516_5P : MSIGDB_C3__TTTTGAG_MIR_373	0.300826	0.999797	0.0299512	0.129398	0.0159922	0.0788336	0.218015	0.984292	0.00554562	0.0525662	0.00349914	0.0338843
PPARGC1A	peroxisome proliferator-activated receptor gamma, coactivator 1 alpha	GO_BP__gluconeogenesis : GO_BP__positive_regulation_of_transcription__DNA_dependent : GO_BP__androgen_receptor_signaling_pathway : GO_BP__RNA_splicing : GO_BP__mRNA_processing : GO_BP__digestion : GO_BP__protein_complex_assembly : GO_BP__transcription_initiation_from_RNA_polymerase_II_promoter : GO_CC__DNA_directed_RNA_polymerase_II__core_complex : GO_MF__transcription_coactivator_activity : GO_M…	0.601564	0.999797	0.00360738	0.0393865	0.00105886	0.0146986	0.3822	0.984292	0.00556598	0.052601	0.000572959	0.0143379
SCGB2A1	secretoglobin, family 2A, member 1	GO_MF__steroid_binding : MSIGDB_C1__chr11q13 : MSIGDB_C2__GH_EXOGENOUS_ANY_DN : MSIGDB_C2__BREAST_CANCER_ESTROGEN_SIGNALING : MSIGDB_C2__ANDROGEN_GENES : MSIGDB_C2__GH_AUTOCRINE_DN	0.302884	0.999797	0.00540154	0.0494179	1.58086e-05	0.00152503	0.178688	0.984292	0.00557582	0.052601	0.000112651	0.00637022
ALS2CR3		MSIGDB_C2__PGC : MSIGDB_C3__V$BACH2_01 : MSIGDB_C3__V$RSRFC4_01 : MSIGDB_C3__V$AP1_Q6_01 : MSIGDB_C3__GKCGCNNNNNNNTGAYG_UNKNOWN : MSIGDB_C3__GGGYGTGNY_UNKNOWN : MSIGDB_C3__V$AREB6_03 : MSIGDB_C3__TAAWWATAG_V$RSRFC4_Q2 : MSIGDB_C3__V$DR4_Q2 : MSIGDB_C3__YTATTTTNR_V$MEF2_02 : MSIGDB_C3__GCTNWTTGK_UNKNOWN : MSIGDB_C3__V$MEF2_Q6_01 : MSIGDB_C3__V$RSRFC4_Q2 : MSIGDB_C3__V$BACH1_01 : MSIGDB_C3__V$AP1_Q…	0.528948	0.999797	0.00652282	0.054452	0.00368601	0.0317413	0.356573	0.984292	0.00557766	0.052601	0.000456211	0.0121566
PTGER4	prostaglandin E receptor 4 (subtype EP4)	GENMAPP__Small_ligand_GPCRs : GENMAPP__Prostaglandin_synthesis_regulation : GENMAPP__GPCRDB_Class_A_Rhodopsin_like : GO_BP__G_protein_coupled_receptor_protein_signaling_pathway : GO_BP__G_protein_signaling__coupled_to_cAMP_nucleotide_second_messenger : GO_BP__immune_response : GO_MF__signal_transducer_activity : GO_MF__G_protein_coupled_receptor_activity : GO_MF__rhodopsin_like_receptor_activity …	0.322936	0.999797	0.00258079	0.0323491	0.0604641	0.179788	0.109541	0.984292	0.0055796	0.052601	0.0315771	0.114754
FLJ20920	hypothetical protein FLJ20920	GO_BP__metabolism : GO_MF__catalytic_activity : MSIGDB_C1__chr17q21 : MSIGDB_C2__AGUIRRE_PANCREAS_CHR17 : MSIGDB_C2__SHEPARD_BMYB_MORPHOLINO_DN : MSIGDB_C2__ADIPOGENESIS_HMSC_CLASS3_UP : MSIGDB_C3__V$SP1_Q6_01 : MSIGDB_C3__V$SP1_Q6 : MSIGDB_C3__V$HNF4_01	0.589532	0.999797	0.00301458	0.0353179	0.00372893	0.0319305	0.258072	0.984292	0.00558381	0.052601	0.00963795	0.0586668
[truncated: 6,644 more rows]
