# Supplementary material for: Genome-wide expression patterns of invasion front, inner tumor mass and surrounding normal epithelium of colorectal tumors
Source: Mol Cancer. 2007 Dec 14;6:79. doi: 10.1186/1476-4598-6-79 (PMC2222649; doi:10.1186/1476-4598-6-79)
Supplement: Additional File 3 — Significantly deregulated gene groups. Here we show the results of Fisher's Exact test for the over-representation of functional gene groups among up- or down-regulated genes in colorectal tumors of our study. To correct for multiple testing Q-values were calculated using the Benjamini-Hochberg method. [file 1476-4598-6-79-S3.xls]

## Sheet: TvsN UP Fisher Q<0.01
UP-REGULATION IN TUMOR COMPARTMENTS (Q<0.01)
Gene Group Name	Representation among up-regulated genes	Gene Group Size	Gene Universe Size	Overlap	No Up-regulated Genes	p-Value	BH Q-Value
MSIGDB_C4__GNF2_RAN	Enhancement	78	7433	33	508	7.81628e-19	2.84852e-15
MSIGDB_C2__CANCER_NEOPLASTIC_META_UP	Enhancement	56	7433	28	508	1.45111e-18	2.84852e-15
MSIGDB_C2__TARTE_PLASMA_BLASTIC	Enhancement	265	7433	58	508	4.56738e-16	5.97717e-13
MSIGDB_C4__GNF2_PA2G4	Enhancement	74	7433	29	508	1.28206e-15	1.25833e-12
MSIGDB_C2__CANCER_UNDIFFERENTIATED_META_UP	Enhancement	63	7433	26	508	8.93249e-15	7.01377e-12
MSIGDB_C2__PENG_GLUTAMINE_DN	Enhancement	242	7433	51	508	1.52908e-13	1.00053e-10
MSIGDB_C2__LI_FETAL_VS_WT_KIDNEY_DN	Enhancement	130	7433	35	508	7.14215e-13	4.00573e-10
MSIGDB_C4__GNF2_CDC20	Enhancement	44	7433	20	508	1.29331e-12	6.34691e-10
MSIGDB_C4__GNF2_CCNB2	Enhancement	47	7433	20	508	5.9049e-12	2.57585e-09
MSIGDB_C4__GNF2_CCNA2	Enhancement	53	7433	21	508	9.15175e-12	3.59297e-09
MSIGDB_C4__GNF2_CKS1B	Enhancement	31	7433	16	508	2.07417e-11	7.40288e-09
MSIGDB_C4__MORF_SOD1	Enhancement	251	7433	48	508	3.38523e-11	1.10754e-08
MSIGDB_C4__GNF2_CDC2	Enhancement	47	7433	19	508	6.00352e-11	1.81306e-08
MSIGDB_C4__MORF_BUB3	Enhancement	254	7433	47	508	1.79336e-10	5.0291e-08
MSIGDB_C4__MORF_RAN	Enhancement	244	7433	45	508	5.02274e-10	1.31462e-07
MSIGDB_C2__LEE_TCELLS3_UP	Enhancement	58	7433	20	508	5.48617e-10	1.34617e-07
MSIGDB_C4__MORF_FBL	Enhancement	126	7433	30	508	8.82028e-10	2.03697e-07
MSIGDB_C4__GNF2_HMMR	Enhancement	38	7433	16	508	9.78429e-10	2.0722e-07
MSIGDB_C4__MORF_ERH	Enhancement	105	7433	27	508	1.00284e-09	2.0722e-07
MSIGDB_C2__PENG_LEUCINE_DN	Enhancement	142	7433	32	508	1.06954e-09	2.09951e-07
MSIGDB_C4__GNF2_XRCC5	Enhancement	67	7433	21	508	1.50917e-09	2.82142e-07
MSIGDB_C4__MORF_RAD23A	Enhancement	317	7433	52	508	1.71231e-09	3.05569e-07
MSIGDB_C4__GNF2_RRM1	Enhancement	75	7433	22	508	2.5052e-09	4.27628e-07
MSIGDB_C4__MORF_UNG	Enhancement	70	7433	21	508	3.69314e-09	6.04137e-07
MSIGDB_C4__GNF2_NS	Enhancement	36	7433	15	508	3.94335e-09	6.19264e-07
MSIGDB_C4__MORF_PCNA	Enhancement	78	7433	22	508	5.66223e-09	8.42778e-07
MSIGDB_C2__HOFFMANN_BIVSBII_BI_TABLE2	Enhancement	128	7433	29	508	5.79597e-09	8.42778e-07
MSIGDB_C2__HCC_SURVIVAL_GOOD_VS_POOR_DN	Enhancement	121	7433	28	508	6.46041e-09	9.05842e-07
MSIGDB_C2__SCHUMACHER_MYC_UP	Enhancement	48	7433	17	508	6.91925e-09	9.36723e-07
MSIGDB_C4__GNF2_ESPL1	Enhancement	28	7433	13	508	8.82822e-09	1.15532e-06
MSIGDB_C4__GNF2_SMC4L1	Enhancement	75	7433	21	508	1.45877e-08	1.84196e-06
MSIGDB_C4__GNF2_MSH6	Enhancement	29	7433	13	508	1.50134e-08	1.84196e-06
MSIGDB_C4__GNF2_KPNB1	Enhancement	64	7433	19	508	2.50507e-08	2.98028e-06
MSIGDB_C4__GNF2_CENPF	Enhancement	46	7433	16	508	2.60887e-08	3.01248e-06
MSIGDB_C4__MORF_EI24	Enhancement	129	7433	28	508	2.90103e-08	3.25413e-06
MSIGDB_C4__MORF_EIF3S2	Enhancement	215	7433	38	508	3.96376e-08	4.3227e-06
MSIGDB_C4__MORF_RFC4	Enhancement	139	7433	29	508	4.16261e-08	4.41687e-06
MSIGDB_C2__SERUM_FIBROBLAST_CELLCYCLE	Enhancement	80	7433	21	508	5.07036e-08	5.23849e-06
MSIGDB_C2__GAY_YY1_DN	Enhancement	141	7433	29	508	5.80586e-08	5.84456e-06
MSIGDB_C4__GNF2_CENPE	Enhancement	32	7433	13	508	6.34844e-08	6.2076e-06
MSIGDB_C4__MORF_DAP3	Enhancement	175	7433	33	508	6.48272e-08	6.2076e-06
MSIGDB_C4__MORF_CSNK2B	Enhancement	257	7433	42	508	7.72835e-08	7.22418e-06
MSIGDB_C4__GNF2_MKI67	Enhancement	23	7433	11	508	8.69118e-08	7.93526e-06
MSIGDB_C4__GNF2_RFC4	Enhancement	50	7433	16	508	1.00218e-07	8.94218e-06
MSIGDB_C2__PENG_RAPAMYCIN_DN	Enhancement	179	7433	33	508	1.13891e-07	9.93636e-06
MSIGDB_C4__MORF_G22P1	Enhancement	155	7433	30	508	1.43159e-07	1.22183e-05
GO_CC__protein_complex	Enhancement	64	7433	18	508	1.47401e-07	1.23127e-05
MSIGDB_C4__GNF2_BUB1	Enhancement	20	7433	10	508	2.01727e-07	1.64996e-05
MSIGDB_C4__MORF_HDAC2	Enhancement	253	7433	40	508	3.96151e-07	3.17406e-05
GO_CC__nuclear_pore	Enhancement	37	7433	13	508	4.73687e-07	3.71939e-05
MSIGDB_C4__MORF_FEN1	Enhancement	62	7433	17	508	4.90128e-07	3.77302e-05
MSIGDB_C4__GNF2_PCNA	Enhancement	56	7433	16	508	5.76959e-07	4.31735e-05
MSIGDB_C4__GNF2_TTK	Enhancement	32	7433	12	508	5.82831e-07	4.31735e-05
MSIGDB_C4__MORF_DEK	Enhancement	240	7433	38	508	7.52774e-07	5.47295e-05
MSIGDB_C4__MORF_PPP1CC	Enhancement	150	7433	28	508	8.15392e-07	5.82041e-05
MSIGDB_C4__MORF_HAT1	Enhancement	161	7433	29	508	1.12123e-06	7.86065e-05
MSIGDB_C2__PROLIFERATION_GENES	Enhancement	216	7433	35	508	1.20025e-06	8.26697e-05
MSIGDB_C4__GNF2_RFC3	Enhancement	34	7433	12	508	1.2472e-06	8.44222e-05
MSIGDB_C2__PROTEASOMEPATHWAY	Enhancement	19	7433	9	508	1.50906e-06	0.000100417
MSIGDB_C2__BHATTACHARYA_ESC_UP	Enhancement	54	7433	15	508	1.93663e-06	0.00012672
MSIGDB_C4__GNF2_CKS2	Enhancement	42	7433	13	508	2.46988e-06	0.000156399
MSIGDB_C4__GNF2_MCM4	Enhancement	42	7433	13	508	2.46988e-06	0.000156399
MSIGDB_C2__DOX_RESIST_GASTRIC_UP	Enhancement	31	7433	11	508	3.28864e-06	0.000203814
MSIGDB_C2__OLDAGE_DN	Enhancement	43	7433	13	508	3.32249e-06	0.000203814
MSIGDB_C2__SERUM_FIBROBLAST_CORE_UP	Enhancement	126	7433	24	508	3.46614e-06	0.000209355
MSIGDB_C4__MORF_ANP32B	Enhancement	180	7433	30	508	3.91333e-06	0.000232784
MSIGDB_C4__GNF2_SMC2L1	Enhancement	26	7433	10	508	3.98452e-06	0.000233481
MSIGDB_C2__IDX_TSA_UP_CLUSTER3	Enhancement	64	7433	16	508	4.05422e-06	0.000234071
MSIGDB_C4__GNF2_FBL	Enhancement	136	7433	25	508	4.24905e-06	0.000238311
MSIGDB_C2__BASSO_REGULATORY_HUBS	Enhancement	111	7433	22	508	4.49772e-06	0.000248705
MSIGDB_C4__GNF2_MLH1	Enhancement	38	7433	12	508	4.78232e-06	0.00026077
MSIGDB_C2__CELL_PROLIFERATION	Enhancement	113	7433	22	508	6.1085e-06	0.000324081
MSIGDB_C2__SHEPARD_CELL_PROLIFERATION	Enhancement	113	7433	22	508	6.1085e-06	0.000324081
KEGG__Proteasome	Enhancement	17	7433	8	508	6.31533e-06	0.000330586
MSIGDB_C4__MORF_PPP1CA	Enhancement	148	7433	26	508	6.51547e-06	0.000336576
GO_CC__proteasome_complex__sensu_Eukaryota_	Enhancement	33	7433	11	508	6.62909e-06	0.000337997
MSIGDB_C2__VHL_NORMAL_UP	Enhancement	283	7433	40	508	7.20723e-06	0.000362764
MSIGDB_C2__HDACI_COLON_BUT48HRS_DN	Enhancement	82	7433	18	508	7.52703e-06	0.000374065
MSIGDB_C2__ALCALAY_AML_NPMC_DN	Enhancement	115	7433	22	508	8.22635e-06	0.000403708
MSIGDB_C2__ADIP_DIFF_CLUSTER5	Enhancement	28	7433	10	508	8.68852e-06	0.00041599
MSIGDB_C2__SHIPP_FL_VS_DLBCL_DN	Enhancement	28	7433	10	508	8.68852e-06	0.00041599
GO_CC__proteasome_core_complex__sensu_Eukaryota_	Enhancement	18	7433	8	508	1.06915e-05	0.00048808
GO_MF__endopeptidase_activity	Enhancement	18	7433	8	508	1.06915e-05	0.00048808
GO_MF__threonine_endopeptidase_activity	Enhancement	18	7433	8	508	1.06915e-05	0.00048808
MSIGDB_C2__GENOTOXINS_ALL_4HRS_REG	Enhancement	18	7433	8	508	1.06915e-05	0.00048808
MSIGDB_C2__UVB_NHEK3_ALL	Enhancement	341	7433	45	508	1.20158e-05	0.000542231
MSIGDB_C4__GNF2_BUB1B	Enhancement	35	7433	11	508	1.26045e-05	0.000562333
MSIGDB_C4__MORF_BUB1	Enhancement	48	7433	13	508	1.27641e-05	0.000563055
MSIGDB_C1__chr20q13	Enhancement	55	7433	14	508	1.29953e-05	0.000566886
MSIGDB_C2__CIS_XPC_UP	Enhancement	94	7433	19	508	1.4994e-05	0.000639853
MSIGDB_C2__GOLDRATH_HP	Enhancement	103	7433	20	508	1.68054e-05	0.00070944
MSIGDB_C2__PRMT5_KD_UP	Enhancement	138	7433	24	508	1.75903e-05	0.000734676
MSIGDB_C4__GNF2_HDAC1	Enhancement	96	7433	19	508	2.05491e-05	0.000849218
MSIGDB_C4__MORF_UBE2I	Enhancement	216	7433	32	508	2.33876e-05	0.000956455
MSIGDB_C4__MORF_BUB1B	Enhancement	58	7433	14	508	2.50223e-05	0.00101276
MSIGDB_C4__GCM_APEX1	Enhancement	106	7433	20	508	2.61187e-05	0.00104635
MSIGDB_C2__POD1_KO_UP	Enhancement	198	7433	30	508	2.71884e-05	0.0010782
MSIGDB_C4__MORF_GSPT1	Enhancement	45	7433	12	508	3.26678e-05	0.00128254
GO_MF__unfolded_protein_binding	Enhancement	108	7433	20	508	3.4665e-05	0.00134747
MSIGDB_C2__INOS_ALL_UP	Enhancement	46	7433	12	508	4.15002e-05	0.00159735
MSIGDB_C4__MORF_AATF	Enhancement	183	7433	28	508	4.20321e-05	0.00160212
MSIGDB_C2__RCC_NL_UP	Enhancement	337	7433	43	508	4.31346e-05	0.00162833
MSIGDB_C2__PROTEASOME	Enhancement	16	7433	7	508	4.442e-05	0.00166088
MSIGDB_C4__GNF2_RRM2	Enhancement	33	7433	10	508	4.48765e-05	0.00166212
MSIGDB_C2__HDACI_COLON_BUT_DN	Enhancement	175	7433	27	508	4.95791e-05	0.00181914
MSIGDB_C4__GNF2_APEX1	Enhancement	86	7433	17	508	5.6647e-05	0.00205922
MSIGDB_C2__MANALO_HYPOXIA_DN	Enhancement	70	7433	15	508	5.82121e-05	0.00208246
MSIGDB_C2__HDACI_COLON_BUT16HRS_DN	Enhancement	78	7433	16	508	5.83471e-05	0.00208246
GENMAPP__Proteasome_Degradation	Enhancement	55	7433	13	508	6.16574e-05	0.00218078
MSIGDB_C4__MORF_UBE2N	Enhancement	87	7433	17	508	6.6044e-05	0.00231508
MSIGDB_C2__BREAST_DUCTAL_CARCINOMA_GENES	Enhancement	17	7433	7	508	7.10932e-05	0.00247002
GO_BP__microtubule_based_movement	Enhancement	35	7433	10	508	7.85948e-05	0.00270669
MSIGDB_C4__MORF_HDAC1	Enhancement	230	7433	32	508	8.21741e-05	0.00280535
MSIGDB_C4__MORF_ACP1	Enhancement	190	7433	28	508	8.31768e-05	0.00281511
MSIGDB_C2__ZHAN_MM_CD138_PR_VS_REST	Enhancement	29	7433	9	508	8.81315e-05	0.0029573
MSIGDB_C2__VANTVEER_BREAST_OUTCOME_GOOD_VS_POOR_DN	Enhancement	57	7433	13	508	9.16779e-05	0.00305023
MSIGDB_C4__MORF_PSMC1	Enhancement	162	7433	25	508	9.35242e-05	0.00308551
MSIGDB_C4__MORF_PTPN11	Enhancement	98	7433	18	508	9.48678e-05	0.00310376
MSIGDB_C4__MORF_RAD21	Enhancement	163	7433	25	508	0.000103559	0.0033601
MSIGDB_C4__GCM_PSME1	Enhancement	82	7433	16	508	0.000109723	0.00353093
MSIGDB_C4__MORF_SMC1L1	Enhancement	58	7433	13	508	0.000110934	0.00353805
MSIGDB_C2__ALZHEIMERS_INCIPIENT_DN	Enhancement	108	7433	19	508	0.000111747	0.00353805
MSIGDB_C4__MORF_XRCC5	Enhancement	214	7433	30	508	0.000119045	0.00373897
MSIGDB_C1__chr13q12	Enhancement	31	7433	9	508	0.00015684	0.00488694
MSIGDB_C1__chr20q11	Enhancement	45	7433	11	508	0.000163964	0.00499454
MSIGDB_C2__UVB_NHEK3_C7	Enhancement	45	7433	11	508	0.000163964	0.00499454
MSIGDB_C4__MORF_GNB1	Enhancement	270	7433	35	508	0.00016411	0.00499454
MSIGDB_C2__SHEPARD_CRASH_AND_BURN_MUT_VS_WT_DN	Enhancement	85	7433	16	508	0.000170864	0.00508544
MSIGDB_C2__TSADAC_HYPOMETH_OVCA_UP	Enhancement	25	7433	8	508	0.000172278	0.00508544
MSIGDB_C2__YU_CMYC_UP	Enhancement	25	7433	8	508	0.000172278	0.00508544
MSIGDB_C4__GNF2_BUB3	Enhancement	25	7433	8	508	0.000172278	0.00508544
GO_BP__protein_folding	Enhancement	130	7433	21	508	0.000175213	0.00513347
MSIGDB_C4__GCM_PPP1CC	Enhancement	53	7433	12	508	0.000183245	0.00532902
GO_BP__cellular_protein_metabolism	Enhancement	14	7433	6	508	0.000185054	0.00534208
MSIGDB_C4__GNF2_HAT1	Enhancement	46	7433	11	508	0.000202452	0.00580166
MSIGDB_C2__MENSSEN_MYC_UP	Enhancement	32	7433	9	508	0.000205187	0.00583743
GO_MF__RNA_binding	Enhancement	364	7433	43	508	0.000255402	0.00721372
MSIGDB_C2__CHANG_SERUM_RESPONSE_UP	Enhancement	115	7433	19	508	0.000262305	0.00730362
MSIGDB_C4__GCM_ACTG1	Enhancement	115	7433	19	508	0.000262305	0.00730362
MSIGDB_C4__GNF2_NPM1	Enhancement	63	7433	13	508	0.000268503	0.00737162
MSIGDB_C4__MORF_CDC16	Enhancement	63	7433	13	508	0.000268503	0.00737162
MSIGDB_C2__LEI_MYB_REGULATED_GENES	Enhancement	235	7433	31	508	0.000282603	0.00770486
MSIGDB_C2__FERRANDO_MLL_T_ALL_DN	Enhancement	64	7433	13	508	0.00031638	0.00842893
MSIGDB_C2__SANA_IFNG_ENDOTHELIAL_DN	Enhancement	64	7433	13	508	0.00031638	0.00842893
MSIGDB_C4__GCM_CBFB	Enhancement	64	7433	13	508	0.00031638	0.00842893
MSIGDB_C2__HDACI_COLON_BUT12HRS_DN	Enhancement	56	7433	12	508	0.000317749	0.00842893
MSIGDB_C2__ROME_INSULIN_2F_UP	Enhancement	165	7433	24	508	0.000323638	0.00852754
MSIGDB_C3__V$USF_C	Enhancement	136	7433	21	508	0.000332841	0.00871155
DOWN_REGULATION IN TUMOR COMPARTMENTS (Q<0.05)
Gene Group Name	Representation among up-regulated genes	Gene Group Size	Gene Universe Size	Overlap	Down-regulated genes	p-Value	BH Q-Value
MSIGDB_C2__SANSOM_APC_5_DN	Enhancement	166	7433	30	415	7.39753e-09	2.90427e-05
MSIGDB_C4__GNF2_IL2RB	Enhancement	14	7433	7	415	3.92114e-06	0.00307888
MSIGDB_C2__ANDROGEN_GENES	Enhancement	31	7433	9	415	3.24064e-05	0.0125457
GO_MF__carbonate_dehydratase_activity	Enhancement	5	7433	4	415	4.58036e-05	0.0125457
MSIGDB_C2__CMV_HCMV_TIMECOURSE_48HRS_DN	Enhancement	65	7433	13	415	4.86172e-05	0.0125457
GO_BP__fatty_acid_metabolism	Enhancement	48	7433	11	415	4.97331e-05	0.0125457
MSIGDB_C2__TAKEDA_NUP8_HOXA9_10D_DN	Enhancement	76	7433	14	415	6.53242e-05	0.0142479
GO_BP__metabolism	Enhancement	208	7433	26	415	8.54326e-05	0.0161989
MSIGDB_C4__GNF2_PTPN4	Enhancement	21	7433	7	415	9.43395e-05	0.0168353
MSIGDB_C2__NITROGEN_METABOLISM	Enhancement	10	7433	5	415	0.000105662	0.0172845
MSIGDB_C2__CARIES_PULP_UP	Enhancement	133	7433	19	415	0.000134391	0.0211047
KEGG__Nitrogen_metabolism	Enhancement	11	7433	5	415	0.00018486	0.0259201
GO_BP__digestion	Enhancement	17	7433	6	415	0.000213364	0.0279222
MSIGDB_C4__GNF2_ATM	Enhancement	17	7433	6	415	0.000213364	0.0279222
MSIGDB_C2__FATTY_ACID_METABOLISM	Enhancement	49	7433	10	415	0.000304176	0.0373185
GO_MF__ATPase_activity	Enhancement	59	7433	11	415	0.000353427	0.0408105
GO_BP__fatty_acid_beta_oxidation	Enhancement	13	7433	5	415	0.000469066	0.0472194
KEGG__Tyrosine_metabolism	Enhancement	13	7433	5	415	0.000469066	0.0472194
MSIGDB_C2__TYROSINE_METABOLISM	Enhancement	13	7433	5	415	0.000469066	0.0472194
GO_MF__acyltransferase_activity	Enhancement	52	7433	10	415	0.000503901	0.0494578
